# Supplementary material for: Antimicrobial Peptides as Part of the Arsenal of Constitutive and Inducible Seed Defences in Tomato Seed Exudates Against Pathogens
Source: Mol Plant Pathol. 2025 Oct 27;26(10):e70164. doi: 10.1111/mpp.70164 (PMC12558808; doi:10.1111/mpp.70164)
Supplement: Supplementary file 4 — Table S1: Transcriptomic analysis data in respect of the genotype effect used for Figure 3. Column A lists of upregulated differentially expressed genes (DEGs) resulting from the comparison Stupicke versus Criollo. Column B lists of upregulated DEGs resulting from the comparison Stupicke versus Micro‐Tom. Column C list of genes resulting from the comparison of non‐DEGs of Criollo versus non‐DEGs of Micro‐Tom. Column D list of genes resulting from the intersection of the three comparisons. [file MPP-26-e70164-s004.xlsx]

## Sheet: S1
Table S1. Transcriptomic analysis of the genotype effect. Column A, lists of upregulated Differentially Expressed Genes (DEGs) resulting from the comparison Stupicke vs Criollo. Column B, lists of upregulated DEGs resulting from the comparison Stupicke vs Micro-Tom. Column C, list of genes resulting from the comparison of non-DEGs of Criollo vs non-DEGs of Micro-Tom. Column D, list of genes resul…
Up in Stupicke vs Criollo	Up in Stupicke vs Micro-Tom	non DEG Criollo vs Micro-Tom	1643 common elements in "Up in St vs Cr", "Up in St vs MT" and "no DEG Cr vs MT":
Solyc08g005150.3.1	Solyc03g093340.4.1	Solyc04g007910.3.1	Solyc01g056657.1.1
Solyc08g150134.1.1	Solyc01g111030.2.1	Solyc10g086540.3.1	Solyc06g050830.2.1
Solyc00g500373.1.1	Solyc04g081660.3.1	Solyc04g071770.3.1	Solyc01g057527.1.1
Solyc04g055000.3.1	Solyc11g028165.1.1	Solyc09g090810.3.1	Solyc05g016370.2.1
Solyc02g030462.1.1	Solyc11g028170.3.1	Solyc08g150102.1.1	Solyc07g026930.3.1
Solyc08g082485.1.1	Solyc04g081690.2.1	Solyc12g040570.1.1	Solyc05g024453.1.1
Solyc01g067895.1.1	Solyc04g081650.3.1	Solyc06g074330.3.1	Solyc09g009340.3.1
Solyc02g021480.4.1	Solyc05g051595.1.1	Solyc11g072050.1.1	Solyc07g039330.4.1
Solyc08g022060.2.1	Solyc03g111000.3.1	Solyc01g099480.4.1	Solyc07g006780.3.1
Solyc02g021490.1.1	Solyc12g042750.2.1	Solyc01g065720.4.1	Solyc09g015070.3.1
Solyc08g029385.1.1	Solyc04g081670.4.1	Solyc04g073990.3.1	Solyc07g062070.3.1
Solyc01g016460.4.1	Solyc04g081710.2.1	Solyc10g009490.2.1	Solyc01g079860.3.1
Solyc03g045140.4.1	Solyc05g018060.1.1	Solyc12g039180.2.1	Solyc01g109450.3.1
Solyc01g081582.1.1	Solyc02g032170.4.1	Solyc01g021640.3.1	Solyc02g078230.2.1
Solyc06g050820.3.1	Solyc03g058805.1.1	Solyc02g089950.2.1	Solyc12g007030.3.1
Solyc07g019497.2.1	Solyc04g079670.1.1	Solyc11g011170.2.1	Solyc04g064710.3.1
Solyc10g050055.1.1	Solyc05g015290.2.1	Solyc12g006030.2.1	Solyc07g055840.3.1
Solyc08g150136.1.1	Solyc04g055000.3.1	Solyc04g015560.4.1	Solyc03g111140.3.1
Solyc04g055060.3.1	Solyc04g016120.2.1	Solyc03g117380.4.1	Solyc01g080460.3.1
Solyc08g013760.1.1	Solyc10g085230.2.1	Solyc01g097520.4.1	Solyc04g009710.2.1
Solyc05g026520.2.1	Solyc02g030300.3.1	Solyc02g087220.4.1	Solyc01g105220.3.1
Solyc08g063035.1.1	Solyc03g045140.4.1	Solyc03g111030.3.1	Solyc03g043850.3.1
Solyc09g015457.1.1	Solyc01g016460.4.1	Solyc07g065290.3.1	Solyc02g150141.1.1
Solyc06g084340.1.1	Solyc12g042485.1.1	Solyc04g081910.4.1	Solyc08g077410.4.1
Solyc08g080490.3.1	Solyc06g050820.3.1	Solyc06g050350.3.1	Solyc05g046290.3.1
Solyc02g030247.1.1	Solyc05g021510.2.1	Solyc01g099670.3.1	Solyc04g008210.2.1
Solyc07g044815.1.1	Solyc09g092540.1.1	Solyc08g083510.3.1	Solyc03g098430.4.1
Solyc09g008980.2.1	Solyc01g007980.4.1	Solyc09g097770.3.1	Solyc01g099710.4.1
Solyc08g067125.1.1	Solyc02g021160.2.1	Solyc03g117810.4.1	Solyc01g091130.4.1
Solyc07g026605.1.1	Solyc11g042710.3.1	Solyc01g090790.4.1	Solyc02g092150.3.1
Solyc11g007560.2.1	Solyc09g092760.2.1	Solyc08g077280.1.1	Solyc01g094910.3.1
Solyc08g014430.3.1	Solyc02g090790.1.1	Solyc04g018085.1.1	Solyc02g083550.2.1
Solyc06g065073.1.1	Solyc03g113710.4.1	Solyc03g113760.3.1	Solyc02g091300.3.1
Solyc09g150111.1.1	Solyc04g081600.3.1	Solyc10g084050.2.1	Solyc05g052470.3.1
Solyc04g082540.2.1	Solyc02g021167.1.1	Solyc06g036070.3.1	Solyc03g097380.4.1
Solyc05g053530.1.1	Solyc03g005110.3.1	Solyc07g045010.3.1	Solyc10g085910.2.1
Solyc09g092760.2.1	Solyc02g073570.1.1	Solyc01g056780.3.1	Solyc01g111600.3.1
Solyc04g057850.1.1	Solyc02g021163.1.1	Solyc01g091920.2.1	Solyc04g008060.3.1
Solyc05g045660.3.1	Solyc09g082110.4.1	Solyc10g085670.2.1	Solyc06g061280.3.1
Solyc01g081584.1.1	Solyc02g062313.1.1	Solyc11g068500.2.1	Solyc01g007920.2.1
Solyc10g008267.1.1	Solyc04g072480.3.1	Solyc02g069030.3.1	Solyc01g107070.4.1
Solyc12g089300.2.1	Solyc05g023895.1.1	Solyc03g118630.3.1	Solyc12g056720.2.1
Solyc10g150112.1.1	Solyc01g110780.1.1	Solyc04g054330.3.1	Solyc03g113770.3.1
Solyc01g090410.3.1	Solyc10g083690.3.1	Solyc05g052460.3.1	Solyc01g073730.4.1
Solyc01g010065.1.1	Solyc11g030380.2.1	Solyc01g049810.4.1	Solyc01g086810.2.1
Solyc08g015905.1.1	Solyc05g018410.3.1	Solyc07g053250.3.1	Solyc08g008180.3.1
Solyc09g025210.3.1	Solyc04g079050.3.1	Solyc07g042235.1.1	Solyc12g098810.2.1
Solyc10g050490.1.1	Solyc05g053155.1.1	Solyc05g025513.1.1	Solyc03g119010.3.1
Solyc12g006760.1.1	Solyc06g035520.3.1	Solyc06g053950.3.1	Solyc04g009290.1.1
Solyc01g065960.2.1	Solyc03g093347.1.1	Solyc05g042155.1.1	Solyc02g077320.4.1
Solyc05g053155.1.1	Solyc03g093350.4.1	Solyc04g076390.3.1	Solyc04g009860.4.1
Solyc09g082360.4.1	Solyc03g082420.3.1	Solyc07g041210.3.1	Solyc09g089820.2.1
Solyc05g012600.3.1	Solyc03g071530.1.1	Solyc08g078010.3.1	Solyc06g035870.3.1
Solyc09g082330.2.1	Solyc01g106250.4.1	Solyc05g051230.4.1	Solyc11g069940.1.1
Solyc01g056653.1.1	Solyc05g015735.1.1	Solyc01g095740.4.1	Solyc11g005270.1.1
Solyc09g072560.4.1	Solyc10g150142.1.1	Solyc07g054340.1.1	Solyc01g008130.4.1
Solyc05g051595.1.1	Solyc10g050490.1.1	Solyc08g081750.3.1	Solyc05g009610.1.1
Solyc02g083550.2.1	Solyc02g061610.1.1	Solyc01g109070.2.1	Solyc01g108540.3.1
Solyc04g057860.3.1	Solyc01g056657.1.1	Solyc05g009820.4.1	Solyc12g042840.2.1
Solyc08g044270.4.1	Solyc01g065960.2.1	Solyc05g054740.3.1	Solyc06g075990.4.1
Solyc01g056657.1.1	Solyc09g008970.1.1	Solyc11g020785.1.1	Solyc01g094280.3.1
Solyc04g064470.2.1	Solyc07g040750.2.1	Solyc05g056150.4.1	Solyc10g083690.3.1
Solyc08g048455.1.1	Solyc02g060570.1.1	Solyc10g005890.3.1	Solyc01g088760.4.1
Solyc08g007980.3.1	Solyc12g010080.1.1	Solyc03g033510.3.1	Solyc01g094120.3.1
Solyc08g080480.3.1	Solyc01g056653.1.1	Solyc01g009430.3.1	Solyc08g007900.3.1
Solyc06g006110.3.1	Solyc04g009710.2.1	Solyc05g048860.3.1	Solyc08g079350.3.1
Solyc06g009000.1.1	Solyc10g050055.1.1	Solyc09g092235.1.1	Solyc08g079310.4.1
Solyc12g044795.1.1	Solyc11g150130.1.1	Solyc08g082120.2.1	Solyc02g078940.3.1
Solyc02g061610.1.1	Solyc02g083550.2.1	Solyc08g081010.3.1	Solyc03g119200.4.1
Solyc06g050837.1.1	Solyc02g083020.1.1	Solyc08g079160.3.1	Solyc08g080390.3.1
Solyc01g009830.3.1	Solyc05g053530.1.1	Solyc01g081570.3.1	Solyc08g083520.2.1
Solyc07g019498.1.1	Solyc06g084340.1.1	Solyc06g050830.2.1	Solyc07g055470.3.1
Solyc04g072250.4.1	Solyc02g005602.1.1	Solyc11g072630.2.1	Solyc07g055190.3.1
Solyc08g061210.3.1	Solyc03g112300.3.1	Solyc05g056477.1.1	Solyc02g086370.4.1
Solyc06g050830.2.1	Solyc09g015070.3.1	Solyc05g054460.3.1	Solyc06g011665.1.1
Solyc02g014035.1.1	Solyc10g150112.1.1	Solyc05g024380.1.1	Solyc05g008610.3.1
Solyc09g005610.4.1	Solyc12g008430.3.1	Solyc03g123400.1.1	Solyc03g119060.3.1
Solyc07g044800.2.1	Solyc02g062500.3.1	Solyc03g043860.2.1	Solyc01g104130.4.1
Solyc12g008430.3.1	Solyc05g025890.3.1	Solyc05g047530.3.1	Solyc05g007970.4.1
Solyc03g082420.3.1	Solyc12g006760.1.1	Solyc01g009620.3.1	Solyc10g017960.2.1
Solyc05g043405.1.1	Solyc03g111700.3.1	Solyc08g079050.2.1	Solyc08g080360.3.1
Solyc03g005550.3.1	Solyc03g080113.1.1	Solyc04g054140.4.1	Solyc08g006600.4.1
Solyc09g015070.3.1	Solyc02g072570.2.1	Solyc08g067190.4.1	Solyc02g081890.4.1
Solyc08g150117.1.1	Solyc09g075590.1.1	Solyc04g007640.3.1	Solyc11g007770.2.1
Solyc10g083690.3.1	Solyc09g005610.4.1	Solyc10g008660.2.1	Solyc08g077080.1.1
Solyc03g117130.3.1	Solyc08g150123.1.1	Solyc06g150101.1.1	Solyc08g066690.4.1
Solyc08g016587.1.1	Solyc06g005635.1.1	Solyc06g048840.3.1	Solyc03g078810.4.1
Solyc12g011310.2.1	Solyc09g008370.1.1	Solyc08g068200.4.1	Solyc06g064650.4.1
Solyc01g081250.3.1	Solyc02g090770.1.1	Solyc09g092110.4.1	Solyc10g080890.2.1
Solyc07g044785.1.1	Solyc06g061100.4.1	Solyc08g081120.4.1	Solyc07g063880.4.1
Solyc05g046290.3.1	Solyc09g008980.2.1	Solyc06g060010.4.1	Solyc04g040160.4.1
Solyc02g091300.3.1	Solyc06g050837.1.1	Solyc08g022240.1.1	Solyc05g012380.3.1
Solyc10g048150.3.1	Solyc04g050750.2.1	Solyc02g081060.4.1	Solyc06g060670.4.1
Solyc05g051350.2.1	Solyc03g081345.1.1	Solyc12g006350.3.1	Solyc01g112100.3.1
Solyc03g081345.1.1	Solyc04g009490.1.1	Solyc03g031600.3.1	Solyc08g068160.2.1
Solyc07g026720.3.1	Solyc03g078710.3.1	Solyc12g021360.3.1	Solyc03g031880.3.1
Solyc12g042840.2.1	Solyc12g044200.3.1	Solyc01g099860.3.1	Solyc09g059040.3.1
Solyc06g033850.3.1	Solyc02g030247.1.1	Solyc01g007020.4.1	Solyc09g091570.2.1
Solyc07g006610.3.1	Solyc05g014070.1.1	Solyc01g100170.3.1	Solyc06g034120.4.1
Solyc12g005600.1.1	Solyc07g006610.3.1	Solyc02g068820.3.1	Solyc01g108750.2.1
Solyc06g009050.3.1	Solyc04g081675.1.1	Solyc12g096110.3.1	Solyc06g068690.4.1
Solyc09g082340.2.1	Solyc02g070750.1.1	Solyc03g118980.2.1	Solyc06g064870.4.1
Solyc02g062313.1.1	Solyc05g014275.2.1	Solyc03g096670.3.1	Solyc12g011320.2.1
Solyc07g026705.1.1	Solyc11g064945.1.1	Solyc06g076890.1.1	Solyc10g084960.2.1
Solyc07g026710.3.1	Solyc11g011360.2.1	Solyc11g067345.1.1	Solyc02g038818.1.1
Solyc01g060375.1.1	Solyc03g005420.2.1	Solyc06g051850.2.1	Solyc12g044520.2.1
Solyc07g054930.3.1	Solyc07g066400.1.1	Solyc12g056530.2.1	Solyc02g068900.3.1
Solyc03g005880.3.1	Solyc06g009600.2.1	Solyc04g081510.4.1	Solyc01g110550.3.1
Solyc01g106300.3.1	Solyc05g015653.1.1	Solyc03g118000.1.1	Solyc11g018810.2.1
Solyc07g042850.2.1	Solyc12g006770.1.1	Solyc08g075340.3.1	Solyc09g064660.4.1
Solyc02g030525.1.1	Solyc11g039590.3.1	Solyc05g005640.4.1	Solyc09g008620.3.1
Solyc01g011430.4.1	Solyc12g044440.2.1	Solyc03g111380.3.1	Solyc02g071280.3.1
Solyc01g020524.1.1	Solyc02g083050.1.1	Solyc11g007740.2.1	Solyc07g048120.3.1
Solyc04g078340.3.1	Solyc06g005710.3.1	Solyc03g117930.4.1	Solyc01g009670.4.1
Solyc08g036507.1.1	Solyc03g078690.4.1	Solyc02g093180.3.1	Solyc04g005690.4.1
Solyc12g044700.2.1	Solyc11g065380.2.1	Solyc09g090710.3.1	Solyc10g080720.2.1
Solyc11g072620.1.1	Solyc07g043410.1.1	Solyc04g077770.2.1	Solyc01g086890.3.1
Solyc05g015654.1.1	Solyc11g042800.2.1	Solyc03g118450.1.1	Solyc01g110990.2.1
Solyc11g056297.1.1	Solyc10g055375.1.1	Solyc01g102270.2.1	Solyc10g078450.2.1
Solyc03g059315.1.1	Solyc02g089620.3.1	Solyc02g071450.3.1	Solyc10g047000.2.1
Solyc06g009890.2.1	Solyc08g068150.4.1	Solyc04g008690.3.1	Solyc01g098320.4.1
Solyc01g020528.1.1	Solyc01g005770.3.1	Solyc02g065114.1.1	Solyc08g075360.3.1
Solyc08g068150.4.1	Solyc07g063320.3.1	Solyc09g082890.2.1	Solyc08g065160.3.1
Solyc03g005940.4.1	Solyc02g079170.3.1	Solyc03g083360.3.1	Solyc04g008750.3.1
Solyc11g042455.1.1	Solyc11g007560.2.1	Solyc12g094390.1.1	Solyc12g008420.3.1
Solyc12g038800.1.1	Solyc12g042830.3.1	Solyc03g025610.3.1	Solyc10g079990.3.1
Solyc08g076880.3.1	Solyc05g013950.1.1	Solyc01g091690.3.1	Solyc02g078260.3.1
Solyc06g035520.3.1	Solyc12g017480.3.1	Solyc01g088670.3.1	Solyc08g080220.3.1
Solyc02g082360.4.1	Solyc00g500231.1.1	Solyc10g080960.1.1	Solyc06g054080.3.1
Solyc03g150157.1.1	Solyc05g013150.4.1	Solyc02g070385.1.1	Solyc03g118380.3.1
Solyc08g082190.3.1	Solyc10g008700.3.1	Solyc09g011040.1.1	Solyc08g078600.3.1
Solyc07g066400.1.1	Solyc08g080380.4.1	Solyc06g076350.3.1	Solyc01g086710.4.1
Solyc05g024230.3.1	Solyc09g059475.1.1	Solyc08g006890.3.1	Solyc03g026190.3.1
Solyc02g038810.1.1	Solyc06g006000.3.1	Solyc05g006000.3.1	Solyc05g056360.2.1
Solyc03g123460.4.1	Solyc06g005340.3.1	Solyc02g090990.1.1	Solyc05g055010.4.1
Solyc08g079440.1.1	Solyc01g100620.3.1	Solyc09g031580.3.1	Solyc06g052143.1.1
Solyc06g072670.3.1	Solyc05g015473.1.1	Solyc04g045620.3.1	Solyc06g052147.1.1
Solyc04g074330.3.1	Solyc09g065360.4.1	Solyc01g095500.3.1	Solyc06g063000.3.1
Solyc12g021363.1.1	Solyc09g008207.1.1	Solyc06g051410.4.1	Solyc01g008360.3.1
Solyc12g044190.3.1	Solyc12g056650.2.1	Solyc01g087460.3.1	Solyc08g007730.2.1
Solyc02g080300.3.1	Solyc04g078460.3.1	Solyc09g011550.3.1	Solyc06g053320.4.1
Solyc12g007030.3.1	Solyc03g118220.3.1	Solyc11g040380.2.1	Solyc09g090520.3.1
Solyc11g042800.2.1	Solyc02g084530.2.1	Solyc02g087475.1.1	Solyc03g033560.3.1
Solyc05g024385.1.1	Solyc03g082550.3.1	Solyc03g098600.3.1	Solyc03g082400.3.1
Solyc07g055790.3.1	Solyc10g006880.3.1	Solyc02g082240.1.1	Solyc05g007810.3.1
Solyc06g061100.4.1	Solyc05g050490.4.1	Solyc04g074550.4.1	Solyc08g076660.3.1
Solyc09g082810.3.1	Solyc12g150122.1.1	Solyc07g049580.3.1	Solyc06g054380.4.1
Solyc01g098850.3.1	Solyc01g087460.3.1	Solyc11g066830.2.1	Solyc06g074720.4.1
Solyc01g006600.3.1	Solyc05g052680.1.1	Solyc08g079210.1.1	Solyc02g088720.4.1
Solyc12g039100.2.1	Solyc12g044697.1.1	Solyc05g006440.4.1	Solyc02g067210.3.1
Solyc09g055545.1.1	Solyc03g078570.3.1	Solyc12g040520.2.1	Solyc02g067390.3.1
Solyc07g054860.1.1	Solyc03g123710.3.1	Solyc04g049130.4.1	Solyc09g092320.3.1
Solyc07g008400.3.1	Solyc02g081760.2.1	Solyc12g099420.2.1	Solyc02g038816.1.1
Solyc05g015473.1.1	Solyc12g089300.2.1	Solyc05g052870.4.1	Solyc08g077310.3.1
Solyc01g102910.4.1	Solyc03g006960.4.1	Solyc01g087200.3.1	Solyc03g097110.4.1
Solyc10g047110.2.1	Solyc05g150123.1.1	Solyc02g070560.3.1	Solyc09g098390.3.1
Solyc07g044970.1.1	Solyc03g006120.4.1	Solyc01g079530.4.1	Solyc11g008210.3.1
Solyc03g026370.1.1	Solyc03g043850.3.1	Solyc12g015850.1.1	Solyc01g005090.3.1
Solyc09g090150.4.1	Solyc12g038800.1.1	Solyc03g116940.3.1	Solyc03g093840.3.1
Solyc06g076520.1.1	Solyc01g079170.3.1	Solyc05g054400.3.1	Solyc03g093850.2.1
Solyc02g079780.1.1	Solyc01g009830.3.1	Solyc09g082220.1.1	Solyc06g062690.4.1
Solyc02g078160.3.1	Solyc03g117230.1.1	Solyc02g085870.3.1	Solyc02g093930.4.1
Solyc12g009870.2.1	Solyc02g032650.3.1	Solyc01g008360.3.1	Solyc08g075840.3.1
Solyc01g150120.1.1	Solyc02g083030.1.1	Solyc02g088570.2.1	Solyc10g081450.2.1
Solyc01g005400.3.1	Solyc04g015660.3.1	Solyc09g064500.3.1	Solyc10g011940.1.1
Solyc05g053350.3.1	Solyc06g007970.3.1	Solyc02g055540.1.1	Solyc11g040170.3.1
Solyc06g068730.1.1	Solyc12g008900.2.1	Solyc06g082850.4.1	Solyc05g056320.3.1
Solyc12g019477.1.1	Solyc02g079240.1.1	Solyc07g037950.1.1	Solyc09g010285.1.1
Solyc04g079670.1.1	Solyc03g115220.4.1	Solyc04g025880.4.1	Solyc01g068350.3.1
Solyc08g080640.2.1	Solyc02g087390.3.1	Solyc01g006850.1.1	Solyc01g099220.3.1
Solyc03g005943.1.1	Solyc12g007030.3.1	Solyc02g085615.1.1	Solyc03g033520.2.1
Solyc03g043850.3.1	Solyc02g072550.1.1	Solyc01g090697.1.1	Solyc07g064330.3.1
Solyc09g082110.4.1	Solyc01g005090.3.1	Solyc01g087080.4.1	Solyc06g075350.3.1
Solyc09g072930.1.1	Solyc06g009200.3.1	Solyc09g092320.3.1	Solyc07g053870.4.1
Solyc05g009550.3.1	Solyc02g062490.4.1	Solyc01g011510.4.1	Solyc03g032070.3.1
Solyc04g054740.3.1	Solyc12g150120.1.1	Solyc01g112200.3.1	Solyc03g114780.3.1
Solyc01g098860.3.1	Solyc03g007370.3.1	Solyc12g095880.2.1	Solyc09g007990.3.1
Solyc09g005260.4.1	Solyc02g072470.4.1	Solyc02g093460.4.1	Solyc01g096900.3.1
Solyc04g078450.4.1	Solyc11g021360.3.1	Solyc01g108140.4.1	Solyc06g007850.3.1
Solyc07g009443.1.1	Solyc05g043247.1.1	Solyc08g081440.2.1	Solyc01g112025.1.1
Solyc12g017480.3.1	Solyc04g072250.4.1	Solyc08g066640.3.1	Solyc05g006130.4.1
Solyc01g104320.4.1	Solyc01g011430.4.1	Solyc06g072470.4.1	Solyc09g014170.3.1
Solyc05g017793.1.1	Solyc03g080195.1.1	Solyc09g083050.3.1	Solyc11g012820.2.1
Solyc11g007880.1.1	Solyc05g051425.2.1	Solyc02g091340.4.1	Solyc01g107510.3.1
Solyc05g009720.3.1	Solyc12g011310.2.1	Solyc12g098710.2.1	Solyc01g091820.3.1
Solyc02g065240.3.1	Solyc05g053350.3.1	Solyc02g063260.4.1	Solyc11g073220.3.1
Solyc01g057000.3.1	Solyc09g011110.1.1	Solyc06g073800.3.1	Solyc03g121120.4.1
Solyc07g032155.1.1	Solyc06g076310.1.1	Solyc04g082800.3.1	Solyc03g121030.2.1
Solyc07g150128.1.1	Solyc06g005350.3.1	Solyc08g048540.2.1	Solyc06g053770.4.1
Solyc08g015820.1.1	Solyc02g086410.3.1	Solyc03g005970.4.1	Solyc09g098230.3.1
Solyc08g023530.1.1	Solyc09g150141.1.1	Solyc05g053120.1.1	Solyc01g086990.3.1
Solyc09g092590.2.1	Solyc05g052240.3.1	Solyc05g014460.3.1	Solyc06g082810.3.1
Solyc06g060735.1.1	Solyc07g005280.3.1	Solyc05g050930.2.1	Solyc01g067560.3.1
Solyc04g150119.1.1	Solyc01g105220.3.1	Solyc06g060140.4.1	Solyc01g100270.4.1
Solyc04g058050.1.1	Solyc07g054930.3.1	Solyc03g034415.1.1	Solyc06g073670.4.1
Solyc04g055030.2.1	Solyc08g150119.1.1	Solyc04g009710.2.1	Solyc11g006480.1.1
Solyc02g081050.4.1	Solyc09g008203.1.1	Solyc07g017730.3.1	Solyc06g072145.1.1
Solyc07g026730.1.1	Solyc04g150119.1.1	Solyc03g098630.4.1	Solyc10g007810.3.1
Solyc03g120690.3.1	Solyc04g018155.1.1	Solyc08g067790.4.1	Solyc03g111270.2.1
Solyc02g150127.1.1	Solyc04g082540.2.1	Solyc10g055400.1.1	Solyc07g042010.4.1
Solyc06g084130.3.1	Solyc02g091300.3.1	Solyc06g150128.1.1	Solyc01g096850.4.1
Solyc03g019820.3.1	Solyc02g081970.4.1	Solyc03g116173.1.1	Solyc10g084160.2.1
Solyc12g150114.1.1	Solyc01g018020.3.1	Solyc03g025480.4.1	Solyc03g006110.3.1
Solyc12g044200.3.1	Solyc04g079040.4.1	Solyc12g015740.2.1	Solyc02g065114.1.1
Solyc05g013970.4.1	Solyc05g052670.1.1	Solyc11g150144.1.1	Solyc01g087460.3.1
Solyc09g065470.3.1	Solyc07g051820.3.1	Solyc09g098190.3.1	Solyc07g062970.3.1
Solyc02g030527.1.1	Solyc03g058343.1.1	Solyc01g088380.3.1	Solyc07g062060.3.1
Solyc01g099660.4.1	Solyc09g018375.1.1	Solyc07g039420.1.1	Solyc03g078370.1.1
Solyc12g098400.2.1	Solyc09g082330.2.1	Solyc06g082210.1.1	Solyc11g067250.3.1
Solyc07g049650.1.1	Solyc07g052470.3.1	Solyc03g013250.4.1	Solyc06g053375.1.1
Solyc02g062500.3.1	Solyc03g007890.3.1	Solyc08g075670.2.1	Solyc11g067070.1.1
Solyc04g009710.2.1	Solyc03g005530.1.1	Solyc12g088090.3.1	Solyc06g071560.3.1
Solyc12g039080.3.1	Solyc12g088830.3.1	Solyc05g013810.4.1	Solyc03g083420.4.1
Solyc02g081890.4.1	Solyc08g077360.3.1	Solyc01g067800.3.1	Solyc07g150136.1.1
Solyc02g038805.1.1	Solyc03g044790.3.1	Solyc03g044860.1.1	Solyc08g006060.3.1
Solyc07g051820.3.1	Solyc05g013310.1.1	Solyc12g006240.2.1	Solyc01g008850.3.1
Solyc01g100830.2.1	Solyc09g074230.4.1	Solyc02g036350.3.1	Solyc11g039590.3.1
Solyc07g052160.1.1	Solyc04g051787.1.1	Solyc02g091680.4.1	Solyc01g010950.3.1
Solyc07g032220.3.1	Solyc12g062227.1.1	Solyc06g005940.3.1	Solyc05g052980.4.1
Solyc03g112590.4.1	Solyc11g020245.1.1	Solyc08g076810.4.1	Solyc02g086290.2.1
Solyc01g066614.1.1	Solyc04g074120.4.1	Solyc07g062450.3.1	Solyc06g062790.3.1
Solyc08g029235.1.1	Solyc04g009860.4.1	Solyc01g102470.2.1	Solyc05g051050.3.1
Solyc04g050795.1.1	Solyc06g068590.4.1	Solyc06g054390.3.1	Solyc11g150105.1.1
Solyc06g009810.4.1	Solyc06g084130.3.1	Solyc08g081610.4.1	Solyc09g090250.4.1
Solyc07g063320.3.1	Solyc05g150140.1.1	Solyc04g071540.4.1	Solyc06g066330.3.1
Solyc07g150135.1.1	Solyc07g055790.3.1	Solyc10g008150.1.1	Solyc07g053100.4.1
Solyc04g072470.4.1	Solyc01g104320.4.1	Solyc01g058550.1.1	Solyc06g034020.3.1
Solyc06g072680.4.1	Solyc03g007230.4.1	Solyc01g106750.2.1	Solyc10g047290.2.1
Solyc01g059910.2.1	Solyc05g024160.3.1	Solyc01g110490.4.1	Solyc09g008790.4.1
Solyc10g008700.3.1	Solyc09g074660.3.1	Solyc08g075240.3.1	Solyc07g042680.3.1
Solyc02g150132.1.1	Solyc10g050220.2.1	Solyc09g009100.4.1	Solyc07g042890.3.1
Solyc02g032667.1.1	Solyc02g081890.4.1	Solyc10g006850.4.1	Solyc03g096670.3.1
Solyc11g006360.1.1	Solyc02g005110.3.1	Solyc01g107640.3.1	Solyc04g082600.3.1
Solyc05g005570.3.1	Solyc07g062140.3.1	Solyc02g091770.3.1	Solyc08g059730.1.1
Solyc09g082920.1.1	Solyc07g055440.2.1	Solyc12g056674.1.1	Solyc03g071750.3.1
Solyc09g090970.4.1	Solyc09g010050.1.1	Solyc08g015690.4.1	Solyc03g121880.4.1
Solyc04g064710.3.1	Solyc09g082690.3.1	Solyc02g070110.1.1	Solyc02g086870.4.1
Solyc02g062010.1.1	Solyc02g083010.1.1	Solyc03g044820.4.1	Solyc10g085570.3.1
Solyc12g011320.2.1	Solyc07g040680.3.1	Solyc10g082030.2.1	Solyc10g084930.2.1
Solyc03g121140.4.1	Solyc04g077450.3.1	Solyc09g005750.3.1	Solyc01g079720.3.1
Solyc03g082550.3.1	Solyc03g117130.3.1	Solyc01g095670.4.1	Solyc01g105280.3.1
Solyc06g084770.2.1	Solyc06g072670.3.1	Solyc11g012980.1.1	Solyc09g018060.4.1
Solyc09g082100.3.1	Solyc08g150129.1.1	Solyc11g066390.2.1	Solyc10g055720.2.1
Solyc02g079290.3.1	Solyc09g092010.1.1	Solyc04g053147.1.1	Solyc12g095830.3.1
Solyc06g053220.3.1	Solyc06g076520.1.1	Solyc02g080580.1.1	Solyc01g009280.4.1
Solyc01g009870.3.1	Solyc12g150126.1.1	Solyc10g076260.2.1	Solyc06g008320.4.1
Solyc05g041540.4.1	Solyc01g090340.3.1	Solyc01g086810.2.1	Solyc08g075890.3.1
Solyc02g087390.3.1	Solyc11g018850.1.1	Solyc07g042800.2.1	Solyc09g074320.3.1
Solyc08g014010.4.1	Solyc01g009660.3.1	Solyc01g097240.3.1	Solyc10g150113.1.1
Solyc02g081550.3.1	Solyc02g081750.1.1	Solyc02g092780.3.1	Solyc04g077650.3.1
Solyc11g021360.3.1	Solyc05g150139.1.1	Solyc08g015710.2.1	Solyc04g079970.3.1
Solyc08g150123.1.1	Solyc09g015020.1.1	Solyc06g007990.4.1	Solyc03g112630.3.1
Solyc11g017377.1.1	Solyc10g078775.1.1	Solyc09g097920.3.1	Solyc04g080870.1.1
Solyc11g039680.1.1	Solyc02g083860.3.1	Solyc12g098430.2.1	Solyc10g012430.3.1
Solyc12g096080.2.1	Solyc07g052100.4.1	Solyc11g012470.2.1	Solyc08g005140.3.1
Solyc04g150109.1.1	Solyc03g116530.3.1	Solyc07g032786.1.1	Solyc02g062970.3.1
Solyc07g026740.1.1	Solyc06g059850.2.1	Solyc02g068780.4.1	Solyc04g026200.3.1
Solyc08g062290.4.1	Solyc05g013300.1.1	Solyc02g093680.3.1	Solyc09g098550.4.1
Solyc07g008520.3.1	Solyc04g078450.4.1	Solyc03g026270.3.1	Solyc08g082320.3.1
Solyc07g045320.3.1	Solyc04g082430.3.1	Solyc01g080780.2.1	Solyc04g077660.3.1
Solyc08g028970.3.1	Solyc10g062160.3.1	Solyc01g049960.4.1	Solyc08g069060.4.1
Solyc02g085770.4.1	Solyc02g150141.1.1	Solyc02g081780.3.1	Solyc11g013490.2.1
Solyc10g079900.3.1	Solyc12g013620.2.1	Solyc09g090730.2.1	Solyc05g053280.3.1
Solyc12g099960.1.1	Solyc03g007880.3.1	Solyc03g119970.3.1	Solyc12g007010.2.1
Solyc12g013620.2.1	Solyc06g050830.2.1	Solyc07g005020.3.1	Solyc01g103710.4.1
Solyc06g011590.3.1	Solyc06g083290.1.1	Solyc06g007530.2.1	Solyc03g115700.3.1
Solyc12g098607.1.1	Solyc05g150108.1.1	Solyc01g096060.4.1	Solyc02g092600.3.1
Solyc08g006410.4.1	Solyc01g095320.4.1	Solyc02g092360.3.1	Solyc02g092620.3.1
Solyc01g095320.4.1	Solyc11g022465.1.1	Solyc01g101180.4.1	Solyc06g068210.3.1
Solyc10g083063.1.1	Solyc05g041430.3.1	Solyc05g013940.4.1	Solyc06g065940.4.1
Solyc01g095330.2.1	Solyc06g076570.4.1	Solyc12g010280.1.1	Solyc03g121630.3.1
Solyc07g055840.3.1	Solyc04g051427.2.1	Solyc01g112150.3.1	Solyc04g082845.2.1
Solyc06g083070.3.1	Solyc11g070060.2.1	Solyc07g052555.1.1	Solyc07g043260.4.1
Solyc01g100620.3.1	Solyc06g084770.2.1	Solyc02g069560.3.1	Solyc02g071260.3.1
Solyc11g010520.1.1	Solyc07g007180.4.1	Solyc03g116320.3.1	Solyc07g065270.1.1
Solyc08g150131.1.1	Solyc07g055460.3.1	Solyc05g005360.3.1	Solyc06g073200.4.1
Solyc01g099840.3.1	Solyc05g053550.3.1	Solyc09g065900.3.1	Solyc07g045480.3.1
Solyc04g077220.3.1	Solyc02g086400.3.1	Solyc04g008060.3.1	Solyc08g081990.3.1
Solyc06g011275.1.1	Solyc07g064860.2.1	Solyc06g063400.3.1	Solyc03g117520.3.1
Solyc07g065990.1.1	Solyc09g150134.1.1	Solyc11g005510.1.1	Solyc09g075830.3.1
Solyc02g060570.1.1	Solyc06g048840.3.1	Solyc09g005250.3.1	Solyc10g084220.3.1
Solyc04g074350.3.1	Solyc09g065470.3.1	Solyc11g069790.2.1	Solyc04g007370.3.1
Solyc04g064920.4.1	Solyc06g011275.1.1	Solyc10g054330.3.1	Solyc12g011420.2.1
Solyc04g014600.3.1	Solyc04g014600.3.1	Solyc08g061140.3.1	Solyc01g005370.3.1
Solyc01g057527.1.1	Solyc06g009890.2.1	Solyc01g091840.4.1	Solyc03g121760.3.1
Solyc02g086410.3.1	Solyc03g111010.4.1	Solyc04g011520.3.1	Solyc07g007680.4.1
Solyc08g079600.3.1	Solyc10g078880.2.1	Solyc09g010810.3.1	Solyc12g008520.2.1
Solyc10g150113.1.1	Solyc09g075950.1.1	Solyc06g083370.3.1	Solyc07g061950.4.1
Solyc03g113930.3.1	Solyc09g075600.3.1	Solyc09g010550.4.1	Solyc12g098920.2.1
Solyc04g009860.4.1	Solyc02g077980.3.1	Solyc09g059280.3.1	Solyc01g081190.4.1
Solyc07g008290.4.1	Solyc06g076560.2.1	Solyc01g094330.3.1	Solyc06g053450.4.1
Solyc10g008860.1.1	Solyc09g150111.1.1	Solyc04g072920.4.1	Solyc01g008950.4.1
Solyc01g105220.3.1	Solyc04g055030.2.1	Solyc09g150143.1.1	Solyc10g008790.3.1
Solyc02g030523.1.1	Solyc08g082370.1.1	Solyc07g055180.3.1	Solyc06g008230.3.1
Solyc12g021367.1.1	Solyc10g078780.2.1	Solyc11g012820.2.1	Solyc03g113390.3.1
Solyc06g082410.1.1	Solyc08g076880.3.1	Solyc08g076530.3.1	Solyc02g087760.3.1
Solyc02g082930.3.1	Solyc03g006110.3.1	Solyc02g088150.1.1	Solyc01g108920.4.1
Solyc02g086490.3.1	Solyc10g024370.3.1	Solyc02g071410.3.1	Solyc11g022380.3.1
Solyc12g044695.1.1	Solyc04g019313.1.1	Solyc09g015380.1.1	Solyc12g005220.2.1
Solyc02g082440.2.1	Solyc06g074730.4.1	Solyc04g049710.3.1	Solyc09g011480.3.1
Solyc12g021140.1.1	Solyc11g006750.1.1	Solyc04g053130.4.1	Solyc01g060130.3.1
Solyc10g006800.4.1	Solyc01g008540.4.1	Solyc09g091690.1.1	Solyc08g005310.4.1
Solyc05g009410.3.1	Solyc09g083330.3.1	Solyc12g056720.2.1	Solyc05g023800.3.1
Solyc06g073830.1.1	Solyc05g024230.3.1	Solyc03g083900.4.1	Solyc03g118980.2.1
Solyc01g020526.1.1	Solyc02g067350.3.1	Solyc01g010510.4.1	Solyc10g008950.3.1
Solyc10g006920.3.1	Solyc01g081340.4.1	Solyc07g006420.1.1	Solyc01g099230.3.1
Solyc03g005960.3.1	Solyc09g007620.2.1	Solyc01g020240.4.1	Solyc01g090170.4.1
Solyc11g027840.2.1	Solyc02g082910.4.1	Solyc02g080810.3.1	Solyc01g096170.4.1
Solyc05g054350.3.1	Solyc05g014500.3.1	Solyc11g005100.3.1	Solyc02g084870.3.1
Solyc05g014280.4.1	Solyc03g117990.1.1	Solyc07g052770.2.1	Solyc02g065110.3.1
Solyc03g025117.1.1	Solyc06g076210.3.1	Solyc11g066320.2.1	Solyc11g033270.2.1
Solyc03g082700.4.1	Solyc04g064710.3.1	Solyc01g096020.4.1	Solyc02g063070.3.1
Solyc01g058003.1.1	Solyc06g009810.4.1	Solyc06g005820.3.1	Solyc04g076060.3.1
Solyc02g032650.3.1	Solyc06g076540.1.1	Solyc04g008030.2.1	Solyc07g053260.3.1
Solyc08g067670.3.1	Solyc07g045320.3.1	Solyc09g042700.4.1	Solyc01g091430.2.1
Solyc05g005370.3.1	Solyc10g018510.2.1	Solyc03g007080.4.1	Solyc01g091350.4.1
Solyc12g010560.3.1	Solyc12g006505.1.1	Solyc08g082430.4.1	Solyc04g015350.3.1
Solyc10g085230.2.1	Solyc05g041820.1.1	Solyc12g042440.2.1	Solyc12g094420.2.1
Solyc01g056530.2.1	Solyc01g095230.4.1	Solyc08g150119.1.1	Solyc04g076140.3.1
Solyc03g006110.3.1	Solyc07g054860.1.1	Solyc07g007335.1.1	Solyc09g090050.4.1
Solyc11g064960.2.1	Solyc11g039670.1.1	Solyc10g039197.2.1	Solyc01g104320.4.1
Solyc12g027655.1.1	Solyc05g009550.3.1	Solyc01g086650.3.1	Solyc03g121140.4.1
Solyc06g068160.3.1	Solyc07g053360.4.1	Solyc06g075920.2.1	Solyc10g083730.2.1
Solyc12g042830.3.1	Solyc02g085330.1.1	Solyc08g076400.3.1	Solyc08g005520.3.1
Solyc11g032020.1.1	Solyc03g078505.1.1	Solyc03g005455.1.1	Solyc04g073990.3.1
Solyc12g089080.3.1	Solyc11g011980.3.1	Solyc03g078230.3.1	Solyc03g083390.4.1
Solyc04g071770.3.1	Solyc06g075550.3.1	Solyc03g083720.1.1	Solyc02g081170.4.1
Solyc06g008870.2.1	Solyc11g010210.1.1	Solyc04g064860.1.1	Solyc01g097510.4.1
Solyc01g014967.1.1	Solyc01g058400.3.1	Solyc11g068680.2.1	Solyc10g085490.3.1
Solyc05g018575.1.1	Solyc04g018080.4.1	Solyc01g068130.4.1	Solyc09g074460.3.1
Solyc04g016120.2.1	Solyc05g026100.1.1	Solyc10g018777.1.1	Solyc09g011020.4.1
Solyc01g005090.3.1	Solyc05g013320.1.1	Solyc02g089810.3.1	Solyc08g005910.3.1
Solyc02g005003.1.1	Solyc11g065420.3.1	Solyc06g082040.2.1	Solyc02g061820.4.1
Solyc12g006770.1.1	Solyc06g008130.4.1	Solyc11g066150.3.1	Solyc07g064030.4.1
Solyc08g082370.1.1	Solyc08g082260.2.1	Solyc01g088560.3.1	Solyc03g026060.3.1
Solyc06g072130.4.1	Solyc12g096430.1.1	Solyc11g071260.2.1	Solyc04g024530.3.1
Solyc03g123710.3.1	Solyc05g006720.1.1	Solyc11g066780.3.1	Solyc05g054830.3.1
Solyc11g020930.1.1	Solyc11g069070.3.1	Solyc04g016260.3.1	Solyc03g112590.4.1
Solyc04g077650.3.1	Solyc11g007880.1.1	Solyc09g005800.2.1	Solyc01g007950.4.1
Solyc04g050750.2.1	Solyc01g091060.2.1	Solyc04g015940.3.1	Solyc05g014030.3.1
Solyc05g016180.3.1	Solyc02g093600.3.1	Solyc01g103220.3.1	Solyc08g081330.4.1
Solyc08g078870.3.1	Solyc09g098770.2.1	Solyc02g062370.4.1	Solyc06g083870.3.1
Solyc02g091370.2.1	Solyc09g007270.3.1	Solyc03g051650.1.1	Solyc06g074980.3.1
Solyc12g070090.1.1	Solyc02g072560.1.1	Solyc04g025287.1.1	Solyc03g120340.3.1
Solyc12g005680.3.1	Solyc08g014010.4.1	Solyc12g010220.3.1	Solyc02g091330.4.1
Solyc02g070690.1.1	Solyc06g075920.2.1	Solyc02g090310.1.1	Solyc05g006940.3.1
Solyc03g117230.1.1	Solyc07g055840.3.1	Solyc03g120080.4.1	Solyc12g014320.2.1
Solyc12g099360.2.1	Solyc10g079900.3.1	Solyc01g079680.3.1	Solyc12g056490.1.1
Solyc10g048120.3.1	Solyc01g006600.3.1	Solyc12g100290.3.1	Solyc06g073630.3.1
Solyc08g042060.2.1	Solyc04g074850.3.1	Solyc08g005440.3.1	Solyc02g085090.1.1
Solyc01g088013.1.1	Solyc08g042030.3.1	Solyc10g080710.2.1	Solyc11g066910.3.1
Solyc02g069930.1.1	Solyc10g005030.4.1	Solyc01g044558.1.1	Solyc07g065030.3.1
Solyc07g005820.3.1	Solyc08g005930.1.1	Solyc05g054100.3.1	Solyc08g078000.3.1
Solyc08g016583.1.1	Solyc02g014035.1.1	Solyc04g040200.3.1	Solyc01g066940.3.1
Solyc10g050450.2.1	Solyc04g054227.1.1	Solyc01g079720.3.1	Solyc07g032110.3.1
Solyc05g016370.2.1	Solyc01g095000.3.1	Solyc03g123860.4.1	Solyc06g074250.3.1
Solyc05g010817.1.1	Solyc11g020040.2.1	Solyc07g055300.3.1	Solyc03g115760.3.1
Solyc07g008870.1.1	Solyc01g008420.3.1	Solyc09g009170.4.1	Solyc02g089360.4.1
Solyc10g086390.2.1	Solyc10g085130.2.1	Solyc02g083760.4.1	Solyc08g074780.3.1
Solyc04g049405.1.1	Solyc01g057000.3.1	Solyc03g007190.3.1	Solyc03g119270.1.1
Solyc09g066180.2.1	Solyc12g070090.1.1	Solyc04g071470.3.1	Solyc10g006390.3.1
Solyc05g026250.3.1	Solyc07g048100.3.1	Solyc01g150131.1.1	Solyc09g065470.3.1
Solyc07g009447.1.1	Solyc12g011320.2.1	Solyc11g006920.2.1	Solyc11g072380.2.1
Solyc03g006100.4.1	Solyc03g118410.3.1	Solyc06g065650.3.1	Solyc03g123460.4.1
Solyc01g150134.1.1	Solyc06g073450.4.1	Solyc08g065190.3.1	Solyc12g013620.2.1
Solyc03g044600.2.1	Solyc01g068500.4.1	Solyc06g050730.4.1	Solyc06g011590.3.1
Solyc02g091360.1.1	Solyc07g150124.1.1	Solyc05g054830.3.1	Solyc01g099840.3.1
Solyc04g051730.1.1	Solyc07g008520.3.1	Solyc07g006860.3.1	Solyc04g014600.3.1
Solyc02g065610.3.1	Solyc07g041430.3.1	Solyc08g006640.3.1	Solyc06g082410.1.1
Solyc08g015930.1.1	Solyc08g150136.1.1	Solyc07g062770.2.1	Solyc01g008910.2.1
Solyc02g065114.1.1	Solyc03g044600.2.1	Solyc07g055080.3.1	Solyc04g014830.3.1
Solyc02g062300.3.1	Solyc10g075112.1.1	Solyc09g061750.3.1	Solyc03g119100.2.1
Solyc09g074660.3.1	Solyc09g074250.3.1	Solyc04g049850.3.1	Solyc12g088010.2.1
Solyc03g112440.1.1	Solyc07g007190.3.1	Solyc11g045215.1.1	Solyc03g114480.4.1
Solyc04g009670.1.1	Solyc03g114160.1.1	Solyc01g079950.3.1	Solyc11g068750.2.1
Solyc05g026100.1.1	Solyc12g007150.3.1	Solyc12g007030.3.1	Solyc05g051380.4.1
Solyc12g098900.2.1	Solyc08g080990.3.1	Solyc01g106440.3.1	Solyc06g069710.3.1
Solyc02g085330.1.1	Solyc08g081030.1.1	Solyc00g022090.1.1	Solyc05g015310.3.1
Solyc05g014830.3.1	Solyc03g005940.4.1	Solyc02g085040.3.1	Solyc11g010710.2.1
Solyc01g087460.3.1	Solyc08g069020.1.1	Solyc01g090650.1.1	Solyc11g011170.2.1
Solyc12g005400.3.1	Solyc06g072430.3.1	Solyc09g031790.4.1	Solyc03g096830.4.1
Solyc07g150124.1.1	Solyc08g074955.1.1	Solyc11g062260.3.1	Solyc05g042120.4.1
Solyc02g150141.1.1	Solyc06g051370.1.1	Solyc05g004000.1.1	Solyc03g117930.4.1
Solyc06g059840.4.1	Solyc05g046290.3.1	Solyc04g072120.2.1	Solyc02g088290.4.1
Solyc04g082830.3.1	Solyc11g039930.2.1	Solyc09g092100.4.1	Solyc09g008730.3.1
Solyc09g072820.4.1	Solyc01g087270.3.1	Solyc11g068940.1.1	Solyc11g067200.2.1
Solyc01g098790.2.1	Solyc06g009000.1.1	Solyc04g077780.3.1	Solyc02g069880.4.1
Solyc06g076600.2.1	Solyc04g077650.3.1	Solyc02g070180.3.1	Solyc02g078000.2.1
Solyc01g066612.1.1	Solyc01g100640.4.1	Solyc11g066560.3.1	Solyc07g041550.2.1
Solyc08g075150.3.1	Solyc12g044795.1.1	Solyc08g065350.4.1	Solyc06g008110.4.1
Solyc06g008130.4.1	Solyc10g080900.3.1	Solyc10g046770.3.1	Solyc03g007600.3.1
Solyc03g006120.4.1	Solyc12g049350.2.1	Solyc06g068860.3.1	Solyc07g018290.4.1
Solyc07g019577.1.1	Solyc03g117630.1.1	Solyc10g019175.1.1	Solyc07g056340.4.1
Solyc02g032020.3.1	Solyc09g059950.3.1	Solyc03g007900.3.1	Solyc04g064550.1.1
Solyc05g056360.2.1	Solyc03g079915.1.1	Solyc12g008680.3.1	Solyc10g085580.3.1
Solyc01g009860.3.1	Solyc12g017263.1.1	Solyc05g050560.1.1	Solyc03g116750.3.1
Solyc02g069800.1.1	Solyc01g098300.1.1	Solyc01g081050.4.1	Solyc09g064790.3.1
Solyc03g123600.4.1	Solyc05g052950.4.1	Solyc05g055040.3.1	Solyc05g054960.4.1
Solyc05g053160.3.1	Solyc08g065450.2.1	Solyc07g009470.3.1	Solyc07g039200.4.1
Solyc03g044350.3.1	Solyc07g005820.3.1	Solyc12g096850.3.1	Solyc08g077370.4.1
Solyc07g040680.3.1	Solyc01g099840.3.1	Solyc01g096630.3.1	Solyc01g091840.4.1
Solyc02g087280.3.1	Solyc06g068970.3.1	Solyc11g044457.1.1	Solyc08g080270.3.1
Solyc06g034040.1.1	Solyc07g005100.4.1	Solyc01g080830.3.1	Solyc06g082230.4.1
Solyc11g072480.2.1	Solyc02g087980.3.1	Solyc01g100670.1.1	Solyc09g005490.1.1
Solyc04g049403.1.1	Solyc05g052410.3.1	Solyc11g069700.2.1	Solyc02g068490.4.1
Solyc10g078220.2.1	Solyc02g072260.4.1	Solyc08g023645.1.1	Solyc07g008520.3.1
Solyc10g081790.1.1	Solyc03g006770.4.1	Solyc09g065720.4.1	Solyc05g009500.3.1
Solyc07g007710.4.1	Solyc12g040644.1.1	Solyc01g107890.3.1	Solyc05g005990.3.1
Solyc04g150170.1.1	Solyc01g094820.3.1	Solyc11g020955.1.1	Solyc01g098190.3.1
Solyc03g025430.1.1	Solyc07g150135.1.1	Solyc11g066240.3.1	Solyc09g065920.3.1
Solyc01g150171.1.1	Solyc02g062255.1.1	Solyc08g081130.4.1	Solyc08g006150.3.1
Solyc01g108750.2.1	Solyc01g097200.1.1	Solyc04g081320.4.1	Solyc04g008300.1.1
Solyc10g080670.2.1	Solyc10g024330.3.1	Solyc07g064290.3.1	Solyc04g051800.3.1
Solyc06g065260.3.1	Solyc09g015000.4.1	Solyc03g006990.1.1	Solyc01g112090.3.1
Solyc12g100060.1.1	Solyc03g080175.1.1	Solyc03g112510.2.1	Solyc08g082850.3.1
Solyc01g088760.4.1	Solyc02g069930.1.1	Solyc03g123930.1.1	Solyc03g117810.4.1
Solyc07g063410.3.1	Solyc04g080680.4.1	Solyc10g083970.1.1	Solyc04g010310.4.1
Solyc04g018055.1.1	Solyc01g094727.1.1	Solyc09g015033.1.1	Solyc05g008350.3.1
Solyc10g051020.2.1	Solyc05g014260.3.1	Solyc08g068600.3.1	Solyc03g093400.2.1
Solyc06g063300.4.1	Solyc01g091430.2.1	Solyc02g093160.3.1	Solyc01g098560.3.1
Solyc12g150128.1.1	Solyc06g065073.1.1	Solyc03g119130.3.1	Solyc03g007250.1.1
Solyc01g098280.4.1	Solyc06g068140.3.1	Solyc02g082590.3.1	Solyc02g067790.4.1
Solyc01g034075.1.1	Solyc11g066100.2.1	Solyc12g056640.2.1	Solyc03g005530.1.1
Solyc11g008020.2.1	Solyc01g068560.3.1	Solyc11g008380.3.1	Solyc09g073010.3.1
Solyc09g007480.3.1	Solyc01g088760.4.1	Solyc02g078780.3.1	Solyc05g013510.4.1
Solyc07g043410.1.1	Solyc01g008910.2.1	Solyc11g005770.2.1	Solyc03g007430.3.1
Solyc04g015660.3.1	Solyc12g009870.2.1	Solyc03g112910.3.1	Solyc03g081345.1.1
Solyc02g064560.1.1	Solyc09g082460.3.1	Solyc05g054405.1.1	Solyc09g090760.4.1
Solyc07g017590.1.1	Solyc04g079660.2.1	Solyc02g080350.1.1	Solyc11g065820.3.1
Solyc11g010530.2.1	Solyc09g005500.3.1	Solyc11g072200.2.1	Solyc07g005210.3.1
Solyc02g092410.3.1	Solyc11g072380.2.1	Solyc02g062170.3.1	Solyc05g008500.3.1
Solyc07g053300.1.1	Solyc03g019750.3.1	Solyc01g110470.3.1	Solyc08g006010.3.1
Solyc07g007420.3.1	Solyc10g005100.3.1	Solyc02g092740.1.1	Solyc01g009830.3.1
Solyc02g061680.3.1	Solyc07g065670.1.1	Solyc10g080950.2.1	Solyc01g011430.4.1
Solyc03g006770.4.1	Solyc04g054740.3.1	Solyc07g062050.3.1	Solyc06g084130.3.1
Solyc09g074910.1.1	Solyc05g025680.3.1	Solyc07g052070.3.1	Solyc12g070090.1.1
Solyc07g064380.4.1	Solyc12g056850.2.1	Solyc03g115985.1.1	Solyc02g069930.1.1
Solyc03g026020.3.1	Solyc05g047710.3.1	Solyc08g075740.1.1	Solyc09g005060.3.1
Solyc12g056290.2.1	Solyc05g010518.1.1	Solyc02g093280.2.1	Solyc02g081750.1.1
Solyc01g099920.4.1	Solyc10g052716.1.1	Solyc11g012610.2.1	Solyc02g081400.3.1
Solyc09g005060.3.1	Solyc08g005020.3.1	Solyc05g050280.3.1	Solyc01g095390.3.1
Solyc02g092110.3.1	Solyc06g053220.3.1	Solyc08g077940.2.1	Solyc05g015480.3.1
Solyc12g056250.2.1	Solyc05g054870.3.1	Solyc10g079070.2.1	Solyc02g081760.2.1
Solyc03g093400.2.1	Solyc02g076770.1.1	Solyc11g007610.2.1	Solyc11g012680.3.1
Solyc09g075270.1.1	Solyc02g079780.1.1	Solyc11g071510.3.1	Solyc11g010170.2.1
Solyc08g150126.1.1	Solyc05g013450.4.1	Solyc04g054250.4.1	Solyc02g082290.4.1
Solyc02g081085.1.1	Solyc01g008440.3.1	Solyc08g059710.4.1	Solyc10g082064.1.1
Solyc07g042317.1.1	Solyc02g087650.4.1	Solyc01g087270.3.1	Solyc02g080140.4.1
Solyc04g014970.2.1	Solyc01g094120.3.1	Solyc01g079930.3.1	Solyc03g096150.3.1
Solyc03g082510.1.1	Solyc05g053520.3.1	Solyc04g005180.4.1	Solyc11g018590.1.1
Solyc02g077980.3.1	Solyc05g012200.3.1	Solyc11g039765.1.1	Solyc06g054390.3.1
Solyc01g089890.3.1	Solyc02g078150.4.1	Solyc01g006230.3.1	Solyc02g065590.3.1
Solyc12g096930.2.1	Solyc06g011405.1.1	Solyc11g010440.3.1	Solyc09g007190.3.1
Solyc05g150103.1.1	Solyc09g092590.2.1	Solyc11g068980.2.1	Solyc05g054210.3.1
Solyc08g042040.4.1	Solyc03g116630.3.1	Solyc12g015840.3.1	Solyc01g107360.4.1
Solyc05g053550.3.1	Solyc02g083850.3.1	Solyc12g088010.2.1	Solyc10g077100.1.1
Solyc10g017960.2.1	Solyc01g010480.3.1	Solyc10g005690.3.1	Solyc01g010810.4.1
Solyc02g089140.3.1	Solyc01g081250.3.1	Solyc03g026220.3.1	Solyc02g064770.4.1
Solyc01g009660.3.1	Solyc04g150145.1.1	Solyc05g025650.3.1	Solyc02g086900.4.1
Solyc08g083080.3.1	Solyc01g059950.1.1	Solyc05g056250.3.1	Solyc05g056540.4.1
Solyc02g021210.1.1	Solyc06g048790.1.1	Solyc06g083770.4.1	Solyc06g076670.3.1
Solyc01g150176.1.1	Solyc07g056540.3.1	Solyc06g064980.3.1	Solyc12g044220.3.1
Solyc03g044790.3.1	Solyc01g098850.3.1	Solyc07g065160.4.1	Solyc02g091190.4.1
Solyc02g089080.2.1	Solyc11g011240.1.1	Solyc08g075520.4.1	Solyc01g088090.3.1
Solyc07g032170.3.1	Solyc01g086810.2.1	Solyc05g009050.3.1	Solyc07g053860.3.1
Solyc12g021150.1.1	Solyc06g075530.1.1	Solyc06g009240.4.1	Solyc12g014050.2.1
Solyc02g087890.4.1	Solyc02g087320.2.1	Solyc12g010270.1.1	Solyc05g015390.3.1
Solyc02g082920.4.1	Solyc03g117790.2.1	Solyc11g067070.1.1	Solyc02g070490.4.1
Solyc08g067590.1.1	Solyc03g112590.4.1	Solyc09g061637.1.1	Solyc08g063070.3.1
Solyc10g055375.1.1	Solyc02g070690.1.1	Solyc04g028580.3.1	Solyc09g064870.3.1
Solyc02g030300.3.1	Solyc09g005060.3.1	Solyc06g008080.2.1	Solyc01g096780.4.1
Solyc05g016600.1.1	Solyc12g009560.2.1	Solyc05g025620.3.1	Solyc12g038820.1.1
Solyc10g078775.1.1	Solyc05g026520.2.1	Solyc02g091300.3.1	Solyc02g071150.3.1
Solyc12g056672.1.1	Solyc12g088300.2.1	Solyc07g063740.2.1	Solyc12g014440.2.1
Solyc03g006210.2.1	Solyc11g020100.3.1	Solyc08g082850.3.1	Solyc10g044450.3.1
Solyc09g007270.3.1	Solyc12g008660.1.1	Solyc03g098795.1.1	Solyc10g076300.2.1
Solyc08g062865.1.1	Solyc05g051350.2.1	Solyc11g005650.1.1	Solyc01g021640.3.1
Solyc03g006360.3.1	Solyc05g051460.3.1	Solyc04g082130.4.1	Solyc06g084380.4.1
Solyc03g082730.1.1	Solyc03g120690.3.1	Solyc09g011480.3.1	Solyc11g067010.2.1
Solyc07g063770.3.1	Solyc09g057900.3.1	Solyc04g080300.4.1	Solyc11g030710.2.1
Solyc10g083670.3.1	Solyc06g061280.3.1	Solyc09g065300.4.1	Solyc04g005330.3.1
Solyc08g036503.1.1	Solyc03g044205.1.1	Solyc03g115180.3.1	Solyc04g080240.4.1
Solyc05g051920.3.1	Solyc11g071830.2.1	Solyc11g005620.1.1	Solyc03g118670.3.1
Solyc10g018510.2.1	Solyc03g115230.3.1	Solyc11g007710.2.1	Solyc01g073960.4.1
Solyc03g046380.1.1	Solyc01g091270.3.1	Solyc06g071890.3.1	Solyc07g064920.3.1
Solyc08g074980.4.1	Solyc06g051190.3.1	Solyc03g098620.3.1	Solyc03g116380.4.1
Solyc03g078710.3.1	Solyc11g016997.1.1	Solyc04g050140.3.1	Solyc03g112510.2.1
Solyc01g067650.2.1	Solyc01g102640.2.1	Solyc01g090140.3.1	Solyc03g093200.3.1
Solyc02g067350.3.1	Solyc08g080480.3.1	Solyc07g056410.3.1	Solyc01g098090.3.1
Solyc07g007410.4.1	Solyc10g085190.2.1	Solyc02g078200.4.1	Solyc02g038750.3.1
Solyc02g081750.1.1	Solyc06g051040.4.1	Solyc07g032230.3.1	Solyc11g010840.2.1
Solyc01g108440.2.1	Solyc05g014490.3.1	Solyc01g107380.3.1	Solyc03g111740.3.1
Solyc12g010080.1.1	Solyc06g059840.4.1	Solyc05g009880.3.1	Solyc01g067330.3.1
Solyc11g006750.1.1	Solyc07g032670.3.1	Solyc01g094470.4.1	Solyc06g050310.3.1
Solyc01g006590.3.1	Solyc09g009590.1.1	Solyc09g075270.1.1	Solyc01g105510.3.1
Solyc11g020290.3.1	Solyc01g020353.1.1	Solyc11g020873.1.1	Solyc11g011780.3.1
Solyc03g078240.3.1	Solyc08g061130.3.1	Solyc03g005170.3.1	Solyc07g066650.4.1
Solyc09g057607.1.1	Solyc05g007895.1.1	Solyc09g010130.4.1	Solyc11g068690.2.1
Solyc05g024190.3.1	Solyc09g014450.4.1	Solyc12g011023.1.1	Solyc01g106570.3.1
Solyc05g015550.2.1	Solyc06g048947.1.1	Solyc04g082260.4.1	Solyc08g008490.4.1
Solyc01g014363.1.1	Solyc07g065290.3.1	Solyc07g042580.3.1	Solyc08g081580.4.1
Solyc08g062600.3.1	Solyc03g123460.4.1	Solyc07g018360.3.1	Solyc09g005600.3.1
Solyc02g079240.1.1	Solyc11g072110.2.1	Solyc05g009610.1.1	Solyc11g072320.3.1
Solyc09g011470.3.1	Solyc09g092690.3.1	Solyc08g079350.3.1	Solyc03g119780.4.1
Solyc02g081560.1.1	Solyc11g020843.1.1	Solyc06g060735.1.1	Solyc02g084690.3.1
Solyc01g016970.2.1	Solyc06g075170.1.1	Solyc00g500218.1.1	Solyc09g007670.3.1
Solyc01g090360.3.1	Solyc03g111110.1.1	Solyc02g038818.1.1	Solyc07g056030.3.1
Solyc01g091030.3.1	Solyc03g034415.1.1	Solyc01g103620.4.1	Solyc03g059100.3.1
Solyc07g063310.3.1	Solyc03g121140.4.1	Solyc04g007370.3.1	Solyc10g006240.3.1
Solyc08g063055.1.1	Solyc06g009050.3.1	Solyc01g099210.3.1	Solyc05g053540.3.1
Solyc12g042485.1.1	Solyc02g071030.2.1	Solyc12g006970.1.1	Solyc01g016460.4.1
Solyc12g014480.2.1	Solyc01g100630.3.1	Solyc01g073780.2.1	Solyc06g050820.3.1
Solyc03g096040.3.1	Solyc01g049880.3.1	Solyc01g080840.3.1	Solyc10g050055.1.1
Solyc09g015140.2.1	Solyc01g100103.1.1	Solyc01g059760.3.1	Solyc06g084340.1.1
Solyc08g075960.3.1	Solyc10g011760.3.1	Solyc06g060820.2.1	Solyc09g008980.2.1
Solyc04g080550.4.1	Solyc08g007900.3.1	Solyc02g038804.1.1	Solyc09g092760.2.1
Solyc09g065360.4.1	Solyc01g009470.2.1	Solyc06g075990.4.1	Solyc10g050490.1.1
Solyc01g081340.4.1	Solyc01g106340.3.1	Solyc05g054890.4.1	Solyc12g006760.1.1
Solyc02g082900.3.1	Solyc02g092610.3.1	Solyc02g071180.3.1	Solyc01g065960.2.1
Solyc07g042480.3.1	Solyc02g084240.3.1	Solyc05g013540.1.1	Solyc05g053155.1.1
Solyc02g060590.2.1	Solyc08g016660.2.1	Solyc05g021580.3.1	Solyc01g056653.1.1
Solyc01g079615.1.1	Solyc04g057860.3.1	Solyc01g100450.1.1	Solyc06g050837.1.1
Solyc04g071530.2.1	Solyc09g098130.3.1	Solyc03g043770.4.1	Solyc06g009890.2.1
Solyc01g097630.3.1	Solyc11g013110.2.1	Solyc03g119210.1.1	Solyc07g066400.1.1
Solyc08g021795.1.1	Solyc09g082340.2.1	Solyc07g005033.1.1	Solyc11g042800.2.1
Solyc03g119810.1.1	Solyc09g009760.1.1	Solyc04g079730.1.1	Solyc07g055790.3.1
Solyc11g020330.1.1	Solyc09g055180.4.1	Solyc05g053740.3.1	Solyc06g061100.4.1
Solyc05g043247.1.1	Solyc01g067160.4.1	Solyc09g009780.4.1	Solyc05g015473.1.1
Solyc12g087830.2.1	Solyc05g013970.4.1	Solyc09g092490.3.1	Solyc05g053350.3.1
Solyc05g005350.3.1	Solyc02g071760.4.1	Solyc05g056160.3.1	Solyc06g068730.1.1
Solyc12g011420.2.1	Solyc03g083260.1.1	Solyc01g006680.4.1	Solyc04g078450.4.1
Solyc07g007150.1.1	Solyc01g007950.4.1	Solyc10g008650.2.1	Solyc11g007880.1.1
Solyc03g117630.1.1	Solyc04g078950.1.1	Solyc11g069560.2.1	Solyc04g150119.1.1
Solyc06g082170.2.1	Solyc08g062865.1.1	Solyc11g012645.1.1	Solyc06g009810.4.1
Solyc10g054790.2.1	Solyc06g082410.1.1	Solyc11g005300.2.1	Solyc07g150135.1.1
Solyc09g057603.1.1	Solyc02g084400.4.1	Solyc10g085710.3.1	Solyc02g032667.1.1
Solyc02g082770.3.1	Solyc01g010000.3.1	Solyc08g080860.4.1	Solyc06g084770.2.1
Solyc02g084240.3.1	Solyc10g083460.1.1	Solyc12g098900.2.1	Solyc08g014010.4.1
Solyc03g120320.1.1	Solyc05g026260.1.1	Solyc01g005980.4.1	Solyc11g021360.3.1
Solyc02g081970.4.1	Solyc09g047860.1.1	Solyc11g071580.2.1	Solyc08g150123.1.1
Solyc02g089400.4.1	Solyc07g025400.4.1	Solyc05g025605.1.1	Solyc11g017377.1.1
Solyc05g026595.1.1	Solyc05g150141.1.1	Solyc10g024330.3.1	Solyc11g039680.1.1
Solyc06g069260.1.1	Solyc07g042230.1.1	Solyc06g060470.1.1	Solyc07g045320.3.1
Solyc02g094120.3.1	Solyc06g073120.4.1	Solyc00g500231.1.1	Solyc10g079900.3.1
Solyc07g008390.3.1	Solyc12g010820.2.1	Solyc07g032740.4.1	Solyc06g011275.1.1
Solyc08g023340.4.1	Solyc05g009720.3.1	Solyc01g111060.4.1	Solyc02g086410.3.1
Solyc06g009200.3.1	Solyc06g005720.4.1	Solyc07g049210.3.1	Solyc12g021140.1.1
Solyc01g066616.1.1	Solyc11g012680.3.1	Solyc09g048980.4.1	Solyc11g064960.2.1
Solyc02g061720.3.1	Solyc10g050773.1.1	Solyc09g074250.3.1	Solyc12g089080.3.1
Solyc09g074250.3.1	Solyc11g011790.3.1	Solyc01g105990.3.1	Solyc12g006770.1.1
Solyc02g078150.4.1	Solyc09g015033.1.1	Solyc03g111800.2.1	Solyc08g082370.1.1
Solyc06g084170.3.1	Solyc04g071770.3.1	Solyc12g087890.3.1	Solyc02g070690.1.1
Solyc06g076200.2.1	Solyc03g119500.1.1	Solyc01g020575.1.1	Solyc03g044600.2.1
Solyc12g150126.1.1	Solyc08g077950.1.1	Solyc08g013930.4.1	Solyc09g074660.3.1
Solyc10g079620.2.1	Solyc07g042480.3.1	Solyc11g069690.3.1	Solyc04g009670.1.1
Solyc10g078780.2.1	Solyc08g079350.3.1	Solyc11g072130.2.1	Solyc05g026100.1.1
Solyc09g075590.1.1	Solyc10g009150.3.1	Solyc02g150124.1.1	Solyc12g098900.2.1
Solyc12g088830.3.1	Solyc02g084540.3.1	Solyc07g015970.3.1	Solyc02g085330.1.1
Solyc07g007400.3.1	Solyc11g150144.1.1	Solyc09g010380.3.1	Solyc07g150124.1.1
Solyc10g050105.1.1	Solyc08g061847.1.1	Solyc10g085100.2.1	Solyc10g080670.2.1
Solyc02g090430.3.1	Solyc10g083440.2.1	Solyc03g110960.3.1	Solyc04g015660.3.1
Solyc08g075047.1.1	Solyc08g006280.2.1	Solyc08g068340.3.1	Solyc09g075270.1.1
Solyc03g045030.2.1	Solyc11g011800.3.1	Solyc00g180440.1.1	Solyc05g150103.1.1
Solyc05g150141.1.1	Solyc11g005990.2.1	Solyc11g007490.1.1	Solyc02g021210.1.1
Solyc12g044693.1.1	Solyc04g051280.4.1	Solyc05g051050.3.1	Solyc02g089080.2.1
Solyc04g009680.2.1	Solyc05g046120.3.1	Solyc01g106960.2.1	Solyc08g062865.1.1
Solyc12g056720.2.1	Solyc02g085090.1.1	Solyc05g006130.4.1	Solyc01g014363.1.1
Solyc11g150141.1.1	Solyc01g107460.2.1	Solyc06g065530.4.1	Solyc02g079240.1.1
Solyc05g043390.2.1	Solyc01g106300.3.1	Solyc10g079795.1.1	Solyc08g063055.1.1
Solyc02g081400.3.1	Solyc09g056180.3.1	Solyc12g089130.2.1	Solyc07g042480.3.1
Solyc09g083330.3.1	Solyc01g008320.3.1	Solyc05g013570.3.1	Solyc03g119810.1.1
Solyc10g085130.2.1	Solyc12g088010.2.1	Solyc06g005360.3.1	Solyc10g054790.2.1
Solyc02g150129.1.1	Solyc05g008290.4.1	Solyc07g007940.3.1	Solyc02g084240.3.1
Solyc06g064900.3.1	Solyc05g024380.1.1	Solyc03g113190.1.1	Solyc05g026595.1.1
Solyc10g050773.1.1	Solyc05g026595.1.1	Solyc09g018060.4.1	Solyc02g078150.4.1
Solyc01g095390.3.1	Solyc04g079970.3.1	Solyc06g009645.1.1	Solyc12g150126.1.1
Solyc06g076570.4.1	Solyc08g062220.3.1	Solyc03g082900.3.1	Solyc12g088830.3.1
Solyc07g064860.2.1	Solyc12g040646.1.1	Solyc06g053320.4.1	Solyc10g050105.1.1
Solyc04g017670.3.1	Solyc05g011830.4.1	Solyc01g080120.2.1	Solyc08g075047.1.1
Solyc09g015630.2.1	Solyc03g150122.1.1	Solyc10g008880.3.1	Solyc05g150141.1.1
Solyc12g098850.2.1	Solyc10g024495.1.1	Solyc02g087780.3.1	Solyc04g009680.2.1
Solyc11g005670.2.1	Solyc06g076200.2.1	Solyc08g076020.4.1	Solyc05g043390.2.1
Solyc01g066880.3.1	Solyc11g069360.2.1	Solyc03g097080.4.1	Solyc06g064900.3.1
Solyc07g032180.3.1	Solyc10g078230.3.1	Solyc07g066050.4.1	Solyc10g050773.1.1
Solyc04g079970.3.1	Solyc03g079970.1.1	Solyc01g081400.3.1	Solyc06g051525.1.1
Solyc07g063560.4.1	Solyc11g012927.1.1	Solyc04g082280.3.1	Solyc06g075170.1.1
Solyc01g008070.3.1	Solyc12g005230.3.1	Solyc03g025420.3.1	Solyc06g060300.1.1
Solyc06g051525.1.1	Solyc01g094650.4.1	Solyc03g124068.1.1	Solyc07g042090.4.1
Solyc01g110460.4.1	Solyc05g047485.1.1	Solyc12g044310.2.1	Solyc08g016433.1.1
Solyc03g063730.4.1	Solyc03g113510.2.1	Solyc08g015770.4.1	Solyc05g015653.1.1
Solyc03g116440.3.1	Solyc04g074350.3.1	Solyc08g068060.3.1	Solyc09g075230.1.1
Solyc05g051425.2.1	Solyc03g118490.4.1	Solyc12g019100.2.1	Solyc07g065670.1.1
Solyc05g052680.1.1	Solyc11g006360.1.1	Solyc02g065420.3.1	Solyc06g048840.3.1
Solyc07g017660.3.1	Solyc05g041540.4.1	Solyc05g005800.4.1	Solyc03g116630.3.1
Solyc06g065830.3.1	Solyc11g011940.3.1	Solyc05g053270.1.1	Solyc09g059950.3.1
Solyc08g082110.4.1	Solyc11g020975.1.1	Solyc12g044320.2.1	Solyc09g065105.1.1
Solyc02g065210.4.1	Solyc01g073970.3.1	Solyc04g078160.4.1	Solyc11g150101.1.1
Solyc06g075170.1.1	Solyc07g062440.1.1	Solyc01g081020.1.1	Solyc02g062770.2.1
Solyc04g056380.3.1	Solyc10g055620.2.1	Solyc02g084420.3.1	Solyc06g084760.3.1
Solyc04g080540.2.1	Solyc05g007690.2.1	Solyc11g013210.3.1	Solyc05g008220.4.1
Solyc09g075950.1.1	Solyc06g054390.3.1	Solyc07g040661.1.1	Solyc05g009240.3.1
Solyc09g063157.2.1	Solyc03g123600.4.1	Solyc11g039930.2.1	Solyc02g071760.4.1
Solyc02g085960.1.1	Solyc05g005280.4.1	Solyc01g067820.3.1	Solyc12g099350.1.1
Solyc02g084840.3.1	Solyc02g005140.3.1	Solyc07g053735.1.1	Solyc07g064790.4.1
Solyc04g077850.3.1	Solyc07g045180.4.1	Solyc02g083660.1.1	Solyc06g071890.3.1
Solyc05g047485.1.1	Solyc06g075520.3.1	Solyc02g067350.3.1	Solyc01g081033.1.1
Solyc09g092110.4.1	Solyc10g083370.1.1	Solyc01g108020.3.1	Solyc04g049773.1.1
Solyc02g005602.1.1	Solyc05g150110.1.1	Solyc01g103720.4.1	Solyc12g038810.3.1
Solyc10g084960.2.1	Solyc03g113990.3.1	Solyc12g008890.3.1	Solyc07g150132.1.1
Solyc01g099500.1.1	Solyc04g014830.3.1	Solyc03g122240.3.1	Solyc01g008980.3.1
Solyc04g009850.4.1	Solyc10g009210.4.1	Solyc02g078530.3.1	Solyc09g150140.1.1
Solyc07g042335.1.1	Solyc06g074160.3.1	Solyc12g099250.2.1	Solyc12g042005.1.1
Solyc01g102670.3.1	Solyc10g150134.1.1	Solyc02g065050.1.1	Solyc10g083380.2.1
Solyc08g008230.3.1	Solyc04g074660.3.1	Solyc10g078170.3.1	Solyc07g062990.2.1
Solyc06g075675.1.1	Solyc04g079680.4.1	Solyc04g080220.3.1	Solyc11g020843.1.1
Solyc07g021630.3.1	Solyc11g072490.2.1	Solyc05g010160.3.1	Solyc08g082180.3.1
Solyc04g057790.1.1	Solyc12g011420.2.1	Solyc04g016480.3.1	Solyc10g078770.2.1
Solyc06g009960.3.1	Solyc07g062990.2.1	Solyc01g096980.2.1	Solyc12g040875.1.1
Solyc03g032215.1.1	Solyc12g098900.2.1	Solyc02g083130.4.1	Solyc06g011405.1.1
Solyc06g060300.1.1	Solyc09g091080.4.1	Solyc03g117440.3.1	Solyc02g150109.1.1
Solyc08g077370.4.1	Solyc11g020820.2.1	Solyc10g017960.2.1	Solyc10g150125.1.1
Solyc01g018020.3.1	Solyc08g006190.3.1	Solyc10g081130.2.1	Solyc07g055880.1.1
Solyc09g008200.4.1	Solyc07g065490.3.1	Solyc03g019730.4.1	Solyc12g056285.1.1
Solyc07g042090.4.1	Solyc04g007330.3.1	Solyc07g065140.4.1	Solyc03g110930.3.1
Solyc07g062970.3.1	Solyc11g064960.2.1	Solyc08g082570.4.1	Solyc03g150115.1.1
Solyc10g084400.2.1	Solyc05g005120.4.1	Solyc09g092170.3.1	Solyc10g083370.1.1
Solyc02g087920.3.1	Solyc10g011950.3.1	Solyc11g010120.2.1	Solyc10g009170.2.1
Solyc02g090370.4.1	Solyc08g068160.2.1	Solyc04g076110.4.1	Solyc08g008140.3.1
Solyc08g016433.1.1	Solyc10g011660.3.1	Solyc09g009060.1.1	Solyc03g044205.1.1
Solyc02g077880.3.1	Solyc09g010240.3.1	Solyc01g102940.3.1	Solyc04g009305.1.1
Solyc03g111000.3.1	Solyc01g010700.3.1	Solyc02g087610.1.1	Solyc11g065330.1.1
Solyc07g053360.4.1	Solyc03g150141.1.1	Solyc01g096680.4.1	Solyc06g048947.1.1
Solyc05g014260.3.1	Solyc11g150101.1.1	Solyc02g090570.4.1	Solyc04g010280.2.1
Solyc02g079960.3.1	Solyc05g006120.3.1	Solyc12g044800.3.1	Solyc01g090740.3.1
Solyc09g059030.4.1	Solyc04g009670.1.1	Solyc01g109700.3.1	Solyc03g117680.4.1
Solyc05g015653.1.1	Solyc03g005960.3.1	Solyc05g050980.3.1	Solyc09g092010.1.1
Solyc01g073710.2.1	Solyc05g150103.1.1	Solyc12g038520.3.1	Solyc11g040300.2.1
Solyc04g005410.3.1	Solyc11g005930.2.1	Solyc06g150136.1.1	Solyc09g055320.1.1
Solyc09g064247.1.1	Solyc12g089080.3.1	Solyc01g058260.4.1	Solyc04g025610.2.1
Solyc09g150141.1.1	Solyc09g005710.3.1	Solyc03g112590.4.1	Solyc02g014670.2.1
Solyc03g006960.4.1	Solyc11g150115.1.1	Solyc06g051510.2.1	Solyc12g014020.2.1
Solyc03g115370.3.1	Solyc01g091380.4.1	Solyc02g084610.1.1	Solyc03g119500.1.1
Solyc09g075230.1.1	Solyc03g096190.2.1	Solyc12g014460.2.1	Solyc03g025125.1.1
Solyc04g076820.1.1	Solyc01g107990.3.1	Solyc08g068260.1.1	Solyc02g086400.3.1
Solyc02g079340.3.1	Solyc01g067720.4.1	Solyc06g059980.3.1	Solyc10g079690.2.1
Solyc12g096820.1.1	Solyc01g007100.3.1	Solyc11g005950.2.1	Solyc01g106953.1.1
Solyc07g065670.1.1	Solyc12g049475.1.1	Solyc01g105040.3.1	Solyc11g007620.1.1
Solyc01g021730.2.1	Solyc02g038818.1.1	Solyc04g079370.4.1	Solyc01g097150.4.1
Solyc01g098770.1.1	Solyc02g085590.4.1	Solyc09g090100.3.1	Solyc02g090040.2.1
Solyc02g062320.3.1	Solyc12g007020.2.1	Solyc02g069860.4.1	Solyc03g121350.3.1
Solyc05g014490.3.1	Solyc08g074440.4.1	Solyc02g086250.4.1	Solyc04g082730.2.1
Solyc10g050530.2.1	Solyc05g010320.4.1	Solyc02g093770.3.1	Solyc06g034410.3.1
Solyc06g048840.3.1	Solyc01g109690.1.1	Solyc07g062600.4.1	Solyc10g081570.3.1
Solyc03g116630.3.1	Solyc05g013180.4.1	Solyc09g075480.3.1	Solyc08g075740.1.1
Solyc09g059950.3.1	Solyc02g081400.3.1	Solyc11g066440.2.1	Solyc02g085440.4.1
Solyc03g059425.1.1	Solyc07g008710.3.1	Solyc03g019850.3.1	Solyc05g014360.1.1
Solyc09g065105.1.1	Solyc03g083850.1.1	Solyc03g113290.2.1	Solyc10g075112.1.1
Solyc12g042120.3.1	Solyc02g077190.3.1	Solyc12g006960.2.1	Solyc09g018377.1.1
Solyc11g150101.1.1	Solyc07g052670.3.1	Solyc09g072800.3.1	Solyc05g050550.4.1
Solyc10g005485.1.1	Solyc05g007510.4.1	Solyc02g088420.3.1	Solyc08g061847.1.1
Solyc02g062770.2.1	Solyc12g017265.1.1	Solyc10g086730.2.1	Solyc09g059670.4.1
Solyc06g084760.3.1	Solyc10g083380.2.1	Solyc01g106055.1.1	Solyc12g010830.2.1
Solyc12g098310.2.1	Solyc09g090760.4.1	Solyc10g085900.3.1	Solyc03g007710.3.1
Solyc12g049540.3.1	Solyc02g032130.1.1	Solyc09g075040.3.1	Solyc01g087180.4.1
Solyc03g111830.4.1	Solyc02g089790.4.1	Solyc04g014515.1.1	Solyc07g006590.1.1
Solyc11g150123.1.1	Solyc11g008560.2.1	Solyc04g072280.3.1	Solyc09g010240.3.1
Solyc07g054610.3.1	Solyc06g072660.4.1	Solyc01g006920.4.1	Solyc08g075370.3.1
Solyc10g083400.1.1	Solyc10g008860.1.1	Solyc02g090720.3.1	Solyc02g004003.1.1
Solyc12g005730.2.1	Solyc03g026370.1.1	Solyc07g062100.4.1	Solyc03g117840.4.1
Solyc08g077360.3.1	Solyc04g011440.4.1	Solyc07g066510.4.1	Solyc06g008420.2.1
Solyc06g007430.3.1	Solyc03g114175.1.1	Solyc11g061750.2.1	Solyc01g109610.4.1
Solyc03g078690.4.1	Solyc07g044815.1.1	Solyc08g066927.1.1	Solyc01g108100.3.1
Solyc03g112630.3.1	Solyc03g119810.1.1	Solyc11g071700.2.1	Solyc06g074760.2.1
Solyc07g041780.3.1	Solyc10g049750.3.1	Solyc01g087390.2.1	Solyc12g006160.2.1
Solyc10g086570.3.1	Solyc07g008290.4.1	Solyc01g107320.3.1	Solyc10g044982.1.1
Solyc01g108800.4.1	Solyc02g077210.1.1	Solyc03g113130.3.1	Solyc09g008720.3.1
Solyc09g090980.3.1	Solyc10g079400.3.1	Solyc07g018290.4.1	Solyc01g091440.4.1
Solyc01g087990.3.1	Solyc05g014460.3.1	Solyc01g104860.3.1	Solyc05g011930.4.1
Solyc05g008220.4.1	Solyc02g038810.1.1	Solyc05g047460.3.1	Solyc02g081590.3.1
Solyc09g098120.3.1	Solyc06g053840.3.1	Solyc08g081280.3.1	Solyc06g072970.3.1
Solyc02g071110.3.1	Solyc01g005400.3.1	Solyc12g019990.1.1	Solyc03g025970.3.1
Solyc02g066997.1.1	Solyc01g107950.2.1	Solyc05g050685.1.1	Solyc00g500231.1.1
Solyc01g014560.4.1	Solyc07g053840.1.1	Solyc11g008050.1.1	Solyc06g011670.1.1
Solyc08g016804.1.1	Solyc06g007110.3.1	Solyc11g007720.2.1	Solyc10g078590.2.1
Solyc01g094120.3.1	Solyc01g096740.4.1	Solyc12g099090.3.1	Solyc10g008880.3.1
Solyc09g150142.1.1	Solyc07g008560.3.1	Solyc10g049660.2.1	Solyc03g121090.4.1
Solyc02g032030.1.1	Solyc03g082690.3.1	Solyc12g038200.3.1	Solyc06g050880.3.1
Solyc04g053147.1.1	Solyc03g093400.2.1	Solyc11g006580.3.1	Solyc08g061490.3.1
Solyc12g096460.3.1	Solyc02g032667.1.1	Solyc11g013350.1.1	Solyc08g061880.2.1
Solyc07g052270.3.1	Solyc02g085440.4.1	Solyc06g082080.3.1	Solyc06g073500.3.1
Solyc06g075520.3.1	Solyc05g009500.3.1	Solyc03g112540.4.1	Solyc06g082390.4.1
Solyc10g049330.3.1	Solyc11g008460.1.1	Solyc11g008250.2.1	Solyc12g042110.3.1
Solyc10g007930.4.1	Solyc04g071375.1.1	Solyc09g074660.3.1	Solyc02g033030.3.1
Solyc08g082440.3.1	Solyc12g099360.2.1	Solyc06g011590.3.1	Solyc02g090690.3.1
Solyc02g080880.4.1	Solyc12g010170.2.1	Solyc03g013070.1.1	Solyc01g007190.3.1
Solyc09g091990.3.1	Solyc02g062815.1.1	Solyc06g068260.3.1	Solyc08g069020.1.1
Solyc05g009240.3.1	Solyc04g007630.2.1	Solyc10g006780.4.1	Solyc06g066420.4.1
Solyc03g093540.1.1	Solyc10g085040.1.1	Solyc01g090170.4.1	Solyc10g008420.3.1
Solyc03g026170.4.1	Solyc12g042005.1.1	Solyc04g077260.3.1	Solyc10g011960.3.1
Solyc11g150102.1.1	Solyc12g014290.2.1	Solyc11g012910.2.1	Solyc11g006410.2.1
Solyc02g061940.4.1	Solyc01g105500.4.1	Solyc02g083800.4.1	Solyc12g056025.1.1
Solyc02g082270.3.1	Solyc09g091860.4.1	Solyc01g095600.4.1	Solyc10g054673.1.1
Solyc04g064850.3.1	Solyc11g027887.2.1	Solyc05g014050.3.1	Solyc05g041173.1.1
Solyc02g071760.4.1	Solyc06g011670.1.1	Solyc07g041510.3.1	Solyc03g007090.1.1
Solyc06g084070.3.1	Solyc08g075047.1.1	Solyc10g008340.4.1	Solyc09g090290.3.1
Solyc09g097780.2.1	Solyc06g011590.3.1	Solyc12g150126.1.1	Solyc04g076940.3.1
Solyc02g071470.4.1	Solyc03g025470.4.1	Solyc07g043480.1.1	Solyc04g079110.1.1
Solyc01g008910.2.1	Solyc06g084760.3.1	Solyc08g007100.4.1	Solyc08g077190.1.1
Solyc08g075280.4.1	Solyc08g075760.3.1	Solyc08g082150.2.1	Solyc01g110160.4.1
Solyc10g079150.3.1	Solyc10g050450.2.1	Solyc09g059670.4.1	Solyc04g076340.3.1
Solyc02g032035.1.1	Solyc05g008130.4.1	Solyc03g044590.2.1	Solyc07g049780.3.1
Solyc03g115700.3.1	Solyc04g050930.3.1	Solyc08g066020.3.1	Solyc10g050910.1.1
Solyc06g060870.1.1	Solyc01g095390.3.1	Solyc01g079810.4.1	Solyc08g042140.3.1
Solyc11g007650.1.1	Solyc03g119100.2.1	Solyc04g010045.1.1	Solyc10g050453.1.1
Solyc05g013310.1.1	Solyc03g071735.1.1	Solyc03g006365.1.1	Solyc11g005790.3.1
Solyc11g020955.1.1	Solyc04g079110.1.1	Solyc08g007470.2.1	Solyc08g062783.1.1
Solyc02g065700.3.1	Solyc06g072770.3.1	Solyc01g014860.3.1	Solyc04g150166.1.1
Solyc10g017540.4.1	Solyc03g095600.1.1	Solyc05g013490.4.1	Solyc02g092140.1.1
Solyc12g008900.2.1	Solyc10g080450.3.1	Solyc08g078380.3.1	Solyc06g066460.3.1
Solyc01g091060.2.1	Solyc03g119580.1.1	Solyc01g057000.3.1	Solyc07g032260.3.1
Solyc03g025120.1.1	Solyc06g034410.3.1	Solyc06g084410.4.1	Solyc02g092650.3.1
Solyc06g071990.4.1	Solyc10g008470.3.1	Solyc12g013990.3.1	Solyc02g078820.3.1
Solyc04g055020.2.1	Solyc12g042880.3.1	Solyc03g122080.3.1	Solyc01g100690.3.1
Solyc12g006505.1.1	Solyc04g150168.1.1	Solyc04g009300.4.1	Solyc10g007020.1.1
Solyc01g105383.1.1	Solyc07g062500.3.1	Solyc01g087150.3.1	Solyc03g034030.3.1
Solyc01g058400.3.1	Solyc01g099660.4.1	Solyc01g150165.1.1	Solyc10g081700.3.1
Solyc01g007070.3.1	Solyc07g062060.3.1	Solyc03g116800.4.1	Solyc01g044558.1.1
Solyc12g099350.1.1	Solyc03g093850.2.1	Solyc05g009410.3.1	Solyc03g082540.4.1
Solyc01g094820.3.1	Solyc03g110930.3.1	Solyc12g014600.2.1	Solyc06g008180.3.1
Solyc03g117790.2.1	Solyc02g071820.4.1	Solyc07g017700.3.1	Solyc01g044365.1.1
Solyc04g014500.3.1	Solyc03g115240.4.1	Solyc03g097180.3.1	Solyc04g082910.1.1
Solyc01g044551.1.1	Solyc04g011750.3.1	Solyc04g007560.3.1	Solyc05g018640.3.1
Solyc11g069700.2.1	Solyc03g071690.4.1	Solyc01g067370.3.1	Solyc08g081455.1.1
Solyc05g005360.3.1	Solyc09g010230.2.1	Solyc07g017220.3.1	Solyc01g109615.1.1
Solyc11g072380.2.1	Solyc02g082980.1.1	Solyc08g080130.3.1	Solyc03g033910.1.1
Solyc01g057165.1.1	Solyc01g100500.3.1	Solyc10g018250.2.1	Solyc03g032130.4.1
Solyc01g079170.3.1	Solyc09g005140.2.1	Solyc06g072230.1.1	Solyc08g015730.3.1
Solyc05g047710.3.1	Solyc01g088010.1.1	Solyc04g076410.3.1	Solyc09g061750.3.1
Solyc01g107590.3.1	Solyc08g150117.1.1	Solyc12g007130.2.1	Solyc07g150110.1.1
Solyc04g007247.1.1	Solyc01g098570.2.1	Solyc12g009020.2.1	Solyc07g026920.1.1
Solyc04g009960.3.1	Solyc02g083000.1.1	Solyc05g012230.4.1	Solyc07g005305.1.1
Solyc06g068690.4.1	Solyc07g062970.3.1	Solyc10g150113.1.1	Solyc10g079580.2.1
Solyc07g064790.4.1	Solyc01g108950.3.1	Solyc03g113810.1.1	Solyc01g008400.3.1
Solyc06g069850.3.1	Solyc05g032690.2.1	Solyc06g076740.3.1	Solyc03g098630.4.1
Solyc03g005530.1.1	Solyc10g007635.1.1	Solyc07g007950.1.1	Solyc03g112570.2.1
Solyc01g079930.3.1	Solyc10g085880.1.1	Solyc12g056660.3.1	Solyc02g084031.1.1
Solyc04g014830.3.1	Solyc01g006650.2.1	Solyc09g066440.4.1	Solyc10g075065.1.1
Solyc06g071890.3.1	Solyc10g006000.4.1	Solyc06g073320.3.1	Solyc04g078880.3.1
Solyc02g005070.3.1	Solyc08g077610.3.1	Solyc05g006580.3.1	Solyc09g064860.3.1
Solyc03g005580.2.1	Solyc05g014360.1.1	Solyc09g007230.3.1	Solyc07g056120.3.1
Solyc08g042070.2.1	Solyc08g083410.1.1	Solyc01g098520.3.1	Solyc06g074160.3.1
Solyc07g052470.3.1	Solyc04g049773.1.1	Solyc10g052510.2.1	Solyc02g083120.3.1
Solyc12g096350.2.1	Solyc03g114480.4.1	Solyc01g103260.2.1	Solyc10g032567.1.1
Solyc09g074230.4.1	Solyc08g081830.3.1	Solyc05g015390.3.1	Solyc09g072730.2.1
Solyc05g015480.3.1	Solyc07g054630.4.1	Solyc10g078350.2.1	Solyc02g087270.2.1
Solyc09g015000.4.1	Solyc01g057527.1.1	Solyc11g072380.2.1	Solyc01g098540.3.1
Solyc08g023440.3.1	Solyc08g016433.1.1	Solyc06g053200.3.1	Solyc07g053250.3.1
Solyc09g020013.1.1	Solyc04g007720.3.1	Solyc11g032020.1.1	Solyc12g013500.2.1
Solyc11g020040.2.1	Solyc08g081820.4.1	Solyc03g116960.4.1	Solyc10g011950.3.1
Solyc08g076720.4.1	Solyc07g042090.4.1	Solyc06g083930.2.1	Solyc11g007680.2.1
Solyc05g014500.3.1	Solyc05g055010.4.1	Solyc02g065190.3.1	Solyc06g062720.2.1
Solyc01g081033.1.1	Solyc11g051160.2.1	Solyc06g060300.1.1	Solyc06g082510.3.1
Solyc04g049773.1.1	Solyc02g068760.4.1	Solyc06g034410.3.1	Solyc01g094330.3.1
Solyc01g106250.4.1	Solyc09g065000.4.1	Solyc02g066920.3.1	Solyc04g057780.4.1
Solyc02g081760.2.1	Solyc02g079580.4.1	Solyc06g050225.1.1	Solyc05g021530.3.1
Solyc07g062060.3.1	Solyc11g005420.3.1	Solyc01g098090.3.1	Solyc09g010550.4.1
Solyc01g102400.3.1	Solyc08g007330.3.1	Solyc10g085580.3.1	Solyc04g051293.1.1
Solyc12g038810.3.1	Solyc06g036590.1.1	Solyc06g062290.1.1	Solyc06g075110.3.1
Solyc02g079170.3.1	Solyc08g075940.4.1	Solyc01g111810.3.1	Solyc08g082000.4.1
Solyc09g097760.3.1	Solyc09g065105.1.1	Solyc08g016150.1.1	Solyc04g081330.4.1
Solyc12g049530.2.1	Solyc10g073357.1.1	Solyc02g078390.3.1	Solyc07g056630.3.1
Solyc08g083100.3.1	Solyc09g014620.3.1	Solyc03g116920.3.1	Solyc06g060990.4.1
Solyc07g055460.3.1	Solyc08g082010.3.1	Solyc02g067690.3.1	Solyc09g091850.4.1
Solyc04g080130.3.1	Solyc11g071930.2.1	Solyc06g060420.3.1	Solyc08g077450.4.1
Solyc01g091370.4.1	Solyc10g007400.4.1	Solyc12g097070.3.1	Solyc07g005620.2.1
Solyc03g025260.1.1	Solyc02g088560.4.1	Solyc05g051210.3.1	Solyc07g005230.2.1
Solyc10g084100.2.1	Solyc03g150113.1.1	Solyc02g070890.3.1	Solyc07g064560.4.1
Solyc08g007900.3.1	Solyc09g075230.1.1	Solyc02g092850.2.1	Solyc09g008490.4.1
Solyc03g093840.3.1	Solyc01g056530.2.1	Solyc08g079570.3.1	Solyc01g095700.3.1
Solyc07g150132.1.1	Solyc05g008120.4.1	Solyc01g097290.4.1	Solyc01g095220.2.1
Solyc11g007770.2.1	Solyc05g018130.3.1	Solyc10g080390.2.1	Solyc07g055910.4.1
Solyc01g008980.3.1	Solyc08g080453.1.1	Solyc06g083100.2.1	Solyc05g011810.4.1
Solyc02g091700.3.1	Solyc06g051525.1.1	Solyc02g079940.3.1	Solyc04g007290.4.1
Solyc09g150140.1.1	Solyc11g006505.1.1	Solyc04g080570.3.1	Solyc04g056713.1.1
Solyc01g011277.1.1	Solyc04g081970.3.1	Solyc02g067980.3.1	Solyc04g015180.3.1
Solyc04g082810.4.1	Solyc08g083510.3.1	Solyc04g071550.2.1	Solyc01g096630.3.1
Solyc08g043180.3.1	Solyc07g005390.3.1	Solyc02g014030.3.1	Solyc08g006050.2.1
Solyc11g010330.3.1	Solyc04g072650.1.1	Solyc04g054260.4.1	Solyc08g015837.1.1
Solyc02g072570.2.1	Solyc03g121700.4.1	Solyc12g011140.3.1	Solyc06g008850.3.1
Solyc02g094300.4.1	Solyc02g070440.3.1	Solyc01g010880.3.1	Solyc01g095270.3.1
Solyc10g085140.2.1	Solyc01g008980.3.1	Solyc02g081810.4.1	Solyc10g081620.2.1
Solyc06g064650.4.1	Solyc09g074200.3.1	Solyc05g053230.3.1	Solyc09g014750.1.1
Solyc12g042005.1.1	Solyc09g065760.4.1	Solyc06g075250.3.1	Solyc02g083130.4.1
Solyc02g093600.3.1	Solyc10g080930.2.1	Solyc11g010930.2.1	Solyc03g117670.4.1
Solyc11g071870.2.1	Solyc07g066480.3.1	Solyc10g078470.2.1	Solyc05g026460.1.1
Solyc07g043250.1.1	Solyc01g081033.1.1	Solyc12g009790.2.1	Solyc04g072310.3.1
Solyc09g065000.4.1	Solyc05g014560.3.1	Solyc07g042290.3.1	Solyc12g010550.1.1
Solyc01g112220.4.1	Solyc08g062437.1.1	Solyc11g068760.2.1	Solyc11g008310.3.1
Solyc08g077610.3.1	Solyc05g009200.3.1	Solyc01g081540.4.1	Solyc01g081450.3.1
Solyc01g096730.2.1	Solyc05g013905.1.1	Solyc02g068250.4.1	Solyc01g110686.1.1
Solyc10g083730.2.1	Solyc09g014644.1.1	Solyc01g006810.4.1	Solyc05g007060.4.1
Solyc04g017650.4.1	Solyc09g073010.3.1	Solyc03g019770.4.1	Solyc01g014860.3.1
Solyc04g008210.2.1	Solyc01g105370.4.1	Solyc12g017575.1.1	Solyc02g083360.1.1
Solyc10g006880.3.1	Solyc00g500196.1.1	Solyc06g072780.2.1	Solyc04g077180.3.1
Solyc05g012110.4.1	Solyc02g080300.3.1	Solyc12g038400.2.1	Solyc05g044470.3.1
Solyc02g021163.1.1	Solyc05g050810.4.1	Solyc10g049790.1.1	Solyc09g006000.3.1
Solyc09g090760.4.1	Solyc06g051680.1.1	Solyc01g107210.4.1	Solyc07g047750.3.1
Solyc10g083380.2.1	Solyc04g009050.4.1	Solyc04g055030.2.1	Solyc12g027770.3.1
Solyc07g063930.4.1	Solyc12g096670.2.1	Solyc08g066820.3.1	Solyc02g086100.4.1
Solyc07g062990.2.1	Solyc04g054260.4.1	Solyc07g055040.1.1	Solyc06g076470.3.1
Solyc11g020843.1.1	Solyc11g007920.1.1	Solyc09g065210.4.1	Solyc03g118700.3.1
Solyc01g094340.3.1	Solyc00g500373.1.1	Solyc04g150108.1.1	Solyc05g013060.4.1
Solyc08g082180.3.1	Solyc10g080670.2.1	Solyc08g079280.3.1	Solyc01g095610.4.1
Solyc06g068140.3.1	Solyc07g017700.3.1	Solyc05g015310.3.1	Solyc06g082830.3.1
Solyc11g005080.1.1	Solyc06g062400.2.1	Solyc10g081760.3.1	Solyc07g065680.3.1
Solyc10g078770.2.1	Solyc02g089080.2.1	Solyc08g083020.2.1	Solyc03g150102.1.1
Solyc12g040875.1.1	Solyc07g006180.3.1	Solyc09g092510.3.1	Solyc04g080280.3.1
Solyc11g022400.1.1	Solyc08g150138.1.1	Solyc04g008620.3.1	Solyc02g087220.4.1
Solyc09g014643.1.1	Solyc10g054790.2.1	Solyc12g040510.2.1	Solyc05g012400.4.1
Solyc02g093320.4.1	Solyc01g056730.3.1	Solyc07g042160.3.1	Solyc06g150138.1.1
Solyc07g024000.3.1	Solyc01g087260.4.1	Solyc02g081480.4.1	Solyc12g013540.2.1
Solyc06g068540.3.1	Solyc04g076250.3.1	Solyc10g074750.1.1	Solyc02g088480.3.1
Solyc01g108080.4.1	Solyc08g081350.2.1	Solyc11g032200.2.1	Solyc06g083060.4.1
Solyc12g088360.2.1	Solyc03g013335.1.1	Solyc04g076470.1.1	Solyc05g052210.3.1
Solyc03g078370.1.1	Solyc12g008320.2.1	Solyc06g065030.3.1	Solyc08g078440.3.1
Solyc06g083220.3.1	Solyc05g150128.1.1	Solyc10g076420.2.1	Solyc01g096920.3.1
Solyc11g012680.3.1	Solyc01g111040.4.1	Solyc01g087180.4.1	Solyc03g097180.3.1
Solyc01g091430.2.1	Solyc08g078740.1.1	Solyc10g081510.2.1	Solyc01g005930.3.1
Solyc06g011405.1.1	Solyc10g006800.4.1	Solyc10g078920.3.1	Solyc02g082110.4.1
Solyc01g104110.4.1	Solyc02g077970.4.1	Solyc07g063170.1.1	Solyc03g083190.3.1
Solyc01g005370.3.1	Solyc09g009490.4.1	Solyc12g036130.1.1	Solyc04g008520.3.1
Solyc06g075990.4.1	Solyc02g032860.3.1	Solyc07g042025.1.1	Solyc01g106560.4.1
Solyc02g150109.1.1	Solyc04g009960.3.1	Solyc01g095310.1.1	Solyc03g059160.3.1
Solyc10g078230.3.1	Solyc11g071780.1.1	Solyc08g068160.2.1	Solyc07g005120.3.1
Solyc09g008970.1.1	Solyc06g068730.1.1	Solyc01g104230.4.1	Solyc04g015400.3.1
Solyc03g120160.1.1	Solyc05g043390.2.1	Solyc06g050140.1.1	Solyc06g065710.3.1
Solyc08g006670.3.1	Solyc00g500249.1.1	Solyc01g006990.4.1	Solyc03g031890.3.1
Solyc11g022460.3.1	Solyc06g074760.2.1	Solyc06g009110.3.1	Solyc02g065660.4.1
Solyc09g007510.3.1	Solyc01g104650.3.1	Solyc03g080060.1.1	Solyc04g072440.4.1
Solyc10g150125.1.1	Solyc07g055190.3.1	Solyc06g051800.3.1	Solyc08g075520.4.1
Solyc05g055010.4.1	Solyc02g071470.4.1	Solyc10g079160.1.1	Solyc05g021580.3.1
Solyc08g080860.4.1	Solyc01g105660.4.1	Solyc09g089870.3.1	Solyc10g008870.3.1
Solyc09g089820.2.1	Solyc12g021140.1.1	Solyc12g056980.1.1	Solyc06g007480.3.1
Solyc01g081590.4.1	Solyc10g005840.4.1	Solyc02g080430.3.1	Solyc06g068370.3.1
Solyc12g150108.1.1	Solyc02g032523.1.1	Solyc02g087750.3.1	Solyc10g011765.1.1
Solyc02g093220.3.1	Solyc06g065050.2.1	Solyc09g091710.3.1	Solyc03g044080.4.1
Solyc12g041980.3.1	Solyc03g150115.1.1	Solyc05g052980.4.1	Solyc02g070900.1.1
Solyc01g067280.3.1	Solyc08g082180.3.1	Solyc04g072460.3.1	Solyc11g008220.3.1
Solyc03g093850.2.1	Solyc02g094120.3.1	Solyc03g111250.3.1	Solyc11g030550.3.1
Solyc02g038640.3.1	Solyc10g050105.1.1	Solyc06g074720.4.1	Solyc09g057760.4.1
Solyc07g015800.1.1	Solyc00g126000.1.1	Solyc10g086580.2.1	Solyc01g005640.4.1
Solyc07g053070.3.1	Solyc03g112630.3.1	Solyc12g009430.2.1	Solyc11g007060.2.1
Solyc07g055880.1.1	Solyc11g068910.3.1	Solyc03g120480.3.1	Solyc09g007460.4.1
Solyc05g150151.1.1	Solyc09g066080.3.1	Solyc05g054800.3.1	Solyc01g096620.4.1
Solyc10g086650.1.1	Solyc01g098190.3.1	Solyc07g066350.1.1	Solyc02g077450.3.1
Solyc04g074120.4.1	Solyc01g111590.4.1	Solyc07g043110.2.1	Solyc04g080300.4.1
Solyc12g056285.1.1	Solyc06g074750.1.1	Solyc05g010518.1.1	Solyc08g006480.3.1
Solyc09g008203.1.1	Solyc02g078160.3.1	Solyc02g067440.3.1	Solyc12g098380.3.1
Solyc07g055190.3.1	Solyc11g069890.3.1	Solyc12g096160.2.1	Solyc01g103110.3.1
Solyc12g095810.2.1	Solyc11g007530.2.1	Solyc07g064710.3.1	Solyc12g040460.2.1
Solyc04g077300.3.1	Solyc10g086000.3.1	Solyc04g072070.3.1	Solyc12g014090.2.1
Solyc01g090693.1.1	Solyc10g150113.1.1	Solyc01g098670.3.1	Solyc03g097130.3.1
Solyc08g150129.1.1	Solyc11g010620.3.1	Solyc10g086180.2.1	Solyc02g093490.3.1
Solyc01g096340.3.1	Solyc01g059940.2.1	Solyc10g007500.4.1	Solyc01g107200.4.1
Solyc09g090800.2.1	Solyc10g084370.3.1	Solyc05g150108.1.1	Solyc04g014940.2.1
Solyc03g031470.3.1	Solyc05g008210.4.1	Solyc02g084600.4.1	Solyc05g055360.4.1
Solyc01g049880.3.1	Solyc02g067790.4.1	Solyc10g080870.3.1	Solyc02g071900.3.1
Solyc10g079300.2.1	Solyc10g078350.2.1	Solyc11g039590.3.1	Solyc01g073870.4.1
Solyc06g074680.4.1	Solyc02g087420.3.1	Solyc01g111650.3.1	Solyc10g006460.3.1
Solyc03g110930.3.1	Solyc07g019640.1.1	Solyc05g006410.3.1	Solyc06g072980.4.1
Solyc01g095790.4.1	Solyc03g098320.4.1	Solyc09g005120.3.1	Solyc03g026180.1.1
Solyc06g072257.1.1	Solyc01g020570.3.1	Solyc10g011660.3.1	Solyc04g050270.1.1
Solyc10g078280.3.1	Solyc11g017470.2.1	Solyc02g090480.4.1	Solyc08g008520.3.1
Solyc04g081720.2.1	Solyc08g075560.1.1	Solyc12g009080.2.1	Solyc03g081310.3.1
Solyc10g009240.3.1	Solyc10g079670.2.1	Solyc03g032130.4.1	Solyc09g072990.3.1
Solyc05g046270.3.1	Solyc07g005500.2.1	Solyc01g065680.2.1	Solyc08g066705.1.1
Solyc07g017370.3.1	Solyc08g081810.3.1	Solyc08g082210.4.1	Solyc01g096030.4.1
Solyc03g150115.1.1	Solyc08g005510.3.1	Solyc06g073970.3.1	Solyc02g080970.4.1
Solyc02g071410.3.1	Solyc03g093840.3.1	Solyc03g025980.3.1	Solyc05g041860.4.1
Solyc01g103920.3.1	Solyc02g038727.1.1	Solyc03g026070.4.1	Solyc01g059920.4.1
Solyc01g058160.3.1	Solyc06g076270.3.1	Solyc04g006930.3.1	Solyc12g099420.2.1
Solyc10g083370.1.1	Solyc09g007730.4.1	Solyc06g068240.3.1	Solyc08g061890.4.1
Solyc10g062160.3.1	Solyc02g084305.1.1	Solyc06g069300.1.1	Solyc08g067810.3.1
Solyc02g061910.1.1	Solyc02g083835.1.1	Solyc07g061730.3.1	Solyc01g105820.3.1
Solyc02g036470.4.1	Solyc02g065114.1.1	Solyc09g009250.3.1	Solyc01g105290.3.1
Solyc03g111130.1.1	Solyc01g108513.1.1	Solyc09g089610.3.1	Solyc08g067800.3.1
Solyc04g015500.3.1	Solyc07g008540.3.1	Solyc01g006100.4.1	Solyc01g104790.4.1
Solyc10g009170.2.1	Solyc11g007770.2.1	Solyc01g006930.3.1	Solyc10g047220.2.1
Solyc03g119100.2.1	Solyc01g008400.3.1	Solyc12g013870.3.1	Solyc10g012070.4.1
Solyc08g008140.3.1	Solyc08g079170.3.1	Solyc04g074070.2.1	Solyc04g076110.4.1
Solyc04g079330.2.1	Solyc05g009320.4.1	Solyc03g116440.3.1	Solyc04g074560.1.1
Solyc10g084590.2.1	Solyc07g054100.3.1	Solyc05g011930.4.1	Solyc09g089940.1.1
Solyc03g043940.4.1	Solyc05g016370.2.1	Solyc01g098260.1.1	Solyc01g108890.3.1
Solyc03g044205.1.1	Solyc03g005880.3.1	Solyc05g045675.1.1	Solyc09g031790.4.1
Solyc11g150135.1.1	Solyc02g071770.3.1	Solyc09g008720.3.1	Solyc03g116020.3.1
Solyc02g078170.3.1	Solyc11g005650.1.1	Solyc01g087060.4.1	Solyc10g085300.2.1
Solyc11g028180.1.1	Solyc05g008220.4.1	Solyc04g015600.3.1	Solyc12g098680.3.1
Solyc05g051735.1.1	Solyc07g065990.1.1	Solyc08g079480.3.1	Solyc03g095610.4.1
Solyc03g005450.3.1	Solyc01g020528.1.1	Solyc03g116250.2.1	Solyc06g051080.4.1
Solyc07g065290.3.1	Solyc10g021280.1.1	Solyc04g049350.4.1	Solyc03g083210.3.1
Solyc04g078640.3.1	Solyc09g074560.3.1	Solyc08g076830.1.1	Solyc10g083780.1.1
Solyc04g081420.4.1	Solyc08g079310.4.1	Solyc04g071260.3.1	Solyc07g062950.4.1
Solyc10g005370.3.1	Solyc02g088180.3.1	Solyc11g017050.1.1	Solyc03g080140.3.1
Solyc12g042770.3.1	Solyc01g094723.1.1	Solyc12g036450.3.1	Solyc10g085970.3.1
Solyc04g009305.1.1	Solyc09g082100.3.1	Solyc07g006220.2.1	Solyc10g005600.4.1
Solyc01g107170.2.1	Solyc09g090970.4.1	Solyc08g006600.4.1	Solyc06g068050.3.1
Solyc08g079350.3.1	Solyc03g096305.1.1	Solyc03g119840.3.1	Solyc03g007620.3.1
Solyc11g069070.3.1	Solyc08g075350.3.1	Solyc07g045400.1.1	Solyc01g104160.4.1
Solyc03g119850.2.1	Solyc10g009170.2.1	Solyc05g005020.4.1	Solyc06g054590.3.1
Solyc06g061280.3.1	Solyc09g089820.2.1	Solyc06g050840.3.1	Solyc07g008750.4.1
Solyc03g113510.2.1	Solyc12g014595.1.1	Solyc08g081060.3.1	Solyc05g009850.4.1
Solyc02g073580.1.1	Solyc02g062790.3.1	Solyc01g105070.3.1	Solyc10g085690.2.1
Solyc01g091690.3.1	Solyc10g061955.1.1	Solyc08g006760.4.1	Solyc01g109260.3.1
Solyc11g012385.1.1	Solyc11g005380.2.1	Solyc06g073490.2.1	Solyc04g079280.4.1
Solyc02g093330.4.1	Solyc04g057850.1.1	Solyc06g064650.4.1	Solyc02g079730.4.1
Solyc01g058170.4.1	Solyc09g008000.3.1	Solyc12g036160.3.1	Solyc01g091390.2.1
Solyc11g065330.1.1	Solyc01g105350.3.1	Solyc01g109140.3.1	Solyc02g083500.3.1
Solyc03g096160.3.1	Solyc04g025610.2.1	Solyc11g045370.1.1	Solyc05g052700.4.1
Solyc07g053840.1.1	Solyc07g008870.1.1	Solyc07g150141.1.1	Solyc03g098330.2.1
Solyc01g111010.4.1	Solyc02g090820.3.1	Solyc01g006130.4.1	Solyc02g077780.3.1
Solyc05g052890.3.1	Solyc10g054673.1.1	Solyc01g009010.3.1	Solyc11g007800.3.1
Solyc09g008370.1.1	Solyc05g014090.3.1	Solyc08g068570.4.1	Solyc03g043760.4.1
Solyc08g082770.3.1	Solyc10g012050.3.1	Solyc03g112110.1.1	Solyc01g104660.3.1
Solyc03g007230.4.1	Solyc03g114580.4.1	Solyc01g100480.3.1	Solyc01g008260.4.1
Solyc04g005420.4.1	Solyc04g080090.4.1	Solyc09g083310.3.1	Solyc12g005590.2.1
Solyc09g010050.1.1	Solyc09g008770.3.1	Solyc02g084370.2.1	Solyc04g008560.3.1
Solyc03g044980.1.1	Solyc12g016220.3.1	Solyc04g072790.2.1	Solyc12g021180.2.1
Solyc01g008220.3.1	Solyc03g059315.1.1	Solyc04g063370.3.1	Solyc01g102470.2.1
Solyc09g009570.3.1	Solyc05g013480.4.1	Solyc02g087250.4.1	Solyc05g042155.1.1
Solyc08g068730.1.1	Solyc12g042840.2.1	Solyc06g053850.4.1	Solyc02g077280.4.1
Solyc12g098950.2.1	Solyc01g098670.3.1	Solyc04g015490.4.1	Solyc05g009290.4.1
Solyc11g150107.1.1	Solyc01g112070.4.1	Solyc01g087560.3.1	Solyc01g101010.4.1
Solyc04g008980.3.1	Solyc02g082130.2.1	Solyc05g008530.3.1	Solyc12g099320.2.1
Solyc06g050825.1.1	Solyc10g078770.2.1	Solyc06g082010.4.1	Solyc01g088140.3.1
Solyc01g058390.3.1	Solyc07g023990.3.1	Solyc02g068710.3.1	Solyc12g099510.3.1
Solyc05g050810.4.1	Solyc12g082730.3.1	Solyc11g071480.1.1	Solyc11g071950.3.1
Solyc11g010660.2.1	Solyc04g081470.4.1	Solyc12g005590.2.1	Solyc02g091940.3.1
Solyc03g121760.3.1	Solyc09g075060.3.1	Solyc04g077990.3.1	Solyc11g069550.1.1
Solyc02g075610.4.1	Solyc11g045100.2.1	Solyc01g100770.2.1	Solyc10g084740.3.1
Solyc10g011660.3.1	Solyc06g007820.1.1	Solyc03g082910.4.1	Solyc04g009370.4.1
Solyc02g067107.1.1	Solyc03g025850.3.1	Solyc03g112380.1.1	Solyc10g080300.1.1
Solyc05g053370.3.1	Solyc04g050560.4.1	Solyc01g088440.2.1	Solyc06g008350.3.1
Solyc09g011370.3.1	Solyc01g066620.4.1	Solyc04g057890.3.1	Solyc04g009790.4.1
Solyc05g009500.3.1	Solyc06g008030.3.1	Solyc03g005680.3.1	Solyc04g071470.3.1
Solyc12g008660.1.1	Solyc09g075270.1.1	Solyc09g005580.4.1	Solyc04g082450.3.1
Solyc04g080790.3.1	Solyc04g080830.4.1	Solyc09g009020.3.1	Solyc03g119610.1.1
Solyc12g006230.3.1	Solyc02g085180.5.1.1	Solyc11g067160.2.1	Solyc06g005570.4.1
Solyc08g081765.1.1	Solyc04g010040.3.1	Solyc02g068640.3.1	Solyc03g046570.4.1
Solyc01g080740.1.1	Solyc02g062770.2.1	Solyc06g005790.3.1	Solyc12g005900.3.1
Solyc06g069250.2.1	Solyc11g071280.2.1	Solyc08g036575.1.1	Solyc08g082410.4.1
Solyc06g048947.1.1	Solyc01g098860.3.1	Solyc10g005580.3.1	Solyc03g098180.3.1
Solyc06g074750.1.1	Solyc06g068690.4.1	Solyc08g061380.1.1	Solyc08g061140.3.1
Solyc04g010280.2.1	Solyc04g014930.3.1	Solyc02g014320.1.1	Solyc05g049880.3.1
Solyc06g065050.2.1	Solyc06g043250.4.1	Solyc02g086590.3.1	Solyc12g089320.3.1
Solyc12g044240.3.1	Solyc10g049270.2.1	Solyc09g007350.3.1	Solyc02g093820.4.1
Solyc06g068220.3.1	Solyc05g009240.3.1	Solyc09g015000.4.1	Solyc01g008190.4.1
Solyc04g014480.3.1	Solyc03g121850.3.1	Solyc09g009270.2.1	Solyc09g064590.4.1
Solyc06g062690.4.1	Solyc05g026050.4.1	Solyc02g081730.3.1	Solyc01g067600.3.1
Solyc07g063050.1.1	Solyc07g026730.1.1	Solyc09g010080.3.1	Solyc02g081680.4.1
Solyc08g069060.4.1	Solyc09g089570.4.1	Solyc02g065740.3.1	Solyc03g098160.3.1
Solyc09g056450.4.1	Solyc11g005190.3.1	Solyc12g021180.2.1	Solyc06g082480.3.1
Solyc01g090740.3.1	Solyc03g019800.4.1	Solyc01g005140.3.1	Solyc05g026510.4.1
Solyc12g096810.2.1	Solyc07g062400.3.1	Solyc04g056723.1.1	Solyc01g104300.3.1
Solyc07g065450.3.1	Solyc07g022910.3.1	Solyc07g056030.3.1	Solyc07g019530.3.1
Solyc09g014450.4.1	Solyc02g081390.3.1	Solyc01g088480.3.1	Solyc02g094540.4.1
Solyc11g067250.3.1	Solyc03g115700.3.1	Solyc09g089620.1.1	Solyc01g094420.3.1
Solyc11g066510.3.1	Solyc03g112900.3.1	Solyc01g006210.4.1	Solyc06g050230.4.1
Solyc03g058370.2.1	Solyc06g068430.4.1	Solyc12g088520.2.1	Solyc05g018240.4.1
Solyc12g088940.3.1	Solyc12g049100.3.1	Solyc12g098880.2.1	Solyc02g068780.4.1
Solyc06g005100.3.1	Solyc01g090190.3.1	Solyc01g090160.4.1	Solyc10g045190.3.1
Solyc03g117680.4.1	Solyc05g007880.4.1	Solyc11g008040.3.1	Solyc12g006650.2.1
Solyc02g062040.3.1	Solyc08g044270.4.1	Solyc06g060940.2.1	Solyc05g014650.2.1
Solyc02g055540.1.1	Solyc04g074080.3.1	Solyc06g052143.1.1	Solyc11g068650.2.1
Solyc02g084900.2.1	Solyc12g096170.2.1	Solyc03g033560.3.1	Solyc02g094560.3.1
Solyc09g092010.1.1	Solyc03g097940.3.1	Solyc03g062900.3.1	Solyc01g099930.3.1
Solyc01g097800.3.1	Solyc04g009830.3.1	Solyc11g011780.3.1	Solyc01g095730.4.1
Solyc07g032470.1.1	Solyc11g005635.1.1	Solyc07g008180.4.1	Solyc06g069770.3.1
Solyc11g040300.2.1	Solyc04g072033.1.1	Solyc03g111690.4.1	Solyc09g015650.4.1
Solyc09g055320.1.1	Solyc03g094090.3.1	Solyc08g007970.3.1	Solyc03g119130.3.1
Solyc05g025790.3.1	Solyc02g093775.1.1	Solyc08g077320.3.1	Solyc06g073550.3.1
Solyc01g066770.3.1	Solyc05g150147.1.1	Solyc06g083760.3.1	Solyc06g068760.3.1
Solyc06g007580.1.1	Solyc02g079290.3.1	Solyc07g065660.4.1	Solyc04g010120.3.1
Solyc06g053910.4.1	Solyc01g107170.2.1	Solyc08g068380.3.1	Solyc01g103020.4.1
Solyc11g010170.2.1	Solyc07g005480.3.1	Solyc06g007140.4.1	Solyc07g007890.3.1
Solyc09g015490.3.1	Solyc04g074990.3.1	Solyc10g083300.2.1	Solyc08g062500.3.1
Solyc12g019740.2.1	Solyc04g055020.2.1	Solyc02g083090.1.1	Solyc08g067920.3.1
Solyc01g094810.3.1	Solyc11g072480.2.1	Solyc03g078630.3.1	Solyc00g500021.1.1
Solyc02g068680.1.1	Solyc01g087340.3.1	Solyc04g079180.3.1	Solyc05g050500.1.1
Solyc04g080910.1.1	Solyc05g050220.3.1	Solyc08g005985.1.1	Solyc12g042770.3.1
Solyc03g045110.3.1	Solyc10g039380.2.1	Solyc01g096150.4.1	Solyc03g122170.4.1
Solyc04g025610.2.1	Solyc10g079090.3.1	Solyc11g027880.2.1	Solyc10g086580.2.1
Solyc05g040100.4.1	Solyc01g066820.4.1	Solyc12g095940.1.1	Solyc06g051270.3.1
Solyc03g097440.3.1	Solyc12g056290.2.1	Solyc02g072040.3.1	Solyc01g096160.4.1
Solyc04g081230.3.1	Solyc08g005540.2.1	Solyc03g063290.3.1	Solyc05g054590.4.1
Solyc02g077440.3.1	Solyc12g008950.2.1	Solyc08g068530.4.1	Solyc07g051820.3.1
Solyc06g052115.1.1	Solyc03g013320.1.1	Solyc05g053200.3.1	Solyc07g053840.1.1
Solyc12g044954.1.1	Solyc03g025430.1.1	Solyc03g117910.3.1	Solyc01g105500.4.1
Solyc01g103980.4.1	Solyc05g014730.1.1	Solyc09g064850.3.1	Solyc10g074920.2.1
Solyc02g014670.2.1	Solyc06g071770.4.1	Solyc04g079760.4.1	Solyc05g005570.3.1
Solyc02g021160.2.1	Solyc10g049715.1.1	Solyc01g097390.4.1	Solyc06g009200.3.1
Solyc11g028165.1.1	Solyc07g005460.4.1	Solyc11g018680.1.1	Solyc03g078100.3.1
Solyc07g063420.3.1	Solyc11g012050.1.1	Solyc01g011200.3.1	Solyc01g091060.2.1
Solyc08g079310.4.1	Solyc01g094220.3.1	Solyc11g016940.2.1	Solyc01g094340.3.1
Solyc05g015890.4.1	Solyc05g015480.3.1	Solyc00g500351.1.1	Solyc12g006930.2.1
Solyc07g150121.1.1	Solyc06g011380.2.1	Solyc03g116540.1.1	Solyc11g018580.2.1
Solyc06g060190.3.1	Solyc08g060920.4.1	Solyc12g010150.3.1	Solyc07g054830.4.1
Solyc10g009280.4.1	Solyc08g081670.3.1	Solyc05g052470.3.1	Solyc03g045140.4.1
Solyc05g024160.3.1	Solyc03g007710.3.1	Solyc12g043030.3.1	Solyc06g060780.4.1
Solyc02g083020.1.1	Solyc10g080770.3.1	Solyc00g281110.1.1	Solyc07g008310.3.1
Solyc11g065700.2.1	Solyc08g081050.4.1	Solyc12g005795.1.1	Solyc06g074680.4.1
Solyc11g039930.2.1	Solyc11g006300.2.1	Solyc01g098320.4.1	Solyc07g041210.3.1
Solyc09g056180.3.1	Solyc07g064350.3.1	Solyc07g054560.1.1	Solyc04g051150.3.1
Solyc03g111310.3.1	Solyc10g083060.1.1	Solyc11g071710.2.1	Solyc06g054550.3.1
Solyc10g006770.4.1	Solyc06g071560.3.1	Solyc01g108260.4.1	Solyc01g090590.3.1
Solyc12g014020.2.1	Solyc10g075114.1.1	Solyc06g062730.2.1	Solyc09g091050.4.1
Solyc06g053375.1.1	Solyc08g061970.3.1	Solyc09g018500.3.1	Solyc01g108520.2.1
Solyc08g077080.1.1	Solyc06g062690.4.1	Solyc10g079360.3.1	Solyc05g054370.2.1
Solyc02g069180.4.1	Solyc02g081740.2.1	Solyc01g098750.3.1	Solyc06g009160.4.1
Solyc11g068515.1.1	Solyc04g079760.4.1	Solyc01g101130.3.1	Solyc03g063560.3.1
Solyc02g090820.3.1	Solyc08g068840.3.1	Solyc04g074680.1.1	Solyc01g068210.3.1
Solyc07g006890.1.1	Solyc01g007160.4.1	Solyc02g005100.2.1	Solyc03g123600.4.1
Solyc01g081588.1.1	Solyc12g007190.2.1	Solyc12g089340.2.1	Solyc10g076250.2.1
Solyc04g050960.3.1	Solyc11g010440.3.1	Solyc04g082810.4.1	Solyc01g108660.4.1
Solyc02g085290.3.1	Solyc09g150140.1.1	Solyc01g088050.3.1	Solyc10g083110.3.1
Solyc02g094040.3.1	Solyc04g049405.1.1	Solyc02g031730.1.1	Solyc07g021630.3.1
Solyc06g051020.2.1	Solyc01g008890.4.1	Solyc11g020720.1.1	Solyc11g009080.2.1
Solyc01g108880.4.1	Solyc08g007300.3.1	Solyc05g054490.3.1	Solyc01g105420.4.1
Solyc03g071627.1.1	Solyc05g010770.4.1	Solyc02g079740.1.1	Solyc07g064280.3.1
Solyc10g083260.1.1	Solyc10g079690.2.1	Solyc10g047200.1.1	Solyc06g059840.4.1
Solyc09g065760.4.1	Solyc01g005300.4.1	Solyc12g089380.2.1	Solyc04g063350.3.1
Solyc06g043250.4.1	Solyc11g010170.2.1	Solyc01g095370.3.1	Solyc01g106080.4.1
Solyc02g068200.1.1	Solyc11g006470.2.1	Solyc07g020710.3.1	Solyc09g065540.3.1
Solyc02g078940.3.1	Solyc07g008170.2.1	Solyc05g053520.3.1	Solyc04g009960.3.1
Solyc08g083410.1.1	Solyc04g054900.3.1	Solyc01g100400.3.1	Solyc11g012160.2.1
Solyc08g081760.3.1	Solyc05g045660.3.1	Solyc11g068650.2.1	Solyc02g088620.3.1
Solyc01g079620.4.1	Solyc08g069237.1.1	Solyc05g006030.3.1	Solyc11g011240.1.1
Solyc08g007375.1.1	Solyc04g150170.1.1	Solyc10g037880.3.1	Solyc03g114340.3.1
Solyc04g007920.1.1	Solyc09g007840.3.1	Solyc08g008340.4.1	Solyc10g079480.1.1
Solyc03g119500.1.1	Solyc03g096450.3.1	Solyc11g011470.2.1	Solyc03g007730.1.1
Solyc02g085430.4.1	Solyc04g007000.2.1	Solyc09g008760.1.1	Solyc10g078230.3.1
Solyc03g082560.3.1	Solyc10g024490.2.1	Solyc03g031470.3.1	Solyc07g054860.1.1
Solyc03g025125.1.1	Solyc09g008200.4.1	Solyc11g071950.3.1	Solyc01g010490.4.1
Solyc05g024180.3.1	Solyc01g087070.4.1	Solyc08g041780.3.1	Solyc11g068730.2.1
Solyc04g011430.3.1	Solyc02g081900.4.1	Solyc12g038230.2.1	Solyc10g076670.3.1
Solyc04g078300.3.1	Solyc11g067250.3.1	Solyc01g099630.4.1	Solyc02g070020.1.1
Solyc01g087910.4.1	Solyc07g006130.3.1	Solyc07g062390.4.1	Solyc05g053550.3.1
Solyc09g092070.4.1	Solyc09g065020.4.1	Solyc12g017880.3.1	Solyc02g071470.4.1
Solyc06g060180.3.1	Solyc04g077300.3.1	Solyc09g092450.3.1	Solyc02g071480.3.1
Solyc11g011940.3.1	Solyc03g083350.3.1	Solyc01g106870.4.1	Solyc08g083410.1.1
Solyc02g081880.3.1	Solyc10g052714.1.1	Solyc06g082840.4.1	Solyc04g054260.4.1
Solyc02g005007.1.1	Solyc03g032100.2.1	Solyc11g008210.3.1	Solyc08g079330.2.1
Solyc02g079930.3.1	Solyc02g088240.4.1	Solyc12g100140.3.1	Solyc08g079315.1.1
Solyc08g013950.1.1	Solyc09g075680.1.1	Solyc01g086950.4.1	Solyc07g054920.2.1
Solyc03g117420.4.1	Solyc05g005570.3.1	Solyc08g076370.3.1	Solyc04g008310.3.1
Solyc06g034290.3.1	Solyc09g005280.3.1	Solyc03g065340.3.1	Solyc05g053530.1.1
Solyc02g086400.3.1	Solyc10g050457.1.1	Solyc04g054460.3.1	Solyc01g108080.4.1
Solyc02g067790.4.1	Solyc06g005680.4.1	Solyc12g006520.2.1	Solyc06g083600.3.1
Solyc11g039577.1.1	Solyc03g117680.4.1	Solyc09g007270.3.1	Solyc12g096020.3.1
Solyc03g005820.3.1	Solyc03g112550.3.1	Solyc01g096850.4.1	Solyc07g021540.3.1
Solyc06g072650.1.1	Solyc01g086800.4.1	Solyc03g079870.1.1	Solyc11g010440.3.1
Solyc07g063180.3.1	Solyc05g051583.1.1	Solyc11g007570.2.1	Solyc03g082510.1.1
Solyc10g081575.1.1	Solyc09g018373.1.1	Solyc01g057703.1.1	Solyc10g011660.3.1
Solyc02g084490.1.1	Solyc11g042455.1.1	Solyc11g072880.2.1	Solyc06g072650.1.1
Solyc01g106970.3.1	Solyc02g078280.3.1	Solyc04g014645.1.1	Solyc02g092820.4.1
Solyc06g051750.3.1	Solyc12g096450.2.1	Solyc04g072036.1.1	Solyc04g074670.4.1
Solyc01g096810.3.1	Solyc03g113300.4.1	Solyc01g094700.4.1	Solyc12g094590.2.1
Solyc08g079430.3.1	Solyc06g008870.2.1	Solyc08g042010.4.1	Solyc05g047485.1.1
Solyc02g094130.3.1	Solyc02g071590.3.1	Solyc02g021470.4.1	Solyc02g064950.3.1
Solyc03g097120.3.1	Solyc04g082730.2.1	Solyc02g094470.3.1	Solyc11g006180.2.1
Solyc01g010700.3.1	Solyc04g009680.2.1	Solyc01g105720.2.1	Solyc12g011330.4.1
Solyc11g012190.3.1	Solyc08g005130.1.1	Solyc01g068190.3.1	Solyc01g057000.3.1
Solyc03g034100.4.1	Solyc02g049108.1.1	Solyc04g076037.1.1	Solyc03g044790.3.1
Solyc03g112830.4.1	Solyc12g096930.2.1	Solyc08g066630.2.1	Solyc07g020960.3.1
Solyc02g092600.3.1	Solyc06g011370.4.1	Solyc05g005580.3.1	Solyc03g112350.4.1
Solyc05g044555.1.1	Solyc08g069060.4.1	Solyc11g072300.2.1	Solyc02g062500.3.1
Solyc03g120155.1.1	Solyc02g090690.3.1	Solyc06g069155.1.1	Solyc01g094590.4.1
Solyc02g092610.3.1	Solyc07g063560.4.1	Solyc08g065210.1.1	Solyc06g084240.2.1
Solyc12g036430.3.1	Solyc01g086970.4.1	Solyc07g047720.3.1	Solyc06g035530.3.1
Solyc12g010640.3.1	Solyc01g005370.3.1	Solyc03g114780.3.1	Solyc01g058040.2.1
Solyc12g099200.2.1	Solyc03g116680.3.1	Solyc09g092230.2.1	Solyc01g058030.2.1
Solyc04g072480.3.1	Solyc06g011400.2.1	Solyc08g005500.4.1	Solyc01g059950.1.1
Solyc04g051100.3.1	Solyc01g066770.3.1	Solyc11g040300.2.1	Solyc01g098390.3.1
Solyc10g083250.2.1	Solyc10g079600.2.1	Solyc02g067550.2.1	Solyc01g150176.1.1
Solyc10g079690.2.1	Solyc12g042170.3.1	Solyc11g017230.2.1	Solyc11g032130.3.1
Solyc06g076880.3.1	Solyc08g007015.1.1	Solyc06g084430.4.1	Solyc08g006410.4.1
Solyc04g018080.4.1	Solyc01g091440.4.1	Solyc12g017970.1.1	Solyc01g081340.4.1
Solyc01g106340.3.1	Solyc10g081750.1.1	Solyc02g069400.3.1	Solyc01g009050.3.1
Solyc05g023895.1.1	Solyc12g006705.1.1	Solyc03g096920.3.1	Solyc02g091960.4.1
Solyc03g071690.4.1	Solyc01g066880.3.1	Solyc08g007250.3.1	Solyc04g081440.3.1
Solyc01g106953.1.1	Solyc07g007450.3.1	Solyc08g036600.3.1	Solyc08g005780.4.1
Solyc01g105500.4.1	Solyc01g090470.3.1	Solyc01g091000.4.1	Solyc03g111160.3.1
Solyc02g061640.2.1	Solyc02g077670.3.1	Solyc12g056830.1.1	Solyc12g044200.3.1
Solyc06g071770.4.1	Solyc07g066550.4.1	Solyc12g006200.1.1	Solyc02g032650.3.1
Solyc06g052085.1.1	Solyc05g016380.4.1	Solyc03g071790.1.1	Solyc08g005510.3.1
Solyc08g005230.3.1	Solyc04g056380.3.1	Solyc08g076490.2.1	Solyc10g084440.3.1
Solyc02g085590.4.1	Solyc04g063350.3.1	Solyc09g090040.3.1	Solyc11g011350.3.1
Solyc10g083660.1.1	Solyc01g101110.3.1	Solyc02g078560.4.1	Solyc03g082420.3.1
Solyc01g007220.4.1	Solyc01g044558.1.1	Solyc10g086040.2.1	Solyc01g095320.4.1
Solyc02g092620.3.1	Solyc07g007800.3.1	Solyc03g095410.3.1	Solyc05g014280.4.1
Solyc11g007620.1.1	Solyc07g007500.3.1	Solyc09g013150.4.1	Solyc12g042830.3.1
Solyc08g076860.3.1	Solyc07g005700.3.1	Solyc03g007775.2.1	Solyc07g005820.3.1
Solyc11g072120.2.1	Solyc04g055220.2.1	Solyc03g115815.1.1	Solyc03g117630.1.1
Solyc09g059020.4.1	Solyc01g088360.4.1	Solyc02g093310.3.1	Solyc09g015000.4.1
Solyc01g081630.4.1	Solyc11g045310.3.1	Solyc06g083110.2.1	Solyc02g093600.3.1
Solyc10g006970.3.1	Solyc01g094790.3.1	Solyc11g072280.3.1	Solyc05g050810.4.1
Solyc11g068620.2.1	Solyc11g030645.1.1	Solyc01g111510.3.1	Solyc01g066770.3.1
Solyc09g061330.3.1	Solyc04g080600.3.1	Solyc03g044790.3.1	Solyc02g090820.3.1
Solyc08g007400.4.1	Solyc10g083730.2.1	Solyc12g038600.2.1	Solyc02g083835.1.1
Solyc03g119200.4.1	Solyc02g088520.4.1	Solyc04g005500.3.1	Solyc05g050820.3.1
Solyc12g005220.2.1	Solyc05g005130.3.1	Solyc04g057990.4.1	Solyc06g011370.4.1
Solyc02g091520.3.1	Solyc08g082960.3.1	Solyc04g050390.3.1	Solyc01g090550.3.1
Solyc05g006160.4.1	Solyc05g050950.2.1	Solyc05g005100.4.1	Solyc06g068500.3.1
Solyc01g104770.4.1	Solyc02g082290.4.1	Solyc01g006950.3.1	Solyc10g078560.3.1
Solyc09g075810.3.1	Solyc08g080457.1.1	Solyc01g094800.4.1	Solyc04g076270.1.1
Solyc03g115690.1.1	Solyc04g007160.1.1	Solyc04g008210.2.1	Solyc03g006000.3.1
Solyc01g008320.3.1	Solyc01g098240.3.1	Solyc11g008580.3.1	Solyc01g044270.3.1
Solyc12g010730.2.1	Solyc11g072740.1.1	Solyc12g044520.2.1	Solyc05g006240.4.1
Solyc03g082370.1.1	Solyc02g030525.1.1	Solyc02g091130.3.1	Solyc02g062313.1.1
Solyc07g042230.1.1	Solyc04g014887.1.1	Solyc04g028440.1.1	Solyc08g068150.4.1
Solyc03g119240.3.1	Solyc05g013510.4.1	Solyc01g097010.3.1	Solyc02g062320.3.1
Solyc01g097150.4.1	Solyc07g150136.1.1	Solyc03g083590.3.1	Solyc01g091690.3.1
Solyc11g067070.1.1	Solyc03g119200.4.1	Solyc12g005850.2.1	Solyc03g112160.3.1
Solyc04g007330.3.1	Solyc10g079795.1.1	Solyc02g065360.4.1	Solyc02g021650.3.1
Solyc03g098730.1.1	Solyc02g078940.3.1	Solyc04g074770.2.1	Solyc03g119840.3.1
Solyc03g025810.4.1	Solyc09g010500.3.1	Solyc01g081310.3.1	Solyc06g084540.3.1
Solyc01g009170.4.1	Solyc04g077260.3.1	Solyc08g077890.3.1	Solyc06g005940.3.1
Solyc02g090040.2.1	Solyc03g082510.1.1	Solyc05g007430.4.1	Solyc09g007270.3.1
Solyc01g098190.3.1	Solyc10g007350.4.1	Solyc07g017903.1.1	Solyc06g075520.3.1
Solyc04g008020.3.1	Solyc02g094490.4.1	Solyc07g064790.4.1	Solyc11g039930.2.1
Solyc03g121350.3.1	Solyc05g043405.1.1	Solyc10g084620.3.1	Solyc09g056180.3.1
Solyc01g094080.4.1	Solyc10g044750.3.1	Solyc12g017370.3.1	Solyc09g010560.3.1
Solyc09g005730.4.1	Solyc09g075720.4.1	Solyc10g019190.2.1	Solyc10g007760.4.1
Solyc12g098520.2.1	Solyc01g060030.3.1	Solyc02g093120.4.1	Solyc04g014500.3.1
Solyc08g150132.1.1	Solyc11g006770.3.1	Solyc06g009640.2.1	Solyc08g077300.3.1
Solyc04g082730.2.1	Solyc01g105120.4.1	Solyc05g009790.1.1	Solyc09g008850.3.1
Solyc08g006110.4.1	Solyc11g039680.1.1	Solyc03g115810.3.1	Solyc07g037960.1.1
Solyc11g006720.2.1	Solyc08g062960.4.1	Solyc04g054980.3.1	Solyc03g026100.1.1
Solyc12g088010.2.1	Solyc11g005570.2.1	Solyc05g006940.3.1	Solyc08g074390.3.1
Solyc05g014890.2.1	Solyc06g069850.3.1	Solyc12g057140.1.1	Solyc04g009360.3.1
Solyc01g066618.1.1	Solyc08g067125.1.1	Solyc04g008300.1.1	Solyc09g065280.4.1
Solyc03g095710.4.1	Solyc01g058040.2.1	Solyc11g065720.2.1	Solyc04g074040.3.1
Solyc02g082290.4.1	Solyc01g068320.3.1	Solyc03g115060.3.1	Solyc03g083430.3.1
Solyc06g034410.3.1	Solyc04g072450.3.1	Solyc03g114010.3.1	Solyc12g008750.3.1
Solyc09g011110.1.1	Solyc02g030450.3.1	Solyc02g079430.4.1	Solyc11g066830.2.1
Solyc08g044610.3.1	Solyc02g087280.3.1	Solyc10g079670.2.1	Solyc01g096180.4.1
Solyc10g082064.1.1	Solyc06g065260.3.1	Solyc02g072120.3.1	Solyc04g010260.3.1
Solyc11g065680.1.1	Solyc12g099350.1.1	Solyc08g008010.4.1	Solyc02g085570.4.1
Solyc08g005930.1.1	Solyc10g083450.3.1	Solyc07g047750.3.1	Solyc02g078610.4.1
Solyc01g112100.3.1	Solyc04g010190.1.1	Solyc06g084350.3.1	Solyc03g053085.1.1
Solyc01g007920.2.1	Solyc01g010150.3.1	Solyc10g079140.2.1	Solyc09g055920.4.1
Solyc10g081570.3.1	Solyc12g013790.3.1	Solyc02g091720.2.1	Solyc06g082890.4.1
Solyc01g090350.3.1	Solyc08g082230.3.1	Solyc01g100510.4.1	Solyc09g007370.4.1
Solyc11g061755.1.1	Solyc04g072470.4.1	Solyc08g061955.1.1	Solyc01g079230.4.1
Solyc06g073450.4.1	Solyc06g073180.3.1	Solyc12g044530.3.1	Solyc10g006200.4.1
Solyc12g007010.2.1	Solyc05g025910.3.1	Solyc05g052715.1.1	Solyc10g080130.3.1
Solyc08g067610.3.1	Solyc06g035530.3.1	Solyc02g089020.2.1	Solyc04g081280.3.1
Solyc09g007620.2.1	Solyc04g080790.3.1	Solyc10g012430.3.1	Solyc08g066700.3.1
Solyc08g016310.3.1	Solyc01g106940.4.1	Solyc04g074040.3.1	Solyc02g081290.4.1
Solyc03g123370.3.1	Solyc12g056510.3.1	Solyc02g084150.2.1	Solyc07g044760.3.1
Solyc12g013920.2.1	Solyc11g011150.2.1	Solyc10g006300.4.1	Solyc06g068280.3.1
Solyc08g075740.1.1	Solyc01g109610.4.1	Solyc02g082940.3.1	Solyc08g067210.3.1
Solyc00g500021.1.1	Solyc08g016670.3.1	Solyc09g066035.1.1	Solyc10g004000.1.1
Solyc04g051787.1.1	Solyc05g052470.3.1	Solyc01g098390.3.1	Solyc01g058260.4.1
Solyc12g099970.2.1	Solyc02g092600.3.1	Solyc09g013100.3.1	Solyc08g066200.3.1
Solyc01g109600.4.1	Solyc08g005940.1.1	Solyc12g056580.2.1	Solyc01g009290.4.1
Solyc02g090045.1.1	Solyc08g075370.3.1	Solyc03g093640.4.1	Solyc03g094080.4.1
Solyc06g051540.4.1	Solyc10g052718.1.1	Solyc10g044750.3.1	Solyc09g065080.2.1
Solyc02g085440.4.1	Solyc03g150132.1.1	Solyc08g080910.3.1	Solyc02g079020.4.1
Solyc01g150111.1.1	Solyc05g041530.3.1	Solyc11g012730.3.1	Solyc10g075030.3.1
Solyc09g009760.1.1	Solyc04g051490.3.1	Solyc06g083550.1.1	Solyc01g107170.2.1
Solyc05g014360.1.1	Solyc03g078580.3.1	Solyc01g105160.4.1	Solyc11g005990.2.1
Solyc10g075112.1.1	Solyc03g096040.3.1	Solyc01g105490.4.1	Solyc03g119300.4.1
Solyc08g007890.3.1	Solyc07g054290.1.1	Solyc03g096740.4.1	Solyc05g009150.4.1
Solyc10g074970.1.1	Solyc11g018610.2.1	Solyc03g118530.3.1	Solyc04g056320.3.1
Solyc03g006320.1.1	Solyc04g015710.3.1	Solyc02g081570.4.1	Solyc01g005130.2.1
Solyc07g005770.2.1	Solyc04g080060.3.1	Solyc03g119650.3.1	Solyc02g032120.3.1
Solyc05g015050.3.1	Solyc02g081087.1.1	Solyc03g117020.4.1	Solyc09g014640.2.1
Solyc02g080140.4.1	Solyc05g014058.1.1	Solyc09g059020.4.1	Solyc01g014850.4.1
Solyc05g048810.4.1	Solyc09g018377.1.1	Solyc02g084660.3.1	Solyc09g014645.1.1
Solyc09g018377.1.1	Solyc02g086458.1.1	Solyc10g008040.4.1	Solyc06g069310.3.1
Solyc04g014210.3.1	Solyc12g056025.1.1	Solyc08g069050.3.1	Solyc11g065700.2.1
Solyc06g071560.3.1	Solyc04g014500.3.1	Solyc09g008600.3.1	Solyc12g009050.3.1
Solyc01g080910.2.1	Solyc02g087890.4.1	Solyc07g040720.3.1	Solyc01g008490.4.1
Solyc05g053600.3.1	Solyc03g120620.3.1	Solyc07g064510.3.1	Solyc01g087240.3.1
Solyc01g059930.3.1	Solyc11g070040.3.1	Solyc09g061615.1.1	Solyc10g081840.3.1
Solyc03g096150.3.1	Solyc09g091070.3.1	Solyc08g083030.4.1	Solyc02g091030.4.1
Solyc05g050550.4.1	Solyc04g009060.4.1	Solyc01g066690.3.1	Solyc12g007180.2.1
Solyc02g084480.3.1	Solyc01g102310.3.1	Solyc02g093170.4.1	Solyc10g078430.2.1
Solyc04g008500.4.1	Solyc01g099810.3.1	Solyc04g009010.2.1	Solyc01g009170.4.1
Solyc08g068540.4.1	Solyc05g050550.4.1	Solyc04g081145.1.1	Solyc04g054840.1.1
Solyc02g150143.1.1	Solyc02g060590.2.1	Solyc07g056590.3.1	Solyc06g062850.3.1
Solyc05g008490.2.1	Solyc06g062730.2.1	Solyc02g090330.3.1	Solyc06g076350.3.1
Solyc02g084340.3.1	Solyc10g084960.2.1	Solyc06g083860.2.1	Solyc05g054170.4.1
Solyc06g048410.4.1	Solyc04g078340.3.1	Solyc04g082620.3.1	Solyc03g082550.3.1
Solyc04g078060.1.1	Solyc02g091370.2.1	Solyc02g032130.1.1	Solyc06g053220.3.1
Solyc04g063350.3.1	Solyc12g087820.1.1	Solyc01g106040.3.1	Solyc01g007070.3.1
Solyc05g013300.1.1	Solyc06g009420.4.1	Solyc10g049560.3.1	Solyc04g080790.3.1
Solyc01g098320.4.1	Solyc11g027880.2.1	Solyc08g007805.1.1	Solyc11g011940.3.1
Solyc12g036380.1.1	Solyc10g005800.3.1	Solyc09g090750.3.1	Solyc02g082670.3.1
Solyc01g006250.2.1	Solyc06g072700.3.1	Solyc04g014578.2.1	Solyc01g100510.4.1
Solyc03g114580.4.1	Solyc12g006160.2.1	Solyc12g006973.1.1	Solyc10g007130.4.1
Solyc11g065820.3.1	Solyc01g079620.4.1	Solyc09g082370.4.1	Solyc09g066050.2.1
Solyc08g079160.3.1	Solyc01g014105.1.1	Solyc11g016997.1.1	Solyc03g113270.3.1
Solyc03g114480.4.1	Solyc04g015020.3.1	Solyc10g005980.1.1	Solyc03g097120.3.1
Solyc08g080390.3.1	Solyc02g063280.4.1	Solyc12g042400.1.1	Solyc01g087990.3.1
Solyc10g007170.2.1	Solyc01g094660.3.1	Solyc03g120350.3.1	Solyc10g008700.3.1
Solyc02g150139.1.1	Solyc05g050500.1.1	Solyc03g006040.3.1	Solyc06g069850.3.1
Solyc11g150130.1.1	Solyc02g085320.1.1	Solyc01g056750.1.1	Solyc01g079620.4.1
Solyc07g063850.3.1	Solyc12g094710.2.1	Solyc02g068720.3.1	Solyc04g076360.4.1
Solyc07g066480.3.1	Solyc12g036600.2.1	Solyc11g069220.2.1	Solyc05g054410.4.1
Solyc03g083350.3.1	Solyc05g007130.4.1	Solyc07g040910.3.1	Solyc06g005590.4.1
Solyc11g011240.1.1	Solyc12g010450.3.1	Solyc01g034040.1.1	Solyc09g008100.4.1
Solyc11g069940.1.1	Solyc01g081584.1.1	Solyc06g074090.3.1	Solyc01g106940.4.1
Solyc04g007030.4.1	Solyc11g069130.2.1	Solyc08g080960.4.1	Solyc11g071500.3.1
Solyc03g083420.4.1	Solyc02g090530.4.1	Solyc01g079860.3.1	Solyc02g036370.3.1
Solyc11g005990.2.1	Solyc04g015305.1.1	Solyc01g090740.3.1	Solyc12g077540.3.1
Solyc02g032170.4.1	Solyc10g008890.3.1	Solyc07g062300.3.1	Solyc09g007570.3.1
Solyc02g079740.1.1	Solyc03g093170.1.1	Solyc03g034090.3.1	Solyc10g006880.3.1
Solyc01g087730.4.1	Solyc12g056285.1.1	Solyc07g062070.3.1	Solyc10g150112.1.1
Solyc03g083000.3.1	Solyc03g083420.4.1	Solyc01g010920.2.1	Solyc09g008030.1.1
Solyc08g061847.1.1	Solyc06g082710.4.1	Solyc07g039310.1.1	Solyc01g103780.4.1
Solyc04g015200.3.1	Solyc06g052147.1.1	Solyc05g014270.4.1	Solyc04g071770.3.1
Solyc08g075360.3.1	Solyc04g014260.2.1	Solyc05g055990.4.1	Solyc12g056590.2.1
Solyc08g082880.4.1	Solyc03g120050.3.1	Solyc01g102960.3.1	Solyc04g007000.2.1
Solyc03g121940.3.1	Solyc05g013780.3.1	Solyc11g044605.1.1	Solyc02g030210.4.1
Solyc12g055780.3.1	Solyc01g106680.4.1	Solyc12g089250.1.1	Solyc02g069390.2.1
Solyc03g006130.3.1	Solyc01g107270.4.1	Solyc06g061280.3.1	Solyc12g043090.3.1
Solyc09g059427.1.1	Solyc02g078580.1.1	Solyc07g053860.3.1	Solyc09g066010.3.1
Solyc10g077105.1.1	Solyc05g042030.3.1	Solyc01g058670.3.1	Solyc06g008610.3.1
Solyc07g062140.3.1	Solyc05g012680.3.1	Solyc11g045030.2.1	Solyc03g098620.3.1
Solyc07g020790.4.1	Solyc03g005455.1.1	Solyc10g005140.1.1	Solyc10g078670.3.1
Solyc02g150107.1.1	Solyc06g061110.2.1	Solyc01g008480.4.1	Solyc01g111580.3.1
Solyc09g073010.3.1	Solyc12g020000.3.1	Solyc11g040130.2.1	Solyc02g062950.3.1
Solyc10g049600.3.1	Solyc11g069780.3.1	Solyc12g013690.2.1	Solyc04g071510.3.1
Solyc12g088190.2.1	Solyc04g047750.3.1	Solyc07g005030.4.1	Solyc08g076100.4.1
Solyc08g075350.3.1	Solyc08g067460.1.1	Solyc08g077910.3.1	Solyc11g013480.3.1
Solyc11g044605.1.1	Solyc02g090810.4.1	Solyc04g008910.3.1	Solyc04g076850.3.1
Solyc10g080660.3.1	Solyc10g048070.2.1	Solyc09g008100.4.1	Solyc08g068540.4.1
Solyc02g036460.3.1	Solyc11g016993.1.1	Solyc09g090780.1.1	Solyc04g064830.4.1
Solyc02g080710.2.1	Solyc08g077300.3.1	Solyc01g080210.3.1	Solyc02g078810.4.1
Solyc09g059670.4.1	Solyc03g119790.3.1	Solyc10g081020.2.1	Solyc08g077610.3.1
Solyc11g018590.1.1	Solyc09g082920.1.1	Solyc02g036270.4.1	Solyc07g041430.3.1
Solyc12g010830.2.1	Solyc09g059030.4.1	Solyc02g078010.4.1	Solyc05g042030.3.1
Solyc04g081460.2.1	Solyc02g082750.4.1	Solyc07g020890.1.1	Solyc01g090650.1.1
Solyc06g052143.1.1	Solyc03g078150.3.1	Solyc09g031590.4.1	Solyc11g066790.2.1
Solyc00g500048.1.1	Solyc01g080460.3.1	Solyc01g150147.1.1	Solyc11g013400.3.1
Solyc03g116350.3.1	Solyc07g007370.3.1	Solyc09g065800.4.1	Solyc02g050280.4.1
Solyc06g073860.2.1	Solyc04g050720.4.1	Solyc12g005620.1.1	Solyc01g094800.4.1
Solyc02g091430.4.1	Solyc01g108100.3.1	Solyc04g040160.4.1	Solyc04g050150.4.1
Solyc01g103590.4.1	Solyc08g069100.1.1	Solyc06g007630.1.1	Solyc01g079690.4.1
Solyc03g112770.3.1	Solyc12g014220.3.1	Solyc00g500024.1.1	Solyc01g091500.3.1
Solyc07g008310.3.1	Solyc05g009340.1.1	Solyc05g053530.1.1	Solyc06g083350.3.1
Solyc11g032190.1.1	Solyc11g065700.2.1	Solyc10g083670.3.1	Solyc05g006420.3.1
Solyc06g052147.1.1	Solyc04g080350.4.1	Solyc03g025970.3.1	Solyc08g075950.3.1
Solyc10g009020.3.1	Solyc05g021580.3.1	Solyc04g008880.4.1	Solyc06g063420.4.1
Solyc03g007710.3.1	Solyc02g092410.3.1	Solyc07g053810.3.1	Solyc10g006770.4.1
Solyc01g087180.4.1	Solyc05g050820.3.1	Solyc08g062660.3.1	Solyc12g014170.2.1
Solyc07g063880.4.1	Solyc05g014280.4.1	Solyc11g039740.3.1	Solyc04g064700.4.1
Solyc08g006253.1.1	Solyc08g063055.1.1	Solyc02g093110.3.1	Solyc01g008120.4.1
Solyc01g080460.3.1	Solyc02g081550.3.1	Solyc08g066705.1.1	Solyc04g078320.4.1
Solyc02g089160.3.1	Solyc08g068050.3.1	Solyc00g500261.1.1	Solyc01g009120.3.1
Solyc09g009160.3.1	Solyc12g005660.2.1	Solyc01g103670.4.1	Solyc03g119730.3.1
Solyc02g022880.1.1	Solyc01g096400.4.1	Solyc02g080390.2.1	Solyc09g009030.4.1
Solyc06g071250.4.1	Solyc03g026020.3.1	Solyc09g062970.1.1	Solyc06g008490.3.1
Solyc07g006590.1.1	Solyc03g150140.1.1	Solyc10g076270.3.1	Solyc04g028560.4.1
Solyc05g016343.1.1	Solyc08g078240.4.1	Solyc12g014020.2.1	Solyc01g105330.3.1
Solyc01g106960.2.1	Solyc04g064470.2.1	Solyc04g081350.3.1	Solyc11g073080.3.1
Solyc06g054390.3.1	Solyc08g150127.1.1	Solyc10g050160.2.1	Solyc05g005640.4.1
Solyc09g010240.3.1	Solyc03g115370.3.1	Solyc12g049330.2.1	Solyc10g018510.2.1
Solyc08g075370.3.1	Solyc00g500268.1.1	Solyc05g026570.3.1	Solyc01g086870.3.1
Solyc09g090380.1.1	Solyc11g039765.1.1	Solyc07g008140.3.1	Solyc06g068870.3.1
Solyc06g072253.1.1	Solyc01g007070.3.1	Solyc12g044640.2.1	Solyc09g066280.4.1
Solyc05g012140.3.1	Solyc02g080140.4.1	Solyc07g042810.3.1	Solyc07g053290.3.1
Solyc01g100490.4.1	Solyc01g009920.3.1	Solyc02g021785.1.1	Solyc09g031580.3.1
Solyc05g006120.3.1	Solyc08g081410.3.1	Solyc08g007715.1.1	Solyc12g017480.3.1
Solyc02g086310.2.1	Solyc02g070310.3.1	Solyc09g082730.5.1	Solyc06g076200.2.1
Solyc07g150136.1.1	Solyc12g017690.3.1	Solyc10g005335.1.1	Solyc04g082810.4.1
Solyc03g113770.3.1	Solyc10g024365.1.1	Solyc07g055840.3.1	Solyc11g030390.2.1
Solyc07g054620.4.1	Solyc11g030600.3.1	Solyc01g101160.2.1	Solyc05g016230.3.1
Solyc01g068500.4.1	Solyc10g078590.2.1	Solyc08g068510.2.1	Solyc03g121990.4.1
Solyc06g072010.2.1	Solyc01g102670.3.1	Solyc09g090690.4.1	Solyc01g087400.4.1
Solyc10g005840.4.1	Solyc07g005440.1.1	Solyc03g111580.3.1	Solyc04g076020.3.1
Solyc01g101070.3.1	Solyc12g088570.3.1	Solyc05g009540.3.1	Solyc10g083150.3.1
Solyc03g118050.3.1	Solyc07g009400.1.1	Solyc04g007425.1.1	Solyc02g078350.3.1
Solyc02g150146.1.1	Solyc03g083120.3.1	Solyc12g099770.2.1	Solyc08g067790.4.1
Solyc12g095920.2.1	Solyc04g071380.1.1	Solyc09g007070.1.1	Solyc06g010000.3.1
Solyc07g026930.3.1	Solyc12g014150.3.1	Solyc01g106820.3.1	Solyc01g087430.3.1
Solyc03g096140.2.1	Solyc06g075310.4.1	Solyc01g091820.3.1	Solyc10g006100.3.1
Solyc05g053410.4.1	Solyc06g062700.3.1	Solyc09g031517.1.1	Solyc04g077780.3.1
Solyc10g006270.4.1	Solyc06g036640.4.1	Solyc03g123740.4.1	Solyc02g078330.3.1
Solyc01g106940.4.1	Solyc03g044090.4.1	Solyc01g100900.4.1	Solyc11g013530.3.1
Solyc04g150132.1.1	Solyc12g009110.3.1	Solyc03g114660.1.1	Solyc04g081880.4.1
Solyc04g045430.4.1	Solyc11g069820.3.1	Solyc06g084380.4.1	Solyc10g054330.3.1
Solyc08g080570.4.1	Solyc03g110940.3.1	Solyc04g015150.4.1	Solyc01g100580.3.1
Solyc05g050110.3.1	Solyc03g045050.4.1	Solyc11g068460.2.1	Solyc01g100570.4.1
Solyc08g016720.1.1	Solyc12g009970.2.1	Solyc10g007760.4.1	Solyc05g056220.3.1
Solyc12g056671.1.1	Solyc03g115940.4.1	Solyc02g082740.1.1	Solyc06g030510.4.1
Solyc09g064273.1.1	Solyc04g082810.4.1	Solyc06g050710.4.1	Solyc03g033630.3.1
Solyc02g089890.4.1	Solyc04g080740.1.1	Solyc04g010050.4.1	Solyc04g072670.4.1
Solyc09g083220.3.1	Solyc06g064650.4.1	Solyc01g102860.2.1	Solyc02g086750.3.1
Solyc02g004003.1.1	Solyc01g006830.3.1	Solyc09g150144.1.1	Solyc09g064840.4.1
Solyc07g025385.1.1	Solyc09g072790.3.1	Solyc01g103020.4.1	Solyc01g099360.3.1
Solyc02g064590.2.1	Solyc10g047110.2.1	Solyc10g086520.2.1	Solyc02g014130.3.1
Solyc03g117840.4.1	Solyc11g065330.1.1	Solyc05g025630.3.1	Solyc06g008130.4.1
Solyc10g084970.2.1	Solyc03g007730.1.1	Solyc04g078310.3.1	Solyc04g057880.3.1
Solyc06g008420.2.1	Solyc01g007990.4.1	Solyc04g072390.3.1	Solyc09g090810.3.1
Solyc03g119840.3.1	Solyc06g053610.3.1	Solyc11g017140.3.1	Solyc01g006880.4.1
Solyc12g098510.1.1	Solyc02g014670.2.1	Solyc10g150128.1.1	Solyc01g095890.4.1
Solyc05g015420.4.1	Solyc01g099150.5.1.1	Solyc08g006160.4.1	Solyc06g062510.3.1
Solyc11g072310.2.1	Solyc04g009305.1.1	Solyc01g073890.3.1	Solyc12g009060.2.1
Solyc06g060840.1.1	Solyc11g017377.1.1	Solyc12g042700.3.1	Solyc08g075420.4.1
Solyc01g109610.4.1	Solyc06g084320.1.1	Solyc11g005990.2.1	Solyc06g069760.3.1
Solyc11g065420.3.1	Solyc12g056250.2.1	Solyc10g061845.1.1	Solyc11g066050.1.1
Solyc02g038818.1.1	Solyc07g041440.3.1	Solyc05g014230.3.1	Solyc04g014260.2.1
Solyc11g070060.2.1	Solyc03g121650.3.1	Solyc01g109290.3.1	Solyc08g076230.1.1
Solyc05g150117.1.1	Solyc04g018100.4.1	Solyc10g047290.2.1	Solyc03g034100.4.1
Solyc02g087770.3.1	Solyc09g014645.1.1	Solyc05g006460.3.1	Solyc04g076530.3.1
Solyc02g085090.1.1	Solyc11g005270.1.1	Solyc09g091900.4.1	Solyc01g108120.3.1
Solyc07g024020.2.1	Solyc03g033600.3.1	Solyc02g081960.3.1	Solyc09g091250.4.1
Solyc11g011050.2.1	Solyc06g053375.1.1	Solyc09g009660.3.1	Solyc09g005610.4.1
Solyc06g066270.1.1	Solyc03g118440.3.1	Solyc03g112030.3.1	Solyc10g050450.2.1
Solyc02g062460.4.1	Solyc08g006410.4.1	Solyc07g021630.3.1	Solyc07g065290.3.1
Solyc09g082460.3.1	Solyc01g005810.3.1	Solyc01g088790.2.1	Solyc01g086970.4.1
Solyc06g009600.2.1	Solyc12g099370.2.1	Solyc06g051950.4.1	Solyc05g015500.4.1
Solyc07g150115.1.1	Solyc02g150119.1.1	Solyc01g087990.3.1	Solyc01g014180.3.1
Solyc03g097270.3.1	Solyc01g090920.3.1	Solyc03g026180.1.1	Solyc10g078350.2.1
Solyc02g093930.4.1	Solyc01g005080.3.1	Solyc08g080340.3.1	Solyc05g054500.1.1
Solyc07g044990.3.1	Solyc01g010490.4.1	Solyc03g046250.1.1	Solyc07g042930.3.1
Solyc10g024370.3.1	Solyc05g045650.4.1	Solyc09g090220.3.1	Solyc01g100540.4.1
Solyc10g084000.3.1	Solyc12g056590.2.1	Solyc04g079110.1.1	Solyc02g088850.3.1
Solyc01g109300.3.1	Solyc02g088610.4.1	Solyc01g111520.3.1	Solyc06g049090.3.1
Solyc09g076040.3.1	Solyc01g009170.4.1	Solyc10g047540.3.1	Solyc07g064510.3.1
Solyc06g063000.3.1	Solyc04g009330.4.1	Solyc05g052700.4.1	Solyc02g062000.4.1
Solyc01g108100.3.1	Solyc12g089130.2.1	Solyc05g051400.4.1	Solyc12g006900.1.1
Solyc12g005720.1.1	Solyc09g007570.3.1	Solyc09g082490.4.1	Solyc01g110020.4.1
Solyc06g074760.2.1	Solyc12g082720.1.1	Solyc07g005560.3.1	Solyc02g069320.1.1
Solyc10g080890.2.1	Solyc01g067570.3.1	Solyc07g063750.3.1	Solyc10g005260.3.1
Solyc01g086970.4.1	Solyc05g044470.3.1	Solyc06g069560.3.1	Solyc01g008180.3.1
Solyc12g006160.2.1	Solyc02g068250.4.1	Solyc08g075460.3.1	Solyc11g045670.3.1
Solyc05g012560.3.1	Solyc02g005350.3.1	Solyc01g111880.4.1	Solyc05g009350.4.1
Solyc09g066000.1.1	Solyc03g097120.3.1	Solyc01g007170.4.1	Solyc10g076990.3.1
Solyc02g079510.3.1	Solyc06g060735.1.1	Solyc10g049715.1.1	Solyc10g084650.3.1
Solyc09g059650.4.1	Solyc12g005220.2.1	Solyc04g076530.3.1	Solyc01g087370.2.1
Solyc03g034320.3.1	Solyc03g045120.1.1	Solyc12g014350.3.1	Solyc07g017500.3.1
Solyc05g051583.1.1	Solyc08g067880.4.1	Solyc04g076660.3.1	Solyc01g097030.3.1
Solyc02g072140.1.1	Solyc03g111360.3.1	Solyc11g010900.2.1	Solyc01g005430.3.1
Solyc05g015460.3.1	Solyc03g082540.4.1	Solyc07g040980.3.1	Solyc03g114060.3.1
Solyc10g044982.1.1	Solyc04g076340.3.1	Solyc09g007250.4.1	Solyc01g091510.4.1
Solyc01g021600.4.1	Solyc08g083520.2.1	Solyc08g075390.4.1	Solyc11g044937.1.1
Solyc02g082140.3.1	Solyc11g012760.2.1	Solyc06g062420.4.1	Solyc12g005270.2.1
Solyc07g025200.1.1	Solyc01g094340.3.1	Solyc07g042830.4.1	Solyc09g010400.3.1
Solyc05g056110.3.1	Solyc02g069170.3.1	Solyc01g095295.1.1	Solyc06g074750.1.1
Solyc08g083520.2.1	Solyc03g044820.4.1	Solyc10g008970.1.1	Solyc08g074550.3.1
Solyc10g074920.2.1	Solyc12g005110.2.1	Solyc03g121120.4.1	Solyc01g107580.4.1
Solyc09g008720.3.1	Solyc03g025645.1.1	Solyc03g098210.4.1	Solyc03g044440.2.1
Solyc01g010490.4.1	Solyc01g108080.4.1	Solyc08g062940.4.1	Solyc11g005635.1.1
Solyc01g073770.2.1	Solyc01g008730.3.1	Solyc03g080070.4.1	Solyc11g005650.1.1
Solyc07g005100.4.1	Solyc08g065610.3.1	Solyc06g011370.4.1	Solyc01g010580.3.1
Solyc09g072860.2.1	Solyc03g097030.3.1	Solyc06g072690.3.1	Solyc02g067350.3.1
Solyc03g113700.3.1	Solyc03g007850.1.1	Solyc01g028875.1.1	Solyc05g007570.4.1
Solyc02g062790.3.1	Solyc03g083060.3.1	Solyc03g096870.3.1	Solyc02g087930.3.1
Solyc01g091440.4.1	Solyc06g050520.3.1	Solyc12g088320.2.1	Solyc02g087950.3.1
Solyc03g150158.1.1	Solyc06g072080.3.1	Solyc08g080430.2.1	Solyc01g104470.3.1
Solyc01g009470.2.1	Solyc09g015223.1.1	Solyc09g090890.3.1	Solyc01g111810.3.1
Solyc06g074010.3.1	Solyc07g007750.3.1	Solyc07g026893.1.1	Solyc06g083520.3.1
Solyc09g074890.1.1	Solyc04g014578.2.1	Solyc06g072270.4.1	Solyc06g074940.4.1
Solyc10g005610.2.1	Solyc07g062510.2.1	Solyc06g076400.3.1	Solyc01g107040.3.1
Solyc09g074200.3.1	Solyc10g081570.3.1	Solyc02g063330.3.1	Solyc07g009350.4.1
Solyc05g012200.3.1	Solyc12g088820.2.1	Solyc10g086030.2.1	Solyc02g070100.3.1
Solyc05g009870.4.1	Solyc10g006160.1.1	Solyc04g074130.3.1	Solyc06g075310.4.1
Solyc06g054150.1.1	Solyc08g060810.3.1	Solyc03g082960.2.1	Solyc02g038803.1.1
Solyc01g065647.1.1	Solyc10g009200.3.1	Solyc10g078540.3.1	Solyc11g065960.3.1
Solyc07g056510.3.1	Solyc04g076530.3.1	Solyc09g042760.2.1	Solyc11g066280.3.1
Solyc05g011930.4.1	Solyc01g150176.1.1	Solyc05g010440.2.1	Solyc10g080660.3.1
Solyc06g074450.3.1	Solyc02g021150.1.1	Solyc06g150121.1.1	Solyc03g034440.2.1
Solyc02g081580.3.1	Solyc11g066340.2.1	Solyc01g107200.4.1	Solyc12g098350.1.1
Solyc09g083200.4.1	Solyc01g108750.2.1	Solyc12g056940.2.1	Solyc09g082830.4.1
Solyc11g017470.2.1	Solyc09g082650.4.1	Solyc04g072037.1.1	Solyc02g091220.1.1
Solyc05g053900.4.1	Solyc04g050577.1.1	Solyc05g009570.3.1	Solyc07g039450.3.1
Solyc12g096430.1.1	Solyc02g089630.3.1	Solyc09g082180.3.1	Solyc11g069700.2.1
Solyc08g074390.3.1	Solyc08g066690.4.1	Solyc10g049815.1.1	Solyc07g018360.3.1
Solyc08g005330.2.1	Solyc08g068540.4.1	Solyc01g005100.4.1	Solyc08g007540.3.1
Solyc08g082260.2.1	Solyc06g076960.2.1	Solyc09g065700.3.1	Solyc07g007210.3.1
Solyc09g014900.3.1	Solyc07g042950.1.1	Solyc01g005930.3.1	Solyc04g025290.4.1
Solyc05g055790.4.1	Solyc09g007920.4.1	Solyc01g090500.4.1	Solyc09g074650.3.1
Solyc12g096210.2.1	Solyc08g075840.3.1	Solyc08g074830.4.1	Solyc12g006550.2.1
Solyc02g081590.3.1	Solyc02g084380.3.1	Solyc05g050540.4.1	Solyc04g049770.4.1
Solyc10g083350.2.1	Solyc01g028875.1.1	Solyc03g123600.4.1	Solyc04g009810.3.1
Solyc12g055980.1.1	Solyc02g092620.3.1	Solyc03g032040.3.1	Solyc03g117120.4.1
Solyc02g085210.1.1	Solyc04g080310.1.1	Solyc02g080400.3.1	Solyc01g080780.2.1
Solyc09g097960.3.1	Solyc02g069240.1.1	Solyc09g010930.4.1	Solyc05g052160.4.1
Solyc09g008710.1.1	Solyc08g029220.3.1	Solyc12g062290.2.1	Solyc09g009940.3.1
Solyc01g088000.4.1	Solyc07g052020.2.1	Solyc05g008310.4.1	Solyc02g072120.3.1
Solyc01g108620.3.1	Solyc03g098300.1.1	Solyc03g078520.4.1	Solyc09g015670.3.1
Solyc12g013530.2.1	Solyc01g060490.4.1	Solyc02g005606.1.1	Solyc10g074980.2.1
Solyc06g072970.3.1	Solyc09g007170.4.1	Solyc05g014030.3.1	Solyc01g107130.4.1
Solyc02g065590.3.1	Solyc09g010820.3.1	Solyc01g111620.3.1	Solyc02g087300.1.1
Solyc10g085190.2.1	Solyc10g007020.1.1	Solyc03g117860.3.1	Solyc11g027880.2.1
Solyc02g068920.3.1	Solyc01g094330.3.1	Solyc01g108410.3.1	Solyc12g009990.2.1
Solyc12g005910.2.1	Solyc12g008600.2.1	Solyc11g009070.2.1	Solyc05g054570.3.1
Solyc01g103970.4.1	Solyc02g085220.4.1	Solyc02g062535.1.1	Solyc03g031600.3.1
Solyc03g119300.4.1	Solyc09g008620.3.1	Solyc06g074550.3.1	Solyc06g076600.2.1
Solyc11g006190.3.1	Solyc10g080890.2.1	Solyc03g115290.3.1	Solyc09g074250.3.1
Solyc06g068270.3.1	Solyc11g005510.1.1	Solyc06g069670.4.1	Solyc01g111570.3.1
Solyc11g027880.2.1	Solyc09g007390.3.1	Solyc08g005160.1.1	Solyc06g005500.4.1
Solyc07g062860.3.1	Solyc08g015750.3.1	Solyc00g500184.1.1	Solyc01g010780.4.1
Solyc07g049560.3.1	Solyc10g075065.1.1	Solyc01g111770.2.1	Solyc02g038817.1.1
Solyc03g025970.3.1	Solyc12g099920.2.1	Solyc01g111890.3.1	Solyc06g043250.4.1
Solyc02g072120.3.1	Solyc11g068880.2.1	Solyc01g097740.3.1	Solyc02g061610.1.1
Solyc10g076250.2.1	Solyc05g054880.3.1	Solyc11g020870.3.1	Solyc02g060590.2.1
Solyc08g077560.4.1	Solyc12g015650.3.1	Solyc04g010040.3.1	Solyc02g061720.3.1
Solyc00g500231.1.1	Solyc04g009520.3.1	Solyc08g075540.5.1.1	Solyc06g071770.4.1
Solyc04g049150.3.1	Solyc11g072790.2.1	Solyc11g043130.2.1	Solyc03g083350.3.1
Solyc12g062227.1.1	Solyc11g011330.2.1	Solyc03g083770.1.1	Solyc03g112230.4.1
Solyc01g008420.3.1	Solyc09g090400.4.1	Solyc01g098940.3.1	Solyc06g073600.4.1
Solyc01g007950.4.1	Solyc11g017240.3.1	Solyc06g071090.3.1	Solyc06g074770.4.1
Solyc06g011670.1.1	Solyc12g077627.1.1	Solyc05g005680.3.1	Solyc03g113370.3.1
Solyc10g078590.2.1	Solyc04g064850.3.1	Solyc09g005360.3.1	Solyc12g005870.3.1
Solyc10g078190.2.1	Solyc07g063120.4.1	Solyc03g116020.3.1	Solyc07g039210.4.1
Solyc02g077840.2.1	Solyc04g072043.1.1	Solyc04g077060.3.1	Solyc06g082630.4.1
Solyc05g006780.3.1	Solyc11g010850.2.1	Solyc11g011860.1.1	Solyc08g008220.3.1
Solyc02g068760.4.1	Solyc07g005210.3.1	Solyc01g020357.1.1	Solyc06g070980.3.1
Solyc10g008880.3.1	Solyc03g096900.4.1	Solyc08g066140.3.1	Solyc04g007970.3.1
Solyc07g005210.3.1	Solyc08g077680.3.1	Solyc11g150145.1.1	Solyc05g054080.3.1
Solyc03g121090.4.1	Solyc08g062210.3.1	Solyc02g084087.1.1	Solyc10g085130.2.1
Solyc05g013180.4.1	Solyc12g007140.3.1	Solyc08g068110.1.1	Solyc10g084100.2.1
Solyc11g012510.3.1	Solyc01g079080.3.1	Solyc04g074410.2.1	Solyc04g014210.3.1
Solyc09g015450.3.1	Solyc12g014470.2.1	Solyc06g068870.3.1	Solyc02g079740.1.1
Solyc05g015640.3.1	Solyc11g006560.3.1	Solyc06g076260.3.1	Solyc09g074200.3.1
Solyc08g029090.4.1	Solyc01g079870.4.1	Solyc06g073920.3.1	Solyc08g006460.3.1
Solyc06g050880.3.1	Solyc03g119290.3.1	Solyc03g005830.4.1	Solyc03g113870.1.1
Solyc12g007090.2.1	Solyc05g005620.4.1	Solyc01g106560.4.1	Solyc05g055390.3.1
Solyc01g107990.3.1	Solyc06g072970.3.1	Solyc01g091060.2.1	Solyc08g067960.3.1
Solyc06g083290.1.1	Solyc09g091910.2.1	Solyc06g073615.1.1	Solyc02g093750.3.1
Solyc08g074955.1.1	Solyc04g076360.4.1	Solyc06g062930.1.1	Solyc02g031710.3.1
Solyc04g076360.4.1	Solyc07g063310.3.1	Solyc09g020140.3.1	Solyc01g080430.4.1
Solyc05g006010.4.1	Solyc06g062720.2.1	Solyc03g116070.1.1	Solyc12g040390.3.1
Solyc11g068950.3.1	Solyc01g150109.1.1	Solyc02g083650.3.1	Solyc05g008390.3.1
Solyc02g079500.4.1	Solyc01g068260.4.1	Solyc01g091600.4.1	Solyc12g089000.2.1
Solyc10g081970.2.1	Solyc07g006290.3.1	Solyc02g069130.3.1	Solyc09g008330.3.1
Solyc11g069500.2.1	Solyc09g092180.3.1	Solyc01g096430.4.1	Solyc01g088630.3.1
Solyc05g026050.4.1	Solyc03g063730.4.1	Solyc05g015330.1.1	Solyc01g067800.3.1
Solyc11g005635.1.1	Solyc03g025117.1.1	Solyc07g043260.4.1	Solyc01g088640.4.1
Solyc07g008630.1.1	Solyc08g007540.3.1	Solyc09g090560.2.1	Solyc07g053160.4.1
Solyc07g006500.3.1	Solyc06g063300.4.1	Solyc08g006550.4.1	Solyc11g008390.2.1
Solyc05g052020.3.1	Solyc09g074700.2.1	Solyc01g008870.1.1	Solyc08g081300.4.1
Solyc03g006490.3.1	Solyc10g012420.3.1	Solyc04g014210.3.1	Solyc05g018760.3.1
Solyc01g098950.3.1	Solyc07g040920.2.1	Solyc07g064560.4.1	Solyc11g008580.3.1
Solyc11g005270.1.1	Solyc01g095460.3.1	Solyc06g073640.4.1	Solyc06g051230.4.1
Solyc06g073540.4.1	Solyc06g084500.3.1	Solyc01g103170.4.1	Solyc06g071420.3.1
Solyc07g007340.3.1	Solyc11g069080.3.1	Solyc10g006020.3.1	Solyc05g051040.4.1
Solyc05g012410.2.1	Solyc09g091990.3.1	Solyc05g015950.3.1	Solyc12g006940.2.1
Solyc09g075600.3.1	Solyc06g006110.3.1	Solyc06g068290.1.1	Solyc06g054580.4.1
Solyc06g009710.4.1	Solyc09g075290.3.1	Solyc12g098220.2.1	Solyc06g073880.3.1
Solyc05g008500.3.1	Solyc07g066300.4.1	Solyc05g007070.2.1	Solyc06g084360.4.1
Solyc12g055970.3.1	Solyc02g072160.4.1	Solyc06g062445.1.1	Solyc09g091790.3.1
Solyc07g041430.3.1	Solyc01g058030.2.1	Solyc12g094430.1.1	Solyc01g107940.3.1
Solyc04g081530.1.1	Solyc07g008650.4.1	Solyc02g062940.3.1	Solyc06g071270.3.1
Solyc02g067420.3.1	Solyc02g089820.4.1	Solyc03g081210.1.1	Solyc12g100000.3.1
Solyc05g046110.4.1	Solyc04g082420.3.1	Solyc09g074460.3.1	Solyc02g065650.1.1
Solyc09g082115.1.1	Solyc08g008480.4.1	Solyc01g100540.4.1	Solyc05g050020.3.1
Solyc08g061490.3.1	Solyc06g075675.1.1	Solyc11g006540.2.1	Solyc04g049140.4.1
Solyc03g114160.1.1	Solyc10g061930.1.1	Solyc12g036710.3.1	Solyc07g053800.3.1
Solyc01g097200.1.1	Solyc06g050880.3.1	Solyc03g114460.3.1	Solyc04g007600.4.1
Solyc07g052930.3.1	Solyc01g068340.3.1	Solyc01g057320.3.1	Solyc05g015070.4.1
Solyc05g010530.3.1	Solyc04g050710.1.1	Solyc04g039620.2.1	Solyc11g013370.3.1
Solyc03g116173.1.1	Solyc02g088850.3.1	Solyc10g081860.1.1	Solyc01g091600.4.1
Solyc10g007150.4.1	Solyc04g081020.3.1	Solyc05g048840.1.1	Solyc06g008600.3.1
Solyc05g015500.4.1	Solyc05g006100.4.1	Solyc07g008800.4.1	Solyc09g091480.4.1
Solyc10g049270.2.1	Solyc10g006220.4.1	Solyc08g078530.4.1	Solyc03g025420.3.1
Solyc05g054150.3.1	Solyc03g034100.4.1	Solyc09g014380.3.1	Solyc01g111650.3.1
Solyc10g078670.3.1	Solyc07g051810.2.1	Solyc10g008240.3.1	Solyc08g005930.1.1
Solyc02g021067.1.1	Solyc02g061940.4.1	Solyc07g048120.3.1	Solyc05g051583.1.1
Solyc08g075840.3.1	Solyc07g064420.3.1	Solyc09g009700.4.1	Solyc12g098190.2.1
Solyc10g078750.2.1	Solyc02g082850.3.1	Solyc01g102790.3.1	Solyc04g057950.2.1
Solyc02g070630.3.1	Solyc02g036300.3.1	Solyc05g012250.3.1	Solyc01g099130.3.1
Solyc01g106010.3.1	Solyc11g072390.2.1	Solyc02g078340.4.1	Solyc01g006990.4.1
Solyc02g071140.3.1	Solyc11g072620.1.1	Solyc12g009440.2.1	Solyc08g015750.3.1
Solyc08g065160.3.1	Solyc07g026930.3.1	Solyc01g108580.3.1	Solyc01g091720.3.1
Solyc02g005200.4.1	Solyc08g080360.3.1	Solyc02g085780.3.1	Solyc08g005320.3.1
Solyc11g028170.3.1	Solyc02g084840.3.1	Solyc02g090970.1.1	Solyc01g111890.3.1
Solyc01g059950.1.1	Solyc08g083500.2.1	Solyc07g007440.1.1	Solyc03g120330.1.1
Solyc02g084034.1.1	Solyc06g064900.3.1	Solyc04g077560.3.1	Solyc04g063380.3.1
Solyc06g007640.3.1	Solyc03g098410.1.1	Solyc05g055590.2.1	Solyc11g012830.3.1
Solyc12g010820.2.1	Solyc01g015035.1.1	Solyc09g007330.4.1	Solyc06g054440.2.1
Solyc12g005700.2.1	Solyc07g005540.1.1	Solyc06g073160.4.1	Solyc04g024940.3.1
Solyc11g068750.2.1	Solyc05g024385.1.1	Solyc01g079960.2.1	Solyc10g080610.1.1
Solyc09g007190.3.1	Solyc02g085770.4.1	Solyc12g019560.1.1	Solyc05g007220.4.1
Solyc05g051900.3.1	Solyc04g071520.3.1	Solyc04g025290.4.1	Solyc01g095370.3.1
Solyc03g111010.4.1	Solyc02g062320.3.1	Solyc03g113300.4.1	Solyc09g091710.3.1
Solyc04g016550.4.1	Solyc08g006800.3.1	Solyc06g071200.3.1	Solyc09g074510.3.1
Solyc05g012180.3.1	Solyc04g080590.4.1	Solyc01g102520.4.1	Solyc08g082560.3.1
Solyc06g083500.4.1	Solyc02g080880.4.1	Solyc01g110130.3.1	Solyc01g008660.4.1
Solyc12g019144.1.1	Solyc08g008580.3.1	Solyc02g076700.1.1	Solyc01g091710.4.1
Solyc07g150141.1.1	Solyc03g150134.1.1	Solyc08g023570.2.1	Solyc02g093840.3.1
Solyc08g075420.4.1	Solyc01g086940.2.1	Solyc05g056120.3.1	Solyc02g021470.4.1
Solyc07g008440.3.1	Solyc02g087030.1.1	Solyc07g005410.3.1	Solyc01g067100.4.1
Solyc08g080190.4.1	Solyc01g010870.3.1	Solyc01g057907.1.1	Solyc05g052960.4.1
Solyc03g119820.1.1	Solyc04g078210.3.1	Solyc02g077660.3.1	Solyc09g019970.3.1
Solyc02g065480.2.1	Solyc06g072650.1.1	Solyc06g076300.3.1	Solyc11g065210.3.1
Solyc05g025605.1.1	Solyc09g018850.3.1	Solyc04g005060.3.1	Solyc04g076210.3.1
Solyc03g114660.1.1	Solyc02g085430.4.1	Solyc03g111070.3.1	Solyc01g098430.3.1
Solyc02g082670.3.1	Solyc10g006770.4.1	Solyc06g071400.3.1	Solyc02g036380.3.1
Solyc07g049790.1.1	Solyc02g092320.2.1	Solyc03g112970.1.1	Solyc01g006230.3.1
Solyc01g014180.3.1	Solyc04g083160.2.1	Solyc08g063090.2.1	Solyc05g050390.4.1
Solyc09g010080.3.1	Solyc07g066530.4.1	Solyc11g066350.2.1	Solyc08g079160.3.1
Solyc11g018580.2.1	Solyc05g056280.2.1	Solyc02g091725.1.1	Solyc03g097270.3.1
Solyc04g082420.3.1	Solyc04g005410.3.1	Solyc07g065030.3.1	Solyc11g008260.2.1
Solyc05g054210.3.1	Solyc02g083400.3.1	Solyc03g006530.3.1	Solyc04g053080.4.1
Solyc07g061940.4.1	Solyc12g098630.2.1	Solyc03g098650.3.1	Solyc04g024710.4.1
Solyc04g007170.3.1	Solyc08g061490.3.1	Solyc12g089010.3.1	Solyc09g008020.4.1
Solyc09g075470.2.1	Solyc09g075430.3.1	Solyc09g065810.3.1	Solyc11g068660.2.1
Solyc10g011760.3.1	Solyc06g083570.3.1	Solyc02g061820.4.1	Solyc12g099530.3.1
Solyc04g025940.3.1	Solyc08g081960.3.1	Solyc08g029380.1.1	Solyc11g017040.2.1
Solyc03g078300.3.1	Solyc06g068540.3.1	Solyc09g091790.3.1	Solyc09g065000.4.1
Solyc05g013450.4.1	Solyc07g007270.3.1	Solyc10g079730.3.1	Solyc05g041540.4.1
Solyc11g030553.1.1	Solyc01g097190.4.1	Solyc09g075000.3.1	Solyc12g097030.2.1
Solyc04g063320.1.1	Solyc07g065080.4.1	Solyc07g041030.1.1	Solyc07g007940.3.1
Solyc02g071770.3.1	Solyc10g074920.2.1	Solyc03g119010.3.1	Solyc03g043660.3.1
Solyc04g054260.4.1	Solyc01g106953.1.1	Solyc00g500037.1.1	Solyc08g077440.3.1
Solyc02g075630.3.1	Solyc01g108120.3.1	Solyc04g076270.1.1	Solyc02g081550.3.1
Solyc06g059850.2.1	Solyc05g012600.3.1	Solyc01g107420.2.1	Solyc01g106820.3.1
Solyc05g052650.2.1	Solyc02g021210.1.1	Solyc01g088460.3.1	Solyc12g005980.2.1
Solyc06g073380.3.1	Solyc01g087420.4.1	Solyc09g007570.3.1	Solyc04g015680.3.1
Solyc05g006400.2.1	Solyc05g010810.1.1	Solyc10g008180.2.1	Solyc06g005950.3.1
Solyc05g042030.3.1	Solyc03g051927.1.1	Solyc08g066310.3.1	Solyc05g012190.3.1
Solyc07g045140.4.1	Solyc05g055380.3.1	Solyc02g083540.3.1	Solyc12g042430.2.1
Solyc09g011480.3.1	Solyc04g010280.2.1	Solyc09g091480.4.1	Solyc05g013720.3.1
Solyc11g011160.1.1	Solyc03g120280.1.1	Solyc06g082360.4.1	Solyc11g062430.2.1
Solyc05g025680.3.1	Solyc06g060720.3.1	Solyc01g096390.4.1	Solyc09g007280.4.1
Solyc12g094420.2.1	Solyc09g065510.3.1	Solyc06g073650.1.1	Solyc04g015600.3.1
Solyc05g026245.1.1	Solyc09g010550.4.1	Solyc07g053930.1.1	Solyc07g063000.4.1
Solyc04g080700.4.1	Solyc06g064940.3.1	Solyc07g055690.1.1	Solyc11g072910.1.1
Solyc05g052240.3.1	Solyc08g007800.3.1	Solyc01g006580.4.1	Solyc02g014035.1.1
Solyc02g083835.1.1	Solyc07g005620.2.1	Solyc01g079700.3.1	Solyc06g060735.1.1
Solyc12g008500.2.1	Solyc03g113900.4.1	Solyc02g064640.4.1	Solyc01g034075.1.1
Solyc04g054520.3.1	Solyc02g086200.3.1	Solyc11g011570.1.1	Solyc08g074955.1.1
Solyc08g008370.3.1	Solyc02g089780.3.1	Solyc07g040710.3.1	Solyc11g030553.1.1
Solyc07g056200.3.1	Solyc02g094450.2.1	Solyc06g076250.4.1	Solyc07g055573.1.1
Solyc08g079170.3.1	Solyc08g005450.3.1	Solyc06g053190.3.1	Solyc04g150168.1.1
Solyc06g074220.3.1	Solyc05g055160.3.1	Solyc08g077080.1.1	Solyc01g007990.4.1
Solyc08g005200.3.1	Solyc11g005790.3.1	Solyc09g008980.2.1	Solyc12g009535.1.1
Solyc02g078810.4.1	Solyc02g092950.3.1	Solyc06g050210.3.1	Solyc12g014595.1.1
Solyc02g078460.3.1	Solyc10g074490.3.1	Solyc09g009430.3.1	Solyc06g083750.3.1
Solyc01g105410.4.1	Solyc11g005060.2.1	Solyc07g007890.3.1	Solyc09g091990.3.1
Solyc08g074800.3.1	Solyc10g083520.2.1	Solyc05g015720.2.1	Solyc02g086270.4.1
Solyc08g079330.2.1	Solyc11g073220.3.1	Solyc07g005120.3.1	Solyc02g085430.4.1
Solyc05g055570.3.1	Solyc01g107070.4.1	Solyc07g042250.3.1	Solyc02g062790.3.1
Solyc01g088690.3.1	Solyc12g042180.1.1	Solyc10g085990.3.1	Solyc01g104050.4.1
Solyc08g077220.3.1	Solyc01g098930.3.1	Solyc05g018780.1.1	Solyc03g006770.4.1
Solyc07g054330.4.1	Solyc11g069950.2.1	Solyc03g118420.4.1	Solyc04g077300.3.1
Solyc08g006460.3.1	Solyc06g005970.2.1	Solyc05g008820.4.1	Solyc12g010740.3.1
Solyc05g008440.3.1	Solyc08g006230.4.1	Solyc08g065810.1.1	Solyc10g074890.2.1
Solyc12g098190.2.1	Solyc02g005480.4.1	Solyc11g068660.2.1	Solyc09g007730.4.1
Solyc01g111640.3.1	Solyc02g036370.3.1	Solyc02g032300.3.1	Solyc07g006610.3.1
Solyc01g100100.4.1	Solyc06g082880.2.1	Solyc07g008730.2.1	Solyc05g014240.4.1
Solyc07g055120.4.1	Solyc08g013980.4.1	Solyc03g118860.3.1	Solyc07g017510.3.1
Solyc10g039210.4.1	Solyc06g068160.3.1	Solyc11g072320.3.1	Solyc11g013010.2.1
Solyc11g013380.1.1	Solyc04g081580.4.1	Solyc05g052260.3.1	Solyc01g104140.3.1
Solyc02g069940.4.1	Solyc02g067230.3.1	Solyc02g089230.3.1	Solyc08g150119.1.1
Solyc07g009470.3.1	Solyc07g064790.4.1	Solyc01g094670.4.1	Solyc05g014058.1.1
Solyc10g050160.2.1	Solyc05g016713.1.1	Solyc12g014110.2.1	Solyc03g098170.3.1
Solyc04g071050.4.1	Solyc01g099380.4.1	Solyc12g088620.2.1	Solyc04g049710.3.1
Solyc07g052480.3.1	Solyc08g074730.2.1	Solyc07g053070.3.1	Solyc02g069940.4.1
Solyc08g061880.2.1	Solyc02g030527.1.1	Solyc08g066500.4.1	Solyc09g091080.4.1
Solyc05g055340.4.1	Solyc12g017230.2.1	Solyc12g010830.2.1	Solyc05g014050.3.1
Solyc06g060700.1.1	Solyc02g082670.3.1	Solyc09g075420.3.1	Solyc10g083930.2.1
Solyc04g079410.3.1	Solyc09g082450.1.1	Solyc06g074160.3.1	Solyc09g065720.4.1
Solyc01g008250.3.1	Solyc04g081030.3.1	Solyc09g098290.3.1	Solyc04g051780.3.1
Solyc04g014260.2.1	Solyc08g077100.3.1	Solyc05g006890.1.1	Solyc06g051730.4.1
Solyc03g114950.2.1	Solyc04g018090.2.1	Solyc10g076480.2.1	Solyc07g045420.4.1
Solyc06g005670.4.1	Solyc07g150132.1.1	Solyc01g080030.3.1	Solyc06g005670.4.1
Solyc12g089140.2.1	Solyc04g073980.3.1	Solyc02g079240.1.1	Solyc03g123980.4.1
Solyc12g044520.2.1	Solyc06g066690.4.1	Solyc02g084430.3.1	Solyc03g051900.4.1
Solyc01g058260.4.1	Solyc11g018580.2.1	Solyc08g080310.2.1	Solyc03g112280.3.1
Solyc01g104650.3.1	Solyc11g065820.3.1	Solyc11g013370.3.1	Solyc01g111520.3.1
Solyc12g006890.2.1	Solyc02g071500.2.1	Solyc08g075810.3.1	Solyc05g055340.4.1
Solyc12g027897.1.1	Solyc04g040170.3.1	Solyc09g010740.4.1	Solyc01g100780.3.1
Solyc09g064440.4.1	Solyc03g007090.1.1	Solyc11g065740.2.1	Solyc07g064010.3.1
Solyc06g073500.3.1	Solyc12g096190.2.1	Solyc01g104300.3.1	Solyc06g065050.2.1
Solyc03g113870.1.1	Solyc12g049270.3.1	Solyc04g049910.4.1	Solyc11g022530.3.1
Solyc06g082300.4.1	Solyc07g045390.3.1	Solyc06g083960.3.1	Solyc02g087390.3.1
Solyc02g072210.1.1	Solyc08g006050.2.1	Solyc12g005955.1.1	Solyc04g055000.3.1
Solyc08g006060.3.1	Solyc07g055573.1.1	Solyc06g009160.4.1	Solyc04g058200.3.1
Solyc07g005280.3.1	Solyc08g075930.4.1	Solyc09g018375.1.1	Solyc09g082540.3.1
Solyc09g007730.4.1	Solyc10g024470.3.1	Solyc01g010067.1.1	Solyc01g008160.4.1
Solyc07g025115.1.1	Solyc03g025125.1.1	Solyc06g082470.3.1	Solyc02g063320.4.1
Solyc08g066730.3.1	Solyc06g053910.4.1	Solyc04g058200.3.1	Solyc08g041780.3.1
Solyc07g005480.3.1	Solyc03g026240.4.1	Solyc04g078000.3.1	Solyc04g009820.3.1
Solyc08g066690.4.1	Solyc06g075990.4.1	Solyc08g075780.4.1	Solyc05g026070.1.1
Solyc07g055573.1.1	Solyc12g014000.3.1	Solyc12g006790.3.1	Solyc04g057990.4.1
Solyc08g014440.4.1	Solyc12g008510.2.1	Solyc07g054830.4.1	Solyc02g066940.4.1
Solyc02g081900.4.1	Solyc08g008180.3.1	Solyc12g011300.2.1	Solyc07g064980.3.1
Solyc06g082230.4.1	Solyc02g087620.3.1	Solyc01g014180.3.1	Solyc08g075350.3.1
Solyc05g052470.3.1	Solyc11g011495.1.1	Solyc03g115580.4.1	Solyc03g114660.1.1
Solyc01g107360.4.1	Solyc02g032020.3.1	Solyc01g067080.3.1	Solyc02g081900.4.1
Solyc06g082390.4.1	Solyc08g005000.4.1	Solyc03g111840.3.1	Solyc08g045780.4.1
Solyc12g056590.2.1	Solyc03g122120.4.1	Solyc09g011150.1.1	Solyc04g064660.1.1
Solyc02g083850.3.1	Solyc10g150125.1.1	Solyc07g062840.3.1	Solyc01g100340.4.1
Solyc10g055593.1.1	Solyc12g014480.2.1	Solyc01g103680.3.1	Solyc02g088600.4.1
Solyc03g111100.1.1	Solyc04g074330.3.1	Solyc08g080280.3.1	Solyc01g100450.1.1
Solyc08g005970.3.1	Solyc07g005320.3.1	Solyc04g081820.3.1	Solyc06g005700.1.1
Solyc06g076310.1.1	Solyc03g118260.3.1	Solyc01g108120.3.1	Solyc12g014000.3.1
Solyc05g005990.3.1	Solyc06g066780.3.1	Solyc04g056510.1.1	Solyc06g076900.4.1
Solyc02g044000.3.1	Solyc02g005320.2.1	Solyc05g053540.3.1	Solyc03g097000.3.1
Solyc01g008850.3.1	Solyc08g077370.4.1	Solyc11g005110.3.1	Solyc08g078570.3.1
Solyc12g042110.3.1	Solyc07g005950.4.1	Solyc11g068740.2.1	Solyc10g080330.2.1
Solyc10g081450.2.1	Solyc05g012770.3.1	Solyc03g120330.1.1	Solyc07g062820.1.1
Solyc07g054430.3.1	Solyc03g118180.3.1	Solyc02g071360.4.1	Solyc03g119950.1.1
Solyc03g123980.4.1	Solyc01g007920.2.1	Solyc10g076670.3.1	Solyc02g070010.1.1
Solyc08g016802.1.1	Solyc01g100060.4.1	Solyc11g072270.3.1	Solyc04g016540.2.1
Solyc01g096170.4.1	Solyc03g032220.3.1	Solyc09g007880.1.1	Solyc03g116560.1.1
Solyc11g071500.3.1	Solyc07g008410.4.1	Solyc11g005630.1.1	Solyc02g092310.4.1
Solyc07g008140.3.1	Solyc10g081910.2.1	Solyc01g103950.4.1	Solyc05g013200.1.1
Solyc08g005510.3.1	Solyc12g005240.1.1	Solyc10g049620.2.1	Solyc04g071280.3.1
Solyc07g054340.1.1	Solyc12g006170.2.1	Solyc01g106770.4.1	Solyc11g008970.1.1
Solyc03g043950.4.1	Solyc03g095990.1.1	Solyc07g064240.4.1	Solyc08g067820.3.1
Solyc05g051330.1.1	Solyc01g087990.3.1	Solyc11g010790.1.1	Solyc12g099620.1.1
Solyc01g091930.3.1	Solyc06g082230.4.1	Solyc02g094090.4.1	Solyc03g112560.4.1
Solyc04g150168.1.1	Solyc07g006590.1.1	Solyc06g034360.2.1	Solyc07g025250.3.1
Solyc02g063523.1.1	Solyc01g034075.1.1	Solyc11g005180.1.1	Solyc09g090440.1.1
Solyc04g007425.1.1	Solyc04g008750.3.1	Solyc12g150116.1.1	Solyc09g005990.4.1
Solyc03g097200.3.1	Solyc03g031990.4.1	Solyc11g066690.2.1	Solyc03g116540.1.1
Solyc04g079470.3.1	Solyc03g112820.4.1	Solyc01g014620.1.1	Solyc01g008480.4.1
Solyc06g062550.4.1	Solyc02g081590.3.1	Solyc08g080080.4.1	Solyc09g009790.4.1
Solyc11g030390.2.1	Solyc01g060210.4.1	Solyc09g097890.2.1	Solyc04g076070.1.1
Solyc04g051427.2.1	Solyc09g014750.1.1	Solyc06g051330.1.1	Solyc09g042250.2.1
Solyc12g096950.2.1	Solyc12g009480.2.1	Solyc04g057870.3.1	Solyc01g006500.4.1
Solyc02g092750.3.1	Solyc06g072990.1.1	Solyc07g049430.3.1	Solyc04g050550.3.1
Solyc10g085660.3.1	Solyc03g117510.4.1	Solyc03g082920.4.1	Solyc10g008510.3.1
Solyc11g039590.3.1	Solyc08g076650.3.1	Solyc10g085210.2.1	Solyc09g082400.2.1
Solyc09g015670.3.1	Solyc06g005200.3.1	Solyc02g070450.2.1	Solyc06g035600.3.1
Solyc02g076635.1.1	Solyc01g010365.1.1	Solyc02g089680.4.1	Solyc01g007850.2.1
Solyc00g500042.1.1	Solyc11g012150.3.1	Solyc12g041880.2.1	Solyc02g021270.3.1
Solyc04g077120.4.1	Solyc10g084540.3.1	Solyc10g077105.1.1	Solyc01g108180.4.1
Solyc09g055180.4.1	Solyc10g017960.2.1	Solyc01g103120.3.1	Solyc05g013400.4.1
Solyc07g055470.3.1	Solyc06g073500.3.1	Solyc05g010540.2.1	Solyc01g080340.3.1
Solyc01g008440.3.1	Solyc06g076600.2.1	Solyc09g075860.3.1	Solyc04g082420.3.1
Solyc07g018390.3.1	Solyc04g051350.3.1	Solyc02g077600.3.1	Solyc03g082580.3.1
Solyc01g103990.3.1	Solyc01g091540.3.1	Solyc03g007720.3.1	Solyc04g055030.2.1
Solyc04g008750.3.1	Solyc09g007190.3.1	Solyc08g075510.4.1	Solyc04g055020.2.1
Solyc02g072560.1.1	Solyc03g121350.3.1	Solyc09g015770.3.1	Solyc12g008430.3.1
Solyc10g080730.3.1	Solyc06g009070.3.1	Solyc02g071330.4.1	Solyc03g043750.3.1
Solyc08g081830.3.1	Solyc02g050180.4.1	Solyc02g090760.4.1
Solyc06g050375.1.1	Solyc10g081220.3.1	Solyc02g044000.3.1
Solyc08g062110.3.1	Solyc05g007760.2.1	Solyc04g011920.3.1
Solyc12g014540.2.1	Solyc09g083390.3.1	Solyc12g098890.2.1
Solyc03g032140.4.1	Solyc10g081250.3.1	Solyc11g042610.2.1
Solyc09g092420.2.1	Solyc03g025720.3.1	Solyc09g055713.1.1
Solyc02g033030.3.1	Solyc04g079380.1.1	Solyc07g025115.1.1
Solyc09g082680.3.1	Solyc01g073710.2.1	Solyc01g056770.1.1
Solyc03g032060.1.1	Solyc11g071660.1.1	Solyc02g038817.1.1
Solyc12g095960.3.1	Solyc11g010300.2.1	Solyc02g092710.3.1
Solyc09g014640.2.1	Solyc12g094420.2.1	Solyc07g052230.3.1
Solyc04g049960.3.1	Solyc06g054400.3.1	Solyc03g007290.4.1
Solyc12g010920.2.1	Solyc01g008970.4.1	Solyc12g008350.3.1
Solyc02g065112.1.1	Solyc01g008940.2.1	Solyc06g051420.3.1
Solyc02g090690.3.1	Solyc11g008020.2.1	Solyc01g006480.3.1
Solyc05g013750.3.1	Solyc02g084740.4.1	Solyc02g074600.4.1
Solyc02g150116.1.1	Solyc02g082720.4.1	Solyc03g115010.3.1
Solyc02g067860.4.1	Solyc11g011840.2.1	Solyc02g030225.1.1
Solyc06g052100.3.1	Solyc01g095700.3.1	Solyc02g069830.4.1
Solyc01g100050.3.1	Solyc03g121760.3.1	Solyc07g052840.1.1
Solyc10g079770.3.1	Solyc01g111570.3.1	Solyc02g093830.4.1
Solyc03g115530.4.1	Solyc04g077755.1.1	Solyc06g007330.3.1
Solyc01g099400.4.1	Solyc11g017060.2.1	Solyc03g121840.3.1
Solyc01g102650.2.1	Solyc08g078230.4.1	Solyc03g063340.3.1
Solyc08g059660.3.1	Solyc05g054210.3.1	Solyc11g069330.1.1
Solyc01g007190.3.1	Solyc07g042930.3.1	Solyc07g054080.3.1
Solyc02g084870.3.1	Solyc01g006170.4.1	Solyc08g061847.1.1
Solyc03g118410.3.1	Solyc07g008310.3.1	Solyc09g061680.3.1
Solyc02g086750.3.1	Solyc02g062780.4.1	Solyc01g095570.3.1
Solyc09g091080.4.1	Solyc09g007320.4.1	Solyc07g006765.1.1
Solyc11g011190.1.1	Solyc06g083220.3.1	Solyc01g109100.2.1
Solyc03g078360.1.1	Solyc02g089050.4.1	Solyc01g091260.3.1
Solyc08g068250.4.1	Solyc08g075820.4.1	Solyc02g069320.1.1
Solyc05g055390.3.1	Solyc11g030390.2.1	Solyc02g021150.1.1
Solyc05g011830.4.1	Solyc02g031710.3.1	Solyc06g065100.3.1
Solyc01g110640.2.1	Solyc02g081570.4.1	Solyc01g106590.4.1
Solyc01g107300.4.1	Solyc05g051050.3.1	Solyc02g078810.4.1
Solyc01g007990.4.1	Solyc11g011450.2.1	Solyc09g015170.4.1
Solyc06g005710.3.1	Solyc12g044450.2.1	Solyc08g061240.3.1
Solyc02g078450.3.1	Solyc09g150108.1.1	Solyc06g048460.2.1
Solyc07g007680.4.1	Solyc07g005650.4.1	Solyc01g111280.3.1
Solyc08g067960.3.1	Solyc08g075380.3.1	Solyc04g007520.3.1
Solyc03g117270.1.1	Solyc03g113770.3.1	Solyc09g072990.3.1
Solyc08g069020.1.1	Solyc01g060100.2.1	Solyc09g018170.4.1
Solyc10g081830.3.1	Solyc11g018670.3.1	Solyc01g111980.3.1
Solyc04g074270.3.1	Solyc07g054200.4.1	Solyc05g008370.2.1
Solyc04g009470.4.1	Solyc10g081580.3.1	Solyc07g015860.3.1
Solyc01g010570.4.1	Solyc12g098310.2.1	Solyc10g047660.1.1
Solyc11g005650.1.1	Solyc01g096630.3.1	Solyc02g086270.4.1
Solyc01g007780.4.1	Solyc01g088090.3.1	Solyc11g030700.1.1
Solyc10g045777.1.1	Solyc12g008910.2.1	Solyc07g007700.3.1
Solyc01g090880.3.1	Solyc04g071890.3.1	Solyc01g080290.3.1
Solyc04g079660.2.1	Solyc01g008840.3.1	Solyc11g017250.2.1
Solyc06g017860.3.1	Solyc01g009860.3.1	Solyc01g095710.3.1
Solyc06g066420.4.1	Solyc08g076730.4.1	Solyc11g013030.2.1
Solyc01g108820.1.1	Solyc06g074680.4.1	Solyc06g043035.1.1
Solyc05g050820.3.1	Solyc06g048570.3.1	Solyc10g044910.2.1
Solyc10g008420.3.1	Solyc04g080050.4.1	Solyc07g045170.3.1
Solyc01g106820.3.1	Solyc09g014641.1.1	Solyc04g077150.3.1
Solyc03g095700.1.1	Solyc03g096960.3.1	Solyc09g065490.2.1
Solyc03g025950.4.1	Solyc11g062220.2.1	Solyc04g064610.3.1
Solyc07g052670.3.1	Solyc09g098590.4.1	Solyc07g018210.3.1
Solyc06g051270.3.1	Solyc01g088013.1.1	Solyc01g110180.4.1
Solyc12g036340.1.1	Solyc04g010090.3.1	Solyc08g013820.3.1
Solyc06g082810.3.1	Solyc04g045310.4.1	Solyc02g081160.3.1
Solyc08g068160.2.1	Solyc08g081400.4.1	Solyc05g009360.4.1
Solyc02g068330.2.1	Solyc06g066460.3.1	Solyc07g065670.1.1
Solyc02g036370.3.1	Solyc10g085500.2.1	Solyc03g058347.1.1
Solyc05g041960.1.1	Solyc01g096170.4.1	Solyc09g014980.4.1
Solyc08g078090.1.1	Solyc02g093880.3.1	Solyc08g076290.3.1
Solyc05g025510.3.1	Solyc08g014510.3.1	Solyc02g091080.2.1
Solyc01g099800.4.1	Solyc03g093630.3.1	Solyc09g018780.4.1
Solyc06g082040.2.1	Solyc05g045675.1.1	Solyc08g150125.1.1
Solyc05g006420.3.1	Solyc12g099490.3.1	Solyc04g014500.3.1
Solyc07g066550.4.1	Solyc08g005420.3.1	Solyc12g100270.2.1
Solyc06g069490.3.1	Solyc08g074390.3.1	Solyc08g069020.1.1
Solyc08g062437.1.1	Solyc08g062783.1.1	Solyc12g036850.2.1
Solyc11g045350.2.1	Solyc09g098560.2.1	Solyc07g055710.3.1
Solyc10g011960.3.1	Solyc10g049815.1.1	Solyc02g038740.4.1
Solyc11g006410.2.1	Solyc02g086750.3.1	Solyc09g075300.3.1
Solyc02g080440.3.1	Solyc06g067950.3.1	Solyc11g150100.1.1
Solyc01g106090.3.1	Solyc12g021150.1.1	Solyc02g021270.3.1
Solyc12g150122.1.1	Solyc04g081960.1.1	Solyc12g099510.3.1
Solyc08g080380.4.1	Solyc06g083190.4.1	Solyc06g075120.1.1
Solyc12g056025.1.1	Solyc04g024520.3.1	Solyc01g090280.4.1
Solyc09g015020.1.1	Solyc04g071530.2.1	Solyc11g005550.2.1
Solyc09g066350.1.1	Solyc10g077060.3.1	Solyc10g061940.3.1
Solyc04g005860.3.1	Solyc10g085290.3.1	Solyc10g055800.2.1
Solyc05g024120.3.1	Solyc07g005360.3.1	Solyc01g050040.4.1
Solyc03g083200.4.1	Solyc08g079530.3.1	Solyc02g050240.4.1
Solyc12g009535.1.1	Solyc11g066740.2.1	Solyc03g043930.4.1
Solyc06g011400.2.1	Solyc01g104350.3.1	Solyc01g080410.3.1
Solyc07g054830.4.1	Solyc05g046310.3.1	Solyc03g112780.1.1
Solyc04g080120.1.1	Solyc05g047645.1.1	Solyc03g095250.3.1
Solyc04g045600.4.1	Solyc08g081760.3.1	Solyc06g060170.3.1
Solyc03g082380.4.1	Solyc02g024000.4.1	Solyc10g084760.3.1
Solyc06g011575.1.1	Solyc07g062430.3.1	Solyc03g025700.2.1
Solyc10g054673.1.1	Solyc01g091500.3.1	Solyc04g024940.3.1
Solyc08g150119.1.1	Solyc11g150138.1.1	Solyc06g042960.3.1
Solyc08g062100.3.1	Solyc09g007160.4.1	Solyc01g011230.3.1
Solyc08g080360.3.1	Solyc03g114330.3.1	Solyc04g018300.1.1
Solyc09g074100.4.1	Solyc08g075500.4.1	Solyc04g071930.4.1
Solyc07g064150.4.1	Solyc11g066050.1.1	Solyc04g082930.3.1
Solyc09g064320.3.1	Solyc06g036290.3.1	Solyc01g088060.3.1
Solyc09g008770.3.1	Solyc11g010520.1.1	Solyc02g086452.1.1
Solyc10g086400.2.1	Solyc12g005830.3.1	Solyc06g071110.3.1
Solyc10g085880.1.1	Solyc02g084031.1.1	Solyc12g006297.1.1
Solyc06g010270.1.1	Solyc10g047660.1.1	Solyc01g105383.1.1
Solyc05g011900.1.1	Solyc02g064560.1.1	Solyc04g014460.4.1
Solyc05g041173.1.1	Solyc00g500313.1.1	Solyc07g056570.1.1
Solyc01g111040.4.1	Solyc01g099600.4.1	Solyc12g099910.2.1
Solyc01g007930.4.1	Solyc07g056370.3.1	Solyc07g018140.3.1
Solyc03g007090.1.1	Solyc10g079580.2.1	Solyc04g081260.3.1
Solyc07g008170.2.1	Solyc08g077410.4.1	Solyc07g007020.3.1
Solyc04g057950.2.1	Solyc05g006820.4.1	Solyc08g008610.3.1
Solyc06g007970.3.1	Solyc01g103570.3.1	Solyc05g046290.3.1
Solyc09g090290.3.1	Solyc08g008380.4.1	Solyc08g007280.2.1
Solyc04g078820.4.1	Solyc08g077190.1.1	Solyc01g008950.4.1
Solyc09g005490.1.1	Solyc07g055470.3.1	Solyc01g009830.3.1
Solyc09g010640.2.1	Solyc03g006630.3.1	Solyc01g102750.3.1
Solyc07g045353.1.1	Solyc01g005930.3.1	Solyc08g066490.3.1
Solyc02g093750.3.1	Solyc02g086454.1.1	Solyc10g078820.2.1
Solyc12g036673.2.1	Solyc09g074380.4.1	Solyc09g090550.3.1
Solyc03g116590.3.1	Solyc04g078090.3.1	Solyc07g008890.3.1
Solyc10g076670.3.1	Solyc09g005850.3.1	Solyc04g081240.2.1
Solyc08g077950.1.1	Solyc12g005060.1.1	Solyc09g010900.1.1
Solyc01g105330.3.1	Solyc09g089610.3.1	Solyc08g022133.1.1
Solyc10g077100.1.1	Solyc08g075950.3.1	Solyc08g078310.3.1
Solyc06g007390.4.1	Solyc12g007010.2.1	Solyc02g086780.4.1
Solyc03g058970.4.1	Solyc04g040160.4.1	Solyc08g079490.4.1
Solyc01g108450.3.1	Solyc12g008520.2.1	Solyc01g005490.3.1
Solyc04g074520.1.1	Solyc10g008420.3.1	Solyc02g033060.3.1
Solyc06g062700.3.1	Solyc01g090550.3.1	Solyc10g084590.2.1
Solyc04g076940.3.1	Solyc04g079090.4.1	Solyc06g074190.3.1
Solyc03g117660.4.1	Solyc10g006360.2.1	Solyc01g107930.3.1
Solyc08g077300.3.1	Solyc12g049280.3.1	Solyc02g014035.1.1
Solyc10g080930.2.1	Solyc01g099780.3.1	Solyc03g113980.3.1
Solyc04g071160.3.1	Solyc03g097070.3.1	Solyc09g007750.4.1
Solyc03g113620.3.1	Solyc10g009280.4.1	Solyc09g091280.4.1
Solyc07g053750.1.1	Solyc11g008350.2.1	Solyc08g007730.2.1
Solyc05g051380.4.1	Solyc10g085560.3.1	Solyc08g006530.4.1
Solyc01g102640.2.1	Solyc12g042770.3.1	Solyc05g040030.1.1
Solyc04g079110.1.1	Solyc06g069230.3.1	Solyc06g073410.3.1
Solyc07g055160.4.1	Solyc06g084540.3.1	Solyc09g059400.4.1
Solyc07g061935.1.1	Solyc11g045020.1.1	Solyc05g005860.3.1
Solyc05g006000.3.1	Solyc11g007140.2.1	Solyc09g082140.4.1
Solyc12g039170.1.1	Solyc05g050000.3.1	Solyc05g013040.3.1
Solyc08g077190.1.1	Solyc03g031860.3.1	Solyc07g043070.3.1
Solyc05g013440.3.1	Solyc03g005550.3.1	Solyc01g090040.3.1
Solyc01g079390.4.1	Solyc02g080860.3.1	Solyc01g096500.3.1
Solyc09g007100.3.1	Solyc01g056810.4.1	Solyc02g076820.4.1
Solyc10g080740.2.1	Solyc01g095610.4.1	Solyc04g054190.3.1
Solyc01g108250.3.1	Solyc04g079270.4.1	Solyc09g019980.3.1
Solyc04g055180.3.1	Solyc11g007310.3.1	Solyc01g102590.3.1
Solyc02g063220.3.1	Solyc03g019820.3.1	Solyc02g014870.4.1
Solyc04g072150.3.1	Solyc02g092650.3.1	Solyc04g008870.3.1
Solyc01g066570.3.1	Solyc02g068430.4.1	Solyc04g077970.4.1
Solyc06g011370.4.1	Solyc01g087900.3.1	Solyc08g083120.3.1
Solyc01g086810.2.1	Solyc08g075360.3.1	Solyc06g065490.3.1
Solyc02g069310.3.1	Solyc11g065370.3.1	Solyc02g005335.1.1
Solyc04g080260.4.1	Solyc11g072150.3.1	Solyc04g078290.4.1
Solyc10g084440.3.1	Solyc01g065740.3.1	Solyc07g056060.4.1
Solyc01g110160.4.1	Solyc02g090090.3.1	Solyc09g064750.2.1
Solyc12g014070.2.1	Solyc04g076560.3.1	Solyc08g082490.3.1
Solyc06g075310.4.1	Solyc02g084870.3.1	Solyc05g050365.1.1
Solyc11g069450.1.1	Solyc12g089000.2.1	Solyc06g069360.3.1
Solyc01g020353.1.1	Solyc08g022030.3.1	Solyc07g053800.3.1
Solyc06g074210.3.1	Solyc10g080660.3.1	Solyc01g007263.1.1
Solyc02g091060.1.1	Solyc01g099460.3.1	Solyc03g118670.3.1
Solyc07g007180.4.1	Solyc10g017540.4.1	Solyc07g045070.3.1
Solyc11g073080.3.1	Solyc03g093380.2.1	Solyc01g057770.3.1
Solyc04g080870.1.1	Solyc10g084100.2.1	Solyc01g094120.3.1
Solyc03g120900.3.1	Solyc12g062860.2.1	Solyc03g097450.4.1
Solyc07g062040.3.1	Solyc12g008370.3.1	Solyc01g088090.3.1
Solyc04g007000.2.1	Solyc12g009340.2.1	Solyc12g044950.3.1
Solyc03g098240.3.1	Solyc05g008620.4.1	Solyc05g054510.2.1
Solyc08g014120.3.1	Solyc12g007290.1.1	Solyc09g090385.1.1
Solyc10g078350.2.1	Solyc11g071530.1.1	Solyc09g150101.1.1
Solyc12g006550.2.1	Solyc07g049650.1.1	Solyc10g050450.2.1
Solyc03g096860.3.1	Solyc01g008550.4.1	Solyc10g078230.3.1
Solyc01g095000.3.1	Solyc02g070760.4.1	Solyc10g085910.2.1
Solyc04g076340.3.1	Solyc12g009590.2.1	Solyc12g011330.4.1
Solyc07g049780.3.1	Solyc04g076580.4.1	Solyc11g006030.1.1
Solyc04g076530.3.1	Solyc10g081700.3.1	Solyc06g082440.1.1
Solyc02g021167.1.1	Solyc07g053140.3.1	Solyc07g062780.3.1
Solyc01g111220.3.1	Solyc05g052030.1.1	Solyc04g014830.3.1
Solyc05g018500.3.1	Solyc07g063880.4.1	Solyc01g105475.1.1
Solyc10g050910.1.1	Solyc06g009960.3.1	Solyc09g075370.3.1
Solyc05g050500.1.1	Solyc04g007350.3.1	Solyc12g042840.2.1
Solyc04g024960.1.1	Solyc00g126010.1.1	Solyc09g009470.1.1
Solyc08g007990.3.1	Solyc12g089050.3.1	Solyc05g052710.3.1
Solyc10g080190.1.1	Solyc09g075440.4.1	Solyc10g082020.2.1
Solyc10g005730.3.1	Solyc06g060390.3.1	Solyc03g121140.4.1
Solyc02g071990.3.1	Solyc07g064560.4.1	Solyc06g062540.3.1
Solyc01g091700.4.1	Solyc01g097630.3.1	Solyc10g081630.2.1
Solyc07g006140.4.1	Solyc11g005970.1.1	Solyc03g080100.4.1
Solyc08g042140.3.1	Solyc03g025740.4.1	Solyc07g042100.3.1
Solyc04g079640.3.1	Solyc03g058330.3.1	Solyc05g008510.3.1
Solyc05g007130.4.1	Solyc12g098660.3.1	Solyc02g086380.1.1
Solyc10g050453.1.1	Solyc04g082830.3.1	Solyc09g061790.1.1
Solyc04g080460.3.1	Solyc05g005110.1.1	Solyc00g500181.1.1
Solyc06g066760.3.1	Solyc10g076300.2.1	Solyc01g073960.4.1
Solyc11g005790.3.1	Solyc10g084400.2.1	Solyc06g082793.1.1
Solyc08g062783.1.1	Solyc02g067370.4.1	Solyc08g078900.1.1
Solyc03g119400.3.1	Solyc06g072170.2.1	Solyc04g039697.1.1
Solyc03g122170.4.1	Solyc01g010930.4.1	Solyc06g007740.1.1
Solyc11g071830.2.1	Solyc02g062430.3.1	Solyc09g066085.1.1
Solyc10g080770.3.1	Solyc03g116540.1.1	Solyc09g047860.1.1
Solyc01g079880.3.1	Solyc10g050910.1.1	Solyc03g120440.3.1
Solyc01g010810.4.1	Solyc08g082580.3.1	Solyc12g044930.3.1
Solyc04g150166.1.1	Solyc03g112570.2.1	Solyc08g083270.3.1
Solyc12g098860.2.1	Solyc09g098140.4.1	Solyc10g054900.2.1
Solyc01g094590.4.1	Solyc07g064940.3.1	Solyc06g007240.4.1
Solyc06g052145.1.1	Solyc02g032820.3.1	Solyc09g091080.4.1
Solyc02g071130.4.1	Solyc01g095210.3.1	Solyc12g010290.1.1
Solyc01g150172.1.1	Solyc03g083310.4.1	Solyc12g098910.2.1
Solyc02g092140.1.1	Solyc10g078730.2.1	Solyc08g006610.3.1
Solyc01g100510.4.1	Solyc01g060130.3.1	Solyc09g074280.1.1
Solyc10g009620.3.1	Solyc02g087220.4.1	Solyc09g083000.3.1
Solyc06g076210.3.1	Solyc02g062610.3.1	Solyc03g025680.3.1
Solyc01g018010.2.1	Solyc01g068170.3.1	Solyc01g016560.1.1
Solyc04g051150.3.1	Solyc07g063930.4.1	Solyc06g075960.1.1
Solyc01g111570.3.1	Solyc11g005690.3.1	Solyc01g110790.3.1
Solyc09g072680.2.1	Solyc06g083060.4.1	Solyc04g076610.3.1
Solyc06g066460.3.1	Solyc12g087830.2.1	Solyc05g054710.3.1
Solyc07g032260.3.1	Solyc02g077530.2.1	Solyc05g056490.4.1
Solyc04g007120.4.1	Solyc02g030200.1.1	Solyc03g083140.3.1
Solyc07g041830.4.1	Solyc12g010200.2.1	Solyc12g006290.2.1
Solyc07g022910.3.1	Solyc09g091190.3.1	Solyc12g009820.2.1
Solyc01g107950.2.1	Solyc01g112220.4.1	Solyc01g087430.3.1
Solyc05g053400.3.1	Solyc01g016970.2.1	Solyc07g041930.3.1
Solyc01g008360.3.1	Solyc02g069390.2.1	Solyc03g071570.3.1
Solyc01g005770.3.1	Solyc01g006340.3.1	Solyc03g093830.3.1
Solyc09g075610.3.1	Solyc09g007080.3.1	Solyc04g081390.4.1
Solyc01g091870.3.1	Solyc12g042120.3.1	Solyc10g008510.3.1
Solyc08g008120.4.1	Solyc12g096420.2.1	Solyc03g026416.1.1
Solyc02g044050.1.1	Solyc07g026705.1.1	Solyc07g041430.3.1
Solyc12g009050.3.1	Solyc02g070920.3.1	Solyc03g005770.3.1
Solyc06g065040.4.1	Solyc01g057907.1.1	Solyc04g082140.3.1
Solyc07g066120.3.1	Solyc03g006520.3.1	Solyc02g083785.1.1
Solyc12g005150.2.1	Solyc11g072540.3.1	Solyc06g150127.1.1
Solyc03g078100.3.1	Solyc01g104460.4.1	Solyc08g067025.1.1
Solyc02g092650.3.1	Solyc02g086900.4.1	Solyc06g082270.2.1
Solyc08g075950.3.1	Solyc07g045510.4.1	Solyc11g068520.3.1
Solyc10g050457.1.1	Solyc01g096230.4.1	Solyc01g066900.4.1
Solyc03g007730.1.1	Solyc08g015730.3.1	Solyc01g095140.4.1
Solyc01g109060.4.1	Solyc01g068350.3.1	Solyc02g078240.4.1
Solyc02g078820.3.1	Solyc05g012740.2.1	Solyc08g079790.1.1
Solyc01g100690.3.1	Solyc06g007870.3.1	Solyc02g083835.1.1
Solyc05g016230.3.1	Solyc12g098190.2.1	Solyc10g047822.1.1
Solyc08g008180.3.1	Solyc06g060960.3.1	Solyc02g088210.3.1
Solyc04g072890.4.1	Solyc12g088370.2.1	Solyc02g089940.4.1
Solyc07g021540.3.1	Solyc09g014642.1.1	Solyc06g069310.3.1
Solyc02g072240.3.1	Solyc03g007840.1.1	Solyc00g500092.1.1
Solyc10g007020.1.1	Solyc02g084303.1.1	Solyc07g066410.4.1
Solyc03g034030.3.1	Solyc05g056360.2.1	Solyc01g101170.4.1
Solyc03g031880.3.1	Solyc01g112100.3.1	Solyc04g076020.3.1
Solyc10g081700.3.1	Solyc11g012620.2.1	Solyc11g032120.2.1
Solyc01g044558.1.1	Solyc02g065590.3.1	Solyc01g103660.4.1
Solyc08g062220.3.1	Solyc01g107420.2.1	Solyc01g101190.3.1
Solyc11g065950.3.1	Solyc02g080630.4.1	Solyc06g005670.4.1
Solyc10g085040.1.1	Solyc10g011960.3.1	Solyc09g150108.1.1
Solyc03g082540.4.1	Solyc02g081085.1.1	Solyc04g081250.1.1
Solyc08g008280.3.1	Solyc09g083350.3.1	Solyc12g094580.3.1
Solyc02g084000.3.1	Solyc11g011170.2.1	Solyc01g106400.3.1
Solyc01g005030.4.1	Solyc09g018950.3.1	Solyc08g083380.2.1
Solyc03g112230.4.1	Solyc11g005080.1.1	Solyc01g005590.2.1
Solyc07g005500.2.1	Solyc02g150140.1.1	Solyc05g006090.4.1
Solyc06g051980.4.1	Solyc09g091370.4.1	Solyc11g069860.3.1
Solyc03g044440.2.1	Solyc09g072730.2.1	Solyc09g010510.4.1
Solyc06g008180.3.1	Solyc03g111390.4.1	Solyc10g006580.3.1
Solyc01g099130.3.1	Solyc03g006580.3.1	Solyc11g071610.2.1
Solyc11g065220.2.1	Solyc01g106950.3.1	Solyc09g064860.3.1
Solyc06g054420.3.1	Solyc08g083230.3.1	Solyc08g078700.2.1
Solyc02g072260.4.1	Solyc09g092460.4.1	Solyc01g006790.3.1
Solyc09g082930.1.1	Solyc02g092200.3.1	Solyc01g110360.3.1
Solyc09g059270.3.1	Solyc03g097270.3.1	Solyc09g005990.4.1
Solyc11g017270.2.1	Solyc11g044310.2.1	Solyc01g067780.1.1
Solyc04g008540.3.1	Solyc10g084090.3.1	Solyc01g081340.4.1
Solyc12g017263.1.1	Solyc02g150109.1.1	Solyc09g013130.3.1
Solyc04g040180.3.1	Solyc01g081100.3.1	Solyc07g053200.4.1
Solyc12g099600.2.1	Solyc05g055340.4.1	Solyc07g061950.4.1
Solyc07g062400.3.1	Solyc03g078100.3.1	Solyc11g030383.1.1
Solyc01g005390.3.1	Solyc08g007225.1.1	Solyc10g008640.3.1
Solyc02g072470.4.1	Solyc08g067960.3.1	Solyc08g075190.1.1
Solyc01g044365.1.1	Solyc07g043130.3.1	Solyc08g060815.1.1
Solyc01g057440.3.1	Solyc08g005300.3.1	Solyc07g045520.4.1
Solyc05g054500.1.1	Solyc06g074480.3.1	Solyc01g094190.3.1
Solyc01g091270.3.1	Solyc01g106790.3.1	Solyc06g062460.3.1
Solyc08g068920.4.1	Solyc03g044810.2.1	Solyc08g013850.1.1
Solyc12g005470.2.1	Solyc01g099130.3.1	Solyc10g011950.3.1
Solyc10g074890.2.1	Solyc02g064770.4.1	Solyc05g023842.1.1
Solyc01g014270.3.1	Solyc05g054450.1.1	Solyc04g053145.1.1
Solyc12g013700.2.1	Solyc07g017960.4.1	Solyc01g094850.3.1
Solyc10g008480.3.1	Solyc06g063000.3.1	Solyc02g067270.3.1
Solyc01g095100.4.1	Solyc01g011230.3.1	Solyc09g011880.3.1
Solyc04g082910.1.1	Solyc08g065990.3.1	Solyc08g077000.1.1
Solyc08g062210.3.1	Solyc02g071750.3.1	Solyc09g075680.1.1
Solyc08g067030.3.1	Solyc12g010560.3.1	Solyc05g012940.4.1
Solyc05g018640.3.1	Solyc10g084440.3.1	Solyc09g057710.4.1
Solyc01g090460.3.1	Solyc06g073210.4.1	Solyc09g065355.1.1
Solyc03g053085.1.1	Solyc01g104740.3.1	Solyc03g112670.3.1
Solyc05g006720.1.1	Solyc06g060880.4.1	Solyc01g102450.3.1
Solyc03g044190.3.1	Solyc05g016230.3.1	Solyc11g066380.3.1
Solyc10g081110.3.1	Solyc05g055700.3.1	Solyc01g011080.3.1
Solyc04g076460.4.1	Solyc08g079330.2.1	Solyc04g078770.4.1
Solyc08g078340.3.1	Solyc12g019990.1.1	Solyc05g010790.3.1
Solyc02g030450.3.1	Solyc06g082050.2.1	Solyc10g007810.3.1
Solyc05g009610.1.1	Solyc06g069710.3.1	Solyc04g005680.4.1
Solyc08g078820.3.1	Solyc01g091340.3.1	Solyc02g063140.4.1
Solyc06g069710.3.1	Solyc05g032770.4.1	Solyc08g048290.4.1
Solyc06g035530.3.1	Solyc11g022530.3.1	Solyc03g098310.1.1
Solyc02g031710.3.1	Solyc04g058190.3.1	Solyc01g104720.3.1
Solyc12g008920.3.1	Solyc01g091690.3.1	Solyc04g051580.4.1
Solyc05g009150.4.1	Solyc02g038805.1.1	Solyc08g029000.3.1
Solyc08g081410.3.1	Solyc05g050960.4.1	Solyc02g065410.3.1
Solyc10g081800.2.1	Solyc07g005120.3.1	Solyc09g011830.4.1
Solyc01g056370.3.1	Solyc02g093750.3.1	Solyc06g036700.3.1
Solyc02g077400.4.1	Solyc03g046350.3.1	Solyc12g099900.1.1
Solyc01g091500.3.1	Solyc10g084290.2.1	Solyc06g007660.2.1
Solyc08g081455.1.1	Solyc05g011810.4.1	Solyc11g008390.2.1
Solyc06g005490.3.1	Solyc05g006420.3.1	Solyc08g016170.3.1
Solyc02g094030.3.1	Solyc06g005700.1.1	Solyc02g069940.4.1
Solyc02g082410.4.1	Solyc09g005990.4.1	Solyc07g064830.3.1
Solyc06g073840.3.1	Solyc05g024453.1.1	Solyc04g051540.3.1
Solyc05g015310.3.1	Solyc03g117040.3.1	Solyc07g022815.1.1
Solyc01g112170.3.1	Solyc02g078900.3.1	Solyc07g063480.3.1
Solyc07g042930.3.1	Solyc10g076250.2.1	Solyc06g068230.4.1
Solyc12g098810.2.1	Solyc04g080940.4.1	Solyc05g044620.3.1
Solyc01g109615.1.1	Solyc06g060300.1.1	Solyc03g034250.4.1
Solyc11g010710.2.1	Solyc03g123540.3.1	Solyc06g068730.1.1
Solyc05g013480.4.1	Solyc10g082064.1.1	Solyc02g089470.1.1
Solyc03g033910.1.1	Solyc04g072400.4.1	Solyc02g087440.4.1
Solyc11g022465.1.1	Solyc05g015500.4.1	Solyc05g008490.2.1
Solyc05g009260.1.1	Solyc01g107360.4.1	Solyc06g064530.1.1
Solyc08g081945.1.1	Solyc03g119300.4.1	Solyc11g045530.3.1
Solyc03g032130.4.1	Solyc12g100070.3.1	Solyc03g097290.4.1
Solyc02g087650.4.1	Solyc01g100830.2.1	Solyc10g007520.3.1
Solyc01g090550.3.1	Solyc01g020526.1.1	Solyc06g083810.3.1
Solyc08g081030.1.1	Solyc02g084300.1.1	Solyc09g091090.2.1
Solyc02g082420.3.1	Solyc01g108030.4.1	Solyc05g056500.1.1
Solyc02g070300.4.1	Solyc09g055320.1.1	Solyc01g010030.3.1
Solyc08g013750.3.1	Solyc09g072570.3.1	Solyc09g048970.3.1
Solyc01g080430.4.1	Solyc01g111940.4.1	Solyc01g103760.3.1
Solyc01g060130.3.1	Solyc02g091560.3.1	Solyc04g015300.3.1
Solyc02g064770.4.1	Solyc10g079710.3.1	Solyc11g018590.1.1
Solyc06g084540.3.1	Solyc05g052180.3.1	Solyc01g098030.4.1
Solyc09g061555.1.1	Solyc04g054270.4.1	Solyc08g023500.4.1
Solyc08g015730.3.1	Solyc05g008750.3.1	Solyc07g054000.3.1
Solyc09g089810.1.1	Solyc04g078850.4.1	Solyc06g009260.3.1
Solyc09g061750.3.1	Solyc03g120980.3.1	Solyc02g076940.2.1
Solyc07g150110.1.1	Solyc08g042130.2.1	Solyc03g097690.3.1
Solyc03g112310.1.1	Solyc06g008190.1.1	Solyc04g082860.3.1
Solyc11g006270.2.1	Solyc12g009535.1.1	Solyc01g010810.4.1
Solyc01g091820.3.1	Solyc03g119430.4.1	Solyc02g068440.3.1
[truncated: 21,098 more rows]
