# Supplementary material for: Antimicrobial Peptides as Part of the Arsenal of Constitutive and Inducible Seed Defences in Tomato Seed Exudates Against Pathogens
Source: Mol Plant Pathol. 2025 Oct 27;26(10):e70164. doi: 10.1111/mpp.70164 (PMC12558808; doi:10.1111/mpp.70164)
Supplement: Supplementary file 5 — Table S2: Results of the transcriptomic analysis of seeds in regard of the methyl jasmonate (MeJA) treatment effect. The table show differentially expressed genes (DEGs) for the three genotypes Criollo, Micro‐Tom, Stupicke, the 285 commonly upregulated, and the correlation coefficients between the expression values of the 285 genes and the antimicrobial activity of the exudates. [file MPP-26-e70164-s003.xlsx]

## Sheet: S2
Table S2. Results of the transcriptomic analysis of seeds in regard of the MeJA treatment effect. The table show DEGs for the 3 genotypes Criollo, Micro-Tom, Stupicke, the 285 commonly upregulated, and the correlation coefficients between the expression values of the 285 genes and the antimicrobial activity of the exudates.
Criollo MeJA vs Criollo mock							Stupicke MeJA vs Stupicke mock													Micro-Tom MeJA vs Micro-Tom mock				285 common genes upregulated by MeJA treatment					Correlation Coef. between expression following MeJA and antimicrobial activity
gene ID	uTom_H1	uTom_H2	uTom_H3	log2FC (CrM vs CrH)	padj (CrM vs CrH)	ITAG4 annotation	gene ID	uTom_H1	uTom_H2	uTom_H3	Cr_H1	Cr_H2	Cr_H3	Cr_M1	Cr_M2	Cr_M3	log2FC (StM vs StH)	padj (StM vs StH)	ITAG4 annotation	gene ID	log2FC (uTM vs uTH)	padj (uTM vs uTH)	ITAG4 annotation	7755	ITAG4 annotation	Stupicke (log2 FC)	Criollo (log2 FC)	Micro-Tom (log2 FC)
Solyc07g016170.4.1	624	571	655	3.771	1.74882e-166	L-arabinokinase-like (AHRD V3.3 *** A0A2I4GNX5_9ROSI)	Solyc07g016170.4.1	624	571	655	459	438	440	5361	6732	5074	3.734	1.19203e-158	L-arabinokinase-like (AHRD V3.3 *** A0A2I4GNX5_9ROSI)	Solyc07g016170.4.1	4.045	6.93959e-197	L-arabinokinase-like (AHRD V3.3 *** A0A2I4GNX5_9ROSI)	Solyc09g075120.3.1	UDP-glucuronic acid decarboxylase 4 (AHRD V3.3 *** A0A2G2W0G3_CAPBA)	0.46	0.275	0.206	0.990366
Solyc12g044820.3.1	8	15	5	6.62	2.15521e-92	ABC transporter C family member 8 (AHRD V3.3 *** A0A2G2W0I8_CAPBA)	Solyc03g122190.3.1	27	16	38	9	12	2	799	933	586	5.937	2.30664e-74	Protein TIFY 10A (AHRD V3.3 *** A0A2G2WQ40_CAPBA)	Solyc12g008900.2.1	4.513	1.52912e-140	cytokinin oxidase6	Solyc03g122310.4.1	Aldehyde dehydrogenase (AHRD V3.3 *** Q69P84_ORYSJ)	0.187	0.313	0.495	0.987457
Solyc03g082450.3.1	18	22	29	3.083	1.10396e-78	systemin receptor 2	Solyc03g082450.3.1	18	22	29	81	51	62	531	476	566	4.253	7.80213e-65	systemin receptor 2	Solyc03g122190.3.1	6.775	5.36383e-140	Protein TIFY 10A (AHRD V3.3 *** A0A2G2WQ40_CAPBA)	Solyc06g083480.4.1	NAD(P)-binding Rossmann-fold superfamily protein (AHRD V3.3 *** A0A1P8AYK7_ARATH)	0.807	2.29	2.537	0.985554
Solyc03g122190.3.1	27	16	38	6.688	4.09036e-71	Protein TIFY 10A (AHRD V3.3 *** A0A2G2WQ40_CAPBA)	Solyc02g080200.4.1	19	16	44	7	3	1	1260	700	1324	6.7	9.72726e-55	Pectinesterase (AHRD V3.3 *** A0A2G2VBJ7_CAPBA)	Solyc10g076670.3.1	3.815	4.73588e-101	2-oxoglutarate (2OG) and Fe(II)-dependent oxygenase superfamily protein (AHRD V3.3 *** F4J670_ARATH)	Solyc10g007960.1.1	cytochrome P450 CYP74C3	1.696	1.965	1.926	0.982257
Solyc03g118540.4.1	1653	1653	1570	1.656	4.49027e-69	Jasmonate ZIM domain protein e (AHRD V3.3 *-* I3WTA3_NICAT)	Solyc03g118540.4.1	1653	1653	1570	832	896	798	2669	2502	2338	1.475	5.67932e-53	Jasmonate ZIM domain protein e (AHRD V3.3 *-* I3WTA3_NICAT)	Solyc05g014790.3.1	3.472	9.55413e-96	Lipoxygenase (AHRD V3.3 *** K4BYJ7_SOLLC)	Solyc12g094520.2.1	4-coumarate--CoA ligase-like 4 (AHRD V3.3 *** A0A2G3B4I9_CAPCH)	0.567	0.357	1.389	0.97993
Solyc10g076670.3.1	299	249	358	3.034	2.34362e-63	2-oxoglutarate (2OG) and Fe(II)-dependent oxygenase superfamily protein (AHRD V3.3 *** F4J670_ARATH)	Solyc01g110290.3.1	554	473	524	537	589	553	934	907	1112	2.058	1.00576e-46	Squalene synthase (AHRD V3.3 *** Q9XJ31_SOLTU),Pfam:PF00494	Solyc02g080200.4.1	6.625	1.04069e-90	Pectinesterase (AHRD V3.3 *** A0A2G2VBJ7_CAPBA)	Solyc12g015770.3.1	Cellulose synthase (AHRD V3.3 *-* A0A200RAR0_9MAGN)	0.457	1.155	1.199	0.978303
Solyc12g008900.2.1	140	157	128	2.728	1.16215e-57	cytokinin oxidase6	Solyc07g016160.3.1	17	16	24	32	19	27	247	290	283	4.207	3.48624e-43	L-arabinokinase (AHRD V3.3 *-* A0A2G3AGT3_CAPAN)	Solyc03g082450.3.1	4.339	1.38884e-88	systemin receptor 2	Solyc12g019320.2.1	Protein DETOXIFICATION (AHRD V3.3 *** A0A2U1NP73_ARTAN)	0.946	0.559	1.833	0.976305
Solyc02g080220.3.1	4	4	0	6.169	1.13146e-55	Pectinesterase (AHRD V3.3 *** A0A2G2VBJ7_CAPBA)	Solyc10g076670.3.1	299	249	358	267	292	260	1904	1869	2685	2.451	1.86218e-42	2-oxoglutarate (2OG) and Fe(II)-dependent oxygenase superfamily protein (AHRD V3.3 *** F4J670_ARATH)	Solyc02g082430.4.1	2.585	4.99145e-79	MLO-like protein (AHRD V3.3 *** K4BAB3_SOLLC)	Solyc02g085730.3.1	allene oxide cyclase	1.616	1.411	1.545	0.975348
Solyc02g080200.4.1	19	16	44	8.139	1.35351e-54	Pectinesterase (AHRD V3.3 *** A0A2G2VBJ7_CAPBA)	Solyc12g098910.2.1	26	28	47	69	69	42	321	296	267	3.418	5.36198e-34	Non-specific serine/threonine protein kinase (AHRD V3.3 *** A0A2G2VIL4_CAPBA)	Solyc03g007530.3.1	3.538	3.61618e-73	ABC transporter C family member 10 (AHRD V3.3 *** A0A2G2ZZN1_CAPAN)	Solyc06g073640.4.1	GAMYB-like2	1.273	1.21	1.118	0.971217
Solyc06g083480.4.1	490	473	457	2.29	2.14681e-52	NAD(P)-binding Rossmann-fold superfamily protein (AHRD V3.3 *** A0A1P8AYK7_ARATH)	Solyc12g008900.2.1	140	157	128	466	469	339	2750	2888	2431	2.032	6.26412e-33	cytokinin oxidase6	Solyc06g083480.4.1	2.537	7.32094e-70	NAD(P)-binding Rossmann-fold superfamily protein (AHRD V3.3 *** A0A1P8AYK7_ARATH)	Solyc07g042170.3.1	Jasmonate ZIM-domain protein 3 (AHRD V3.3 *** B3Y563_TOBAC)	2.111	2.31	2.551	0.96977
Solyc07g016160.3.1	17	16	24	3.446	3.86569e-51	L-arabinokinase (AHRD V3.3 *-* A0A2G3AGT3_CAPAN)	Solyc05g014790.3.1	324	377	352	290	288	296	1175	1398	1006	2.07	2.63062e-32	Lipoxygenase (AHRD V3.3 *** K4BYJ7_SOLLC)	Solyc12g098910.2.1	4.617	2.55128e-69	Non-specific serine/threonine protein kinase (AHRD V3.3 *** A0A2G2VIL4_CAPBA)	Solyc03g098795.1.1	Proteinase inhibitor type-2 (AHRD V3.3 *** A0A2G2XU31_CAPAN)	8.225	8.163	9.169	0.96743
Solyc01g005440.4.1	577	559	531	2.301	3.69365e-43	Jasmonate ZIM-domain protein 2 (AHRD V3.3 *** B3Y562_TOBAC)	Solyc03g111170.3.1	645	767	647	741	786	596	2028	1728	2008	1.561	4.59345e-31	4-coumarate-CoA ligase (AHRD V3.3 *** E5GBV5_CUCME)	Solyc07g016160.3.1	4.357	9.1823e-69	L-arabinokinase (AHRD V3.3 *-* A0A2G3AGT3_CAPAN)	Solyc12g011340.2.1	Polyadenylate-binding protein-interacting protein 10 (AHRD V3.3 *** A0A2G2YTF8_CAPAN)	0.52	0.524	0.882	0.962693
Solyc06g061027.1.1	2474	2875	2318	1.722	4.44197e-43	Cytochrome P450 (AHRD V3.3 *** A0A200PQ40_9MAGN)	Solyc12g044820.3.1	8	15	5	11	11	11	1171	879	1115	4.739	2.61652e-30	ABC transporter C family member 8 (AHRD V3.3 *** A0A2G2W0I8_CAPBA)	Solyc03g118540.4.1	1.589	1.92275e-68	Jasmonate ZIM domain protein e (AHRD V3.3 *-* I3WTA3_NICAT)	Solyc08g068580.4.1	phospholipase D Z-like (AHRD V3.3 *** A0A2I4G6P1_9ROSI)	0.617	1.339	2.083	0.960704
Solyc05g052670.1.1	27	41	58	2.75	2.54446e-42	HXXXD-type acyl-transferase family protein (AHRD V3.3 *** V5PZN5_9CARY)	Solyc07g008710.3.1	300	347	382	1149	1595	1392	3645	4508	4868	2.409	3.03372e-29	MLP-like protein 43 (AHRD V3.3 *** A0A2U1L1Z2_ARTAN)	Solyc01g096730.2.1	4.025	1.75539e-67	protein ZINC INDUCED FACILITATOR-LIKE 1-like (AHRD V3.3 *** A0A2I4H204_9ROSI)	Solyc03g097750.4.1	Translocon-associated protein subunit beta (AHRD V3.3 *** V4N6V6_EUTSA),Pfam:PF05753	1.915	1.963	2.84	0.957111
Solyc02g082430.4.1	368	372	339	1.855	3.11461e-37	MLO-like protein (AHRD V3.3 *** K4BAB3_SOLLC)	Solyc01g080020.2.1	302	310	273	29	57	42	146	168	147	1.938	5.5481e-29	Eukaryotic aspartyl protease family protein (AHRD V3.3 *** A0A2U1ML86_ARTAN)	Solyc12g044820.3.1	5.937	1.33065e-66	ABC transporter C family member 8 (AHRD V3.3 *** A0A2G2W0I8_CAPBA)	Solyc06g083470.4.1	NAD(P)-binding Rossmann-fold superfamily protein (AHRD V3.3 *** F4IKL5_ARATH),Pfam:PF13561	1.804	2.339	1.887	0.954093
Solyc07g043420.3.1	20338	22574	17267	2.331	1.22603e-36	2-oxoglutarate-dependent dioxygenase 2	Solyc03g007530.3.1	119	112	159	212	232	189	643	612	569	2.279	7.65245e-29	ABC transporter C family member 10 (AHRD V3.3 *** A0A2G2ZZN1_CAPAN)	Solyc10g083400.1.1	3.355	1.27476e-64	Cytochrome P450 (AHRD V3.3 *** A0A200Q6A4_9MAGN)	Solyc01g096370.4.1	transcription factor MYC2 (AHRD V3.3 *** A0A2I4DDN6_9ROSI)	4.492	3.252	3.502	0.952743
Solyc10g083400.1.1	89	59	97	2.861	4.25102e-35	Cytochrome P450 (AHRD V3.3 *** A0A200Q6A4_9MAGN)	Solyc02g082430.4.1	368	372	339	237	228	226	736	964	674	1.599	8.89247e-29	MLO-like protein (AHRD V3.3 *** K4BAB3_SOLLC)	Solyc11g017470.2.1	2.206	1.3331e-62	NAC domain-containing protein (AHRD V3.3 *** A0A2K3N804_TRIPR)	Solyc06g072880.2.1	Glycosyltransferase (AHRD V3.3 *** A0A2G3CA94_CAPCH)	1.988	0.993	3.067	0.949013
Solyc07g042170.3.1	1823	1232	2512	2.31	9.62085e-35	Jasmonate ZIM-domain protein 3 (AHRD V3.3 *** B3Y563_TOBAC)	Solyc07g042170.3.1	1823	1232	2512	944	1180	858	4532	4916	4801	2.111	2.02057e-28	Jasmonate ZIM-domain protein 3 (AHRD V3.3 *** B3Y563_TOBAC)	Solyc10g080930.2.1	2.443	1.49193e-61	Transcription elongation factor (AHRD V3.3 *** A0A200Q6X7_9MAGN)	Solyc07g007870.3.1	12-oxophytodienoate reductase 3	1.493	1.497	1.238	0.947222
Solyc05g014790.3.1	324	377	352	2.097	3.6527e-34	Lipoxygenase (AHRD V3.3 *** K4BYJ7_SOLLC)	Solyc08g061610.4.1	474	422	516	558	558	642	1561	1323	1370	1.741	6.09332e-27	Copper-transporting ATPase PAA2, chloroplastic (AHRD V3.3 *** A0A2G3BRF7_CAPCH)	Solyc01g005440.4.1	2.685	6.15822e-61	Jasmonate ZIM-domain protein 2 (AHRD V3.3 *** B3Y562_TOBAC)	Solyc10g076260.2.1	Regulatory-associated protein of TOR 1 (AHRD V3.3 *** A0A2G3BLG9_CAPCH)	0.282	0.549	1.014	0.944114
Solyc04g080290.3.1	332	337	360	1.119	1.2467e-32	Sec14p-like phosphatidylinositol transfer family protein (AHRD V3.3 *** Q9FRK8_ARATH)	Solyc10g083400.1.1	89	59	97	27	41	37	208	289	245	2.105	3.73151e-26	Cytochrome P450 (AHRD V3.3 *** A0A200Q6A4_9MAGN)	Solyc03g098795.1.1	9.169	3.14108e-60	Proteinase inhibitor type-2 (AHRD V3.3 *** A0A2G2XU31_CAPAN)	Solyc12g014300.3.1	Transcription factor (AHRD V3.3 *** A0A2U1MTT1_ARTAN)	0.299	0.494	0.94	0.937862
Solyc11g006720.2.1	573	631	696	1.89	1.37101e-32	Transcription factor DIVARICATA (AHRD V3.3 *** A0A2G3AV26_CAPCH)	Solyc09g097960.3.1	21	47	36	10	8	26	150	191	126	4.298	6.75441e-24	NAD(P)-linked oxidoreductase, aldo/keto reductase family protein (AHRD V3.3 *** A0A1Y1HY98_KLENI)	Solyc12g009220.2.1	7.415	6.8012e-59	jasmonate ZIM-domain protein 1	Solyc06g035620.3.1	Transcription factor GRAS (AHRD V3.3 *** A0A200QMI2_9MAGN)	0.693	0.413	1.078	0.934001
Solyc11g017470.2.1	477	435	522	1.571	2.84368e-32	NAC domain-containing protein (AHRD V3.3 *** A0A2K3N804_TRIPR)	Solyc05g052670.1.1	27	41	58	357	378	441	2216	3020	2394	2.099	7.07821e-24	HXXXD-type acyl-transferase family protein (AHRD V3.3 *** V5PZN5_9CARY)	Solyc01g080020.2.1	2.03	1.86614e-56	Eukaryotic aspartyl protease family protein (AHRD V3.3 *** A0A2U1ML86_ARTAN)	Solyc11g071470.1.1	Transferase (AHRD V3.3 *** A0A200R9Q7_9MAGN)	2.58	2.591	2.428	0.933885
Solyc10g080930.2.1	208	259	277	1.716	4.66625e-32	Transcription elongation factor (AHRD V3.3 *** A0A200Q6X7_9MAGN)	Solyc01g096730.2.1	41	54	47	40	25	33	177	283	189	2.213	6.37562e-23	protein ZINC INDUCED FACILITATOR-LIKE 1-like (AHRD V3.3 *** A0A2I4H204_9ROSI)	Solyc09g092590.2.1	3.716	2.02148e-56	Cytochrome (AHRD V3.3 *** A0A2G3CRG6_CAPCH)	Solyc06g060110.3.1	amino acid transporter 2	0.963	0.512	0.899	0.93282
Solyc02g070440.3.1	240	344	260	1.567	3.38451e-31	Katanin p60 ATPase-containing subunit (AHRD V3.3 *** A0A1Y1IFT3_KLENI)	Solyc06g062460.3.1	173	174	121	140	142	134	399	356	312	1.721	1.55659e-22	bHLH transcription factor136	Solyc01g110290.3.1	2.156	1.53262e-54	Squalene synthase (AHRD V3.3 *** Q9XJ31_SOLTU),Pfam:PF00494	Solyc01g096050.4.1	Transcription factor bHLH13 (AHRD V3.3 *** A0A2G2W6S0_CAPBA)	0.93	1.555	1.602	0.931659
Solyc03g111170.3.1	645	767	647	1.51	8.41535e-31	4-coumarate-CoA ligase (AHRD V3.3 *** E5GBV5_CUCME)	Solyc08g080640.2.1	1284	1327	1539	80	101	85	157	141	201	2.366	2.56911e-21	NP24 protein precursor	Solyc08g061610.4.1	2.283	2.95112e-54	Copper-transporting ATPase PAA2, chloroplastic (AHRD V3.3 *** A0A2G3BRF7_CAPCH)	Solyc03g118540.4.1	Jasmonate ZIM domain protein e (AHRD V3.3 *-* I3WTA3_NICAT)	1.475	1.656	1.589	0.930777
Solyc03g098795.1.1	12	6	11	8.163	2.22241e-28	Proteinase inhibitor type-2 (AHRD V3.3 *** A0A2G2XU31_CAPAN)	Solyc07g056480.3.1	537	382	631	376	300	416	1995	2861	1531	3.803	1.11909e-20	glutathione S-transferase/peroxidase	Solyc01g105370.4.1	2.583	4.88661e-54	2-nitropropane dioxygenase-like protein (AHRD V3.3 *** Q9FMG0_ARATH)	Solyc08g076930.1.1	jasmonic acid 3	0.778	0.782	1.383	0.930186
Solyc01g096730.2.1	41	54	47	2.756	1.51987e-27	protein ZINC INDUCED FACILITATOR-LIKE 1-like (AHRD V3.3 *** A0A2I4H204_9ROSI)	Solyc01g006400.4.1	58	29	103	45	52	40	1982	3437	1576	6.376	5.91792e-20	Pistil extensin like protein, partial CDS only (AHRD V3.3 *-* Q7DLN2_TOBAC)	Solyc10g085190.2.1	3.218	8.8835e-54	2-oxoglutarate (2OG) and Fe(II)-dependent oxygenase superfamily protein (AHRD V3.3 *** F4J670_ARATH)	Solyc01g005440.4.1	Jasmonate ZIM-domain protein 2 (AHRD V3.3 *** B3Y562_TOBAC)	1.41	2.301	2.685	0.929948
Solyc03g123390.4.1	292	288	284	2.135	1.78136e-27	Alpha/beta-Hydrolases superfamily protein (AHRD V3.3 *** Q9LNR2_ARATH)	Solyc09g075020.3.1	3397	3474	3641	3685	4085	3380	5553	4922	5689	0.885	1.21017e-18	ABC transporter C family member 4 (AHRD V3.3 *** A0A2G2ZW52_CAPAN)	Solyc07g008710.3.1	3.258	2.08535e-52	MLP-like protein 43 (AHRD V3.3 *** A0A2U1L1Z2_ARTAN)	Solyc02g083310.3.1	Bifunctional nuclease 2 (AHRD V3.3 *** A0A1J3GME9_NOCCA)	0.51	0.364	1.814	0.929552
Solyc12g010730.2.1	167	183	162	1.251	2.4577e-25	DUF789 domain-containing protein (AHRD V3.3 *** A0A1Q3CP56_CEPFO)	Solyc03g020050.3.1	2	0	16	1	2	0	953	840	1059	11.488	9.4969e-18	VIROID-INDUCIBLE PROTEINASE INHIBITOR II	Solyc10g076250.2.1	3.176	6.79216e-51	Alanine--glyoxylate aminotransferase 2 (AHRD V3.3 *** B6U6Q5_MAIZE)	Solyc10g076270.3.1	Regulatory-associated protein of TOR 1 (AHRD V3.3 *-* A0A2G2VZ40_CAPBA)	0.286	0.574	1.096	0.928801
Solyc01g086870.3.1	390	372	482	1.717	9.49212e-25	bHLH transcription factor 076	Solyc12g055970.3.1	205	191	165	33	45	74	63	81	67	2.014	1.2482e-17	Endoglucanase (AHRD V3.3 *** A0A2G3B3J7_CAPCH)	Solyc11g010310.2.1	1.796	1.36048e-49	ATP-dependent RNA helicase DEAH11, chloroplastic-like (AHRD V3.3 *** A0A2I4EF57_9ROSI)	Solyc03g118970.3.1	Protein DETOXIFICATION (AHRD V3.3 *** A0A1J7HGK7_LUPAN)	0.597	0.561	1.07	0.925407
Solyc09g014280.1.1	74	51	78	2.221	1.82979e-24	HXXXD-type acyl-transferase family protein (AHRD V3.3 *** V5PZN5_9CARY)	Solyc04g009440.3.1	20	32	77	39	39	57	459	430	424	3.932	5.13197e-17	NAC domain protein AY498713	Solyc05g010420.2.1	1.751	2.85086e-49	S-adenosylmethionine decarboxylase	Solyc03g119520.4.1	BnaC05g48200D protein (AHRD V3.3 *** A0A078HZC2_BRANA)	0.584	0.692	1.173	0.922554
Solyc01g096050.4.1	649	476	646	1.555	9.01346e-24	Transcription factor bHLH13 (AHRD V3.3 *** A0A2G2W6S0_CAPBA)	Solyc08g076970.3.1	2	0	2	0	0	0	156	202	173	9.993	1.11618e-16	Acetylornithine deacetylase (AHRD V3.3 *** A0A2G2XLB1_CAPBA)	Solyc02g083310.3.1	1.814	3.89319e-48	Bifunctional nuclease 2 (AHRD V3.3 *** A0A1J3GME9_NOCCA)	Solyc01g059760.3.1	sentrin-specific protease 2-like isoform X1 (AHRD V3.3 --* XP_024160256.1)	2.298	4.257	4.604	0.921039
Solyc04g079730.1.1	24	11	48	4.025	1.02825e-23	allene oxide synthase	Solyc06g076850.3.1	1311	948	1535	1722	1660	1583	3850	3504	3968	1.415	1.91345e-16	Tetratricopeptide repeat (TPR)-like superfamily protein (AHRD V3.3 *** A0A1P8AMQ5_ARATH)	Solyc04g078340.3.1	3.962	2.38734e-45	Cytochrome P450 (AHRD V3.3 *-* A0A200QZM5_9MAGN)	Solyc08g036660.4.1	Jasmonate ZIM domain protein f (AHRD V3.3 *** I3WTA4_NICAT)	5.291	5.972	8.418	0.920045
Solyc01g080020.2.1	302	310	273	1.9	2.44396e-23	Eukaryotic aspartyl protease family protein (AHRD V3.3 *** A0A2U1ML86_ARTAN)	Solyc12g055980.1.1	54	54	50	15	9	22	27	27	20	2.087	2.16365e-16	Endoglucanase (AHRD V3.3 *-* A0A2G2VH75_CAPBA)	Solyc04g080290.3.1	1.382	4.79662e-45	Sec14p-like phosphatidylinositol transfer family protein (AHRD V3.3 *** Q9FRK8_ARATH)	Solyc03g122340.3.1	lipoxygenase D	0.818	1.224	1.247	0.919111
Solyc03g116590.3.1	2580	2503	2700	1.321	1.4515e-22	Embryo-specific protein (AHRD V3.3 *** A0A2K3LFD9_TRIPR)	Solyc01g005440.4.1	577	559	531	388	330	408	1951	2000	1358	1.41	2.17357e-16	Jasmonate ZIM-domain protein 2 (AHRD V3.3 *** B3Y562_TOBAC)	Solyc07g042170.3.1	2.551	1.64646e-43	Jasmonate ZIM-domain protein 3 (AHRD V3.3 *** B3Y563_TOBAC)	Solyc03g007530.3.1	ABC transporter C family member 10 (AHRD V3.3 *** A0A2G2ZZN1_CAPAN)	2.279	1.571	3.538	0.917959
Solyc10g076250.2.1	36	31	32	2.115	2.59751e-22	Alanine--glyoxylate aminotransferase 2 (AHRD V3.3 *** B6U6Q5_MAIZE)	Solyc10g080930.2.1	208	259	277	455	478	421	1328	1587	1317	1.188	9.03711e-16	Transcription elongation factor (AHRD V3.3 *** A0A200Q6X7_9MAGN)	Solyc05g051970.4.1	2.051	3.97589e-42	Alpha-ketoglutarate-dependent dioxygenase alkB-like protein 2 (AHRD V3.3 *** A0A2G2X511_CAPBA)	Solyc01g097520.4.1	annexin 5	1.838	2.656	3.622	0.916174
Solyc12g009560.2.1	1529	1525	1597	1.553	3.6824e-22	EIN3-binding F-box protein 1	Solyc08g006410.4.1	2	4	4	1	2	0	18	62	16	4.507	9.08673e-16	Glycosyltransferase (AHRD V3.3 *** B9VJL9_9SOLA)	Solyc08g036640.3.1	7.272	5.54292e-41	Jasmonate ZIM domain protein f (AHRD V3.3 *** I3WTA4_NICAT)	Solyc05g014790.3.1	Lipoxygenase (AHRD V3.3 *** K4BYJ7_SOLLC)	2.07	2.097	3.472	0.911417
Solyc12g015770.3.1	1546	1764	1591	1.155	1.65165e-21	Cellulose synthase (AHRD V3.3 *-* A0A200RAR0_9MAGN)	Solyc07g007870.3.1	549	490	564	353	378	470	945	1185	1145	1.493	1.14772e-15	12-oxophytodienoate reductase 3	Solyc01g066520.3.1	1.853	7.40015e-41	Dihydrolipoamide acetyltransferase component of pyruvate dehydrogenase complex (AHRD V3.3 *** A0A024B875_SOLTU)	Solyc12g005340.3.1	Transcription factor GRAS (AHRD V3.3 *** A0A200QMI2_9MAGN)	0.661	0.56	0.683	0.910614
Solyc12g049540.3.1	482	519	417	1.695	9.40392e-21	Phosphoinositide phosphatase SAC2 (AHRD V3.3 *-* A0A2G2V918_CAPBA)	Solyc08g080650.3.1	281	335	410	703	623	850	1071	1197	1319	2.29	2.19339e-15	PATHOGENESIS RELATED PROTEIN P23	Solyc12g049540.3.1	2.305	1.2304e-40	Phosphoinositide phosphatase SAC2 (AHRD V3.3 *-* A0A2G2V918_CAPBA)	Solyc03g122270.4.1	Inter-alpha-trypsin inhibitor heavy chain-like protein (AHRD V3.3 *** Q8L798_ARATH)	3.038	2.558	2.976	0.909308
Solyc11g007730.2.1	17	7	22	6.287	1.12852e-20	Bark storage protein A (AHRD V3.3 *** A0A1J3K1W0_NOCCA)	Solyc10g055810.2.1	1775	2183	2034	4703	4940	4598	5856	4824	6759	1.23	2.38548e-15	chitinase Z15140	Solyc12g010730.2.1	1.454	1.06985e-38	DUF789 domain-containing protein (AHRD V3.3 *** A0A1Q3CP56_CEPFO)	Solyc04g074950.3.1	Dihydrofolate reductase (AHRD V3.3 *** A0A1P8B8P6_ARATH)	2.198	1.778	0.948	0.907368
Solyc12g098910.2.1	26	28	47	2.316	3.15352e-20	Non-specific serine/threonine protein kinase (AHRD V3.3 *** A0A2G2VIL4_CAPBA)	Solyc09g075670.1.1	914	976	952	921	948	975	1468	1488	1466	0.893	3.12741e-15	2-hydroxyisoflavanone dehydratase (AHRD V3.3 *** A0A1U8G399_CAPAN)	Solyc09g075020.3.1	1.213	6.16315e-36	ABC transporter C family member 4 (AHRD V3.3 *** A0A2G2ZW52_CAPAN)	Solyc09g008670.3.1	threonine deaminase	1.679	1.904	9.725	0.902713
Solyc01g079360.4.1	19	19	14	2.923	3.42244e-20	WRKY transcription factor 37	Solyc10g079640.2.1	4	4	6	4	3	2	58	61	60	4.572	4.59005e-15	IAA-amino acid hydrolase ILR1-like 6 (AHRD V3.3 *** A0A2G2YNX9_CAPAN)	Solyc04g071890.3.1	4.395	2.72926e-34	Peroxidase (AHRD V3.3 *** K4BTH6_SOLLC)	Solyc07g056480.3.1	glutathione S-transferase/peroxidase	3.803	2.468	3.674	0.902069
Solyc09g007150.3.1	36	19	35	2.43	5.66074e-20	Glutathione S-transferase (AHRD V3.3 *** A0A200QHH9_9MAGN)	Solyc08g083110.4.1	285	378	287	773	817	809	1446	1505	1542	1.11	9.93765e-15	Methionine gamma-lyase (AHRD V3.3 *** A0A1U8G8Y5_CAPAN)	Solyc02g078220.1.1	0.932	1.31707e-33	DUF2921 family protein, putative (DUF2921) (AHRD V3.3 *** Q9SVS7_ARATH)	Solyc08g082610.4.1	DCD (Development and Cell Death) domain protein (AHRD V3.3 *** A0A2U1P2J5_ARTAN)	0.634	0.432	0.338	0.899283
Solyc01g106500.4.1	157	143	191	1.616	2.43629e-19	Receptor-like protein kinase (AHRD V3.3 *** A0A2R6Q659_ACTCH)	Solyc04g009790.4.1	231	255	255	328	299	274	578	537	486	0.978	1.10067e-14	Protein DETOXIFICATION (AHRD V3.3 *-* A0A0K9R7X2_SPIOL)	Solyc02g080220.3.1	6.942	1.39973e-33	Pectinesterase (AHRD V3.3 *** A0A2G2VBJ7_CAPBA)	Solyc01g006400.4.1	Pistil extensin like protein, partial CDS only (AHRD V3.3 *-* Q7DLN2_TOBAC)	6.376	5.596	6.754	0.898831
Solyc12g096770.1.1	5	3	5	5.679	2.58907e-19	HXXXD-type acyl-transferase family protein (AHRD V3.3 *** F4JBC7_ARATH)	Solyc02g085730.3.1	2278	1966	2276	799	806	944	2069	2308	2243	1.616	1.20164e-14	allene oxide cyclase	Solyc01g096050.4.1	1.602	2.801e-33	Transcription factor bHLH13 (AHRD V3.3 *** A0A2G2W6S0_CAPBA)	Solyc08g036640.3.1	Jasmonate ZIM domain protein f (AHRD V3.3 *** I3WTA4_NICAT)	5.189	5.449	7.272	0.898095
Solyc08g077780.3.1	204	191	241	1.451	9.38009e-19	Protein kinase (AHRD V3.3 *** O65765_CRAPL)	Solyc01g066520.3.1	263	247	294	346	384	340	431	469	496	1.096	4.69561e-14	Dihydrolipoamide acetyltransferase component of pyruvate dehydrogenase complex (AHRD V3.3 *** A0A024B875_SOLTU)	Solyc08g076970.3.1	9.386	3.22471e-33	Acetylornithine deacetylase (AHRD V3.3 *** A0A2G2XLB1_CAPBA)	Solyc03g007240.3.1	spermine synthase,Pfam:PF01564	0.458	0.602	1.416	0.898065
Solyc08g074620.3.1	43	25	41	4.379	1.13064e-18	Polyphenol oxidase (AHRD V3.3 *** J7ES67_NICBE)	Solyc06g060230.3.1	481	438	489	733	687	730	1585	1514	1681	1.4	4.97803e-14	NAC domain-containing protein (AHRD V3.3 *** A0A2K3N804_TRIPR)	Solyc02g094040.3.1	1.501	3.65009e-33	Lipase (AHRD V3.3 *** A0A2G3DA77_CAPCH)	Solyc03g122190.3.1	Protein TIFY 10A (AHRD V3.3 *** A0A2G2WQ40_CAPBA)	5.937	6.688	6.775	0.895583
Solyc02g086180.4.1	748	1279	706	2.24	1.29291e-18	Delta(7)-sterol-C5(6)-desaturase (AHRD V3.3 *-* A0A1U8FPX0_CAPAN)	Solyc06g061027.1.1	2474	2875	2318	2407	2410	2443	8401	6277	8154	0.988	7.66377e-14	Cytochrome P450 (AHRD V3.3 *** A0A200PQ40_9MAGN)	Solyc11g068960.2.1	0.722	8.47971e-33	Transcription factor LHW (AHRD V3.3 *** A0A2G3ATR4_CAPCH)	Solyc12g042600.2.1	Glycosyltransferase (AHRD V3.3 *** B1Q468_ANTMA)	5.353	0.769	1.274	0.894357
Solyc10g085190.2.1	48	46	37	1.695	1.29291e-18	2-oxoglutarate (2OG) and Fe(II)-dependent oxygenase superfamily protein (AHRD V3.3 *** F4J670_ARATH)	Solyc11g006720.2.1	573	631	696	303	275	273	879	1128	1007	1.196	8.0186e-14	Transcription factor DIVARICATA (AHRD V3.3 *** A0A2G3AV26_CAPCH)	Solyc03g020050.3.1	9.242	4.99639e-32	VIROID-INDUCIBLE PROTEINASE INHIBITOR II	Solyc02g071490.4.1	2-oxoglutarate (2OG) and Fe(II)-dependent oxygenase superfamily protein (AHRD V3.3 *** Q9SB32_ARATH)	1.518	0.441	1.743	0.893061
Solyc01g105360.3.1	1	6	2	5.659	1.76309e-18	Glycosyltransferase (AHRD V3.3 *** A0A2I4DYG0_9ROSI)	Solyc03g112700.1.1	36	24	70	21	42	27	130	130	155	3.053	1.17652e-13	Herbivore elicitor-regulated 1 (AHRD V3.3 *** S5ZR43_NICAT)	Solyc09g015670.3.1	1.65	7.08236e-32	Vacuolar sorting receptor protein (AHRD V3.3 *** C6KI57_LILLO)	Solyc02g063270.4.1	Protein DETOXIFICATION (AHRD V3.3 *** A0A328DLR5_9ASTE)	0.394	0.362	0.403	0.891955
Solyc08g061610.4.1	474	422	516	1.33	1.85615e-18	Copper-transporting ATPase PAA2, chloroplastic (AHRD V3.3 *** A0A2G3BRF7_CAPCH)	Solyc06g074420.1.1	91	45	123	90	116	70	351	303	357	1.874	3.05996e-13	Cytochrome P450 (AHRD V3.3 *** A0A200Q6A4_9MAGN)	Solyc07g043590.3.1	2.136	8.96386e-32	Polyamine oxidase 3 (AHRD V3.3 *** A0A2G3BYY2_CAPCH)	Solyc12g009220.2.1	jasmonate ZIM-domain protein 1	5.314	6.557	7.415	0.891225
Solyc03g116890.3.1	212	122	262	3.852	2.62103e-18	WRKY transcription factor 39	Solyc03g098795.1.1	12	6	11	2	0	5	762	711	903	8.225	7.5287e-13	Proteinase inhibitor type-2 (AHRD V3.3 *** A0A2G2XU31_CAPAN)	Solyc09g097960.3.1	4.871	2.91764e-31	NAD(P)-linked oxidoreductase, aldo/keto reductase family protein (AHRD V3.3 *** A0A1Y1HY98_KLENI)	Solyc03g121270.3.1	IAA-amino acid hydrolase ILR1-like protein (AHRD V3.3 *** A0A2U1PZX6_ARTAN)	0.753	0.967	1.517	0.888578
Solyc02g086880.4.1	924	928	1080	1.063	1.36581e-17	formate dehydrogenase	Solyc03g097920.1.1	103	85	88	198	229	186	321	344	366	1.149	2.37498e-12	MAP kinase kinase 4	Solyc03g116590.3.1	1.495	1.99352e-30	Embryo-specific protein (AHRD V3.3 *** A0A2K3LFD9_TRIPR)	Solyc07g063040.3.1	Methylthioribulose-1-phosphate dehydratase (AHRD V3.3 *** A0A1Z5KSY2_FISSO)	0.279	0.518	0.76	0.887303
Solyc03g020050.3.1	2	0	16	9.187	1.55823e-17	VIROID-INDUCIBLE PROTEINASE INHIBITOR II	Solyc01g079360.4.1	19	19	14	9	20	12	91	109	113	2.042	2.75956e-12	WRKY transcription factor 37	Solyc03g033460.3.1	2.623	9.69344e-30	Oligopeptide transporter (AHRD V3.3 *** A0A200RD47_9MAGN)	Solyc08g075710.3.1	Polyamine transporter PUT1 (AHRD V3.3 *** A0A2G2XLV8_CAPBA)	0.411	1.39	1.759	0.886712
Solyc05g007770.3.1	13	25	26	2.366	4.48471e-17	NAC domain TF	Solyc04g071890.3.1	751	1928	2166	2265	2882	2936	16482	17820	16779	2.596	4.45679e-12	Peroxidase (AHRD V3.3 *** K4BTH6_SOLLC)	Solyc01g101240.4.1	2.014	1.17198e-29	aspartic protease precursor	Solyc11g071550.2.1	Amidase family protein (AHRD V3.3 *** A0A2U1LR37_ARTAN)	1.009	3.9	4.479	0.886148
Solyc12g056230.2.1	716	709	727	1.004	4.57658e-17	glutathione peroxidase like encoding 2	Solyc04g080290.3.1	332	337	360	526	509	510	1050	998	1143	0.689	1.15245e-11	Sec14p-like phosphatidylinositol transfer family protein (AHRD V3.3 *** Q9FRK8_ARATH)	Solyc05g050560.1.1	1.086	2.87305e-29	Transcription factor bHLH13 (AHRD V3.3 *** A0A2G3B2W8_CAPCH)	Solyc02g063480.2.1	Eukaryotic aspartyl protease family protein (AHRD V3.3 *** A0A2U1ML86_ARTAN)	4.582	4.316	2.82	0.88539
Solyc01g094550.3.1	499	487	529	0.81	6.80248e-17	Acyl-CoA thioesterase family protein (AHRD V3.3 *** A0A2U1Q5B6_ARTAN),Pfam:PF13622	Solyc06g072880.2.1	212	125	172	240	305	209	518	410	687	1.988	3.52282e-11	Glycosyltransferase (AHRD V3.3 *** A0A2G3CA94_CAPCH)	Solyc02g087770.3.1	1.732	6.96945e-29	Aldose 1-epimerase (AHRD V3.3 *** A0A1U8G0C5_CAPAN)	Solyc01g097510.4.1	annexin 3	1.109	2.201	2.647	0.885375
Solyc07g007870.3.1	549	490	564	1.497	7.41543e-17	12-oxophytodienoate reductase 3	Solyc02g080220.3.1	4	4	0	7	10	5	587	334	649	6.077	3.7807e-11	Pectinesterase (AHRD V3.3 *** A0A2G2VBJ7_CAPBA)	Solyc04g009790.4.1	1.392	7.75527e-29	Protein DETOXIFICATION (AHRD V3.3 *-* A0A0K9R7X2_SPIOL)	Solyc06g008920.3.1	AMP-dependent synthetase/ligase (AHRD V3.3 *** A0A200QNF3_9MAGN)	0.543	0.688	1.818	0.883572
Solyc08g074280.4.1	365	440	452	1.038	8.85892e-17	Beta-lactamase domain-containing protein/ABC1 domain-containing protein/WaaY domain-containing protein (AHRD V3.3 *** A0A1Q3B6T1_CEPFO)	Solyc01g105370.4.1	207	208	231	517	486	550	1049	1104	1047	1.13	4.19926e-11	2-nitropropane dioxygenase-like protein (AHRD V3.3 *** Q9FMG0_ARATH)	Solyc06g072880.2.1	3.067	8.79895e-29	Glycosyltransferase (AHRD V3.3 *** A0A2G3CA94_CAPCH)	Solyc09g008260.3.1	5'-AMP-activated protein kinase-like protein (AHRD V3.3 *-* AT5G03420.1)	0.915	0.339	1.118	0.882106
Solyc01g006400.4.1	58	29	103	5.596	1.075e-16	Pistil extensin like protein, partial CDS only (AHRD V3.3 *-* Q7DLN2_TOBAC)	Solyc01g096370.4.1	26	13	19	11	14	17	127	151	136	4.492	9.92668e-11	transcription factor MYC2 (AHRD V3.3 *** A0A2I4DDN6_9ROSI)	Solyc08g068580.4.1	2.083	2.14475e-28	phospholipase D Z-like (AHRD V3.3 *** A0A2I4G6P1_9ROSI)	Solyc05g006220.3.1	IAA-amino acid hydrolase ILR1-like 1 (AHRD V3.3 *** A0A2G3B8H5_CAPCH)	7.774	7.674	9.679	0.881703
Solyc06g062460.3.1	173	174	121	1.41	2.72125e-16	bHLH transcription factor136	Solyc03g120390.3.1	30	19	51	56	65	38	150	156	161	2.063	1.20218e-10	auxin-regulated IAA15	Solyc11g006720.2.1	1.664	5.38125e-28	Transcription factor DIVARICATA (AHRD V3.3 *** A0A2G3AV26_CAPCH)	Solyc04g053130.4.1	Stress enhanced protein 2, chloroplastic (AHRD V3.3 *** A0A1U8F0B2_CAPAN)	0.956	0.889	0.955	0.880374
Solyc08g048290.4.1	217	134	167	1.688	2.72125e-16	inositol transporter 2	Solyc11g072600.3.1	252	314	263	935	1222	819	1949	1681	1731	1.419	1.20218e-10	APETALA2d	Solyc01g059760.3.1	4.604	7.75977e-28	sentrin-specific protease 2-like isoform X1 (AHRD V3.3 --* XP_024160256.1)	Solyc12g010020.3.1	Leucine aminopeptidase A1	1.961	4.081	8.91	0.872877
Solyc02g062460.4.1	415	311	565	1.766	2.79324e-16	2-oxoglutarate (2OG) and Fe(II)-dependent oxygenase superfamily protein (AHRD V3.3 *** A0A2U1LXD5_ARTAN)	Solyc05g010420.2.1	5444	5742	5160	10817	11490	9456	18841	17293	19582	0.828	1.65401e-10	S-adenosylmethionine decarboxylase	Solyc04g071770.3.1	2.849	8.58806e-28	Ethylene-responsive transcription factor (AHRD V3.3 *** A0A1U8GDL3_CAPAN)	Solyc02g093180.3.1	HXXXD-type acyl-transferase family protein (AHRD V3.3 *** A0A2K3L8P7_TRIPR)	0.499	0.855	1.869	0.872376
Solyc12g017530.1.1	69	74	68	1.925	3.9992e-16	Unknown protein	Solyc05g006220.3.1	0	0	0	0	0	0	76	69	48	7.774	4.71324e-10	IAA-amino acid hydrolase ILR1-like 1 (AHRD V3.3 *** A0A2G3B8H5_CAPCH)	Solyc04g080850.3.1	1.499	1.83045e-27	Thioredoxin (AHRD V3.3 *** Q201Z4_9SOLN)	Solyc12g098910.2.1	Non-specific serine/threonine protein kinase (AHRD V3.3 *** A0A2G2VIL4_CAPBA)	3.418	2.316	4.617	0.869681
Solyc04g078340.3.1	32	68	35	3.165	5.04116e-16	Cytochrome P450 (AHRD V3.3 *-* A0A200QZM5_9MAGN)	Solyc08g048290.4.1	217	134	167	131	150	149	450	395	506	1.305	4.92027e-10	inositol transporter 2	Solyc05g010425.1.1	1.579	1.95646e-27	S-adenosylmethionine decarboxylase (AHRD V3.3 *-* Q6KC47_PRUPE)	Solyc07g064600.3.1	Endoribonuclease L-PSP family protein (AHRD V3.3 *-* A0A1I9LS34_ARATH)	4.024	7.345	9.251	0.866351
Solyc04g071770.3.1	281	572	380	2.146	1.09069e-15	Ethylene-responsive transcription factor (AHRD V3.3 *** A0A1U8GDL3_CAPAN)	Solyc11g017470.2.1	477	435	522	722	703	765	2044	2212	1932	0.868	5.63189e-10	NAC domain-containing protein (AHRD V3.3 *** A0A2K3N804_TRIPR)	Solyc04g079730.1.1	3.877	2.54759e-27	allene oxide synthase	Solyc07g056500.4.1	glutathione S-transferase T5	2.252	2.433	2.906	0.865632
Solyc01g096370.4.1	26	13	19	3.252	2.4097e-15	transcription factor MYC2 (AHRD V3.3 *** A0A2I4DDN6_9ROSI)	Solyc10g007960.1.1	3304	3306	3286	1249	1382	1573	5517	4858	5979	1.696	5.65282e-10	cytochrome P450 CYP74C3	Solyc08g048290.4.1	2.115	2.99293e-27	inositol transporter 2	Solyc04g011520.3.1	Protein kinase APK1B, chloroplastic (AHRD V3.3 *** A0A2G2ZG75_CAPAN)	0.213	0.556	0.682	0.86045
Solyc03g007530.3.1	119	112	159	1.571	2.56131e-15	ABC transporter C family member 10 (AHRD V3.3 *** A0A2G2ZZN1_CAPAN)	Solyc05g051200.1.1	23	27	24	41	28	44	63	95	72	1.737	1.03014e-09	ethylene-responsive factor 1	Solyc06g073420.3.1	1.172	6.71513e-27	Inositol transporter 1	Solyc12g099400.2.1	hypothetical protein (AHRD V3.3 *** AT4G16060.1)	0.418	1.199	1.474	0.859121
Solyc01g006430.3.1	13345	14557	13077	1.094	2.73945e-15	Fatty acid desaturase (AHRD V3.3 *** E7CCC0_9BRAS)	Solyc02g090970.1.1	24	15	38	8	17	18	84	157	77	4.857	1.03474e-09	MAP kinase kinase kinase 21	Solyc03g121270.3.1	1.517	1.6647e-26	IAA-amino acid hydrolase ILR1-like protein (AHRD V3.3 *** A0A2U1PZX6_ARTAN)	Solyc04g078325.1.1	Cytochrome P450 (AHRD V3.3 *-* A0A200QZM5_9MAGN)	5.94	0.583	8.267	0.858974
Solyc05g053530.1.1	14	33	35	3.645	4.06764e-15	9-cis-epoxycarotenoid dioxygenase (AHRD V3.3 *** A0A1C9ZU82_9LILI)	Solyc07g055280.4.1	37	26	37	62	61	60	111	100	134	1.237	1.78526e-09	WRKY transcription factor 78	Solyc01g079360.4.1	3.124	1.71704e-26	WRKY transcription factor 37	Solyc01g080020.2.1	Eukaryotic aspartyl protease family protein (AHRD V3.3 *** A0A2U1ML86_ARTAN)	1.938	1.9	2.03	0.858368
Solyc08g080570.4.1	2402	2334	2453	0.895	4.65586e-15	UDP-glucose 4-epimerase-like protein (AHRD V3.3 *** A0A2K3NI12_TRIPR)	Solyc04g077270.4.1	21	17	67	73	71	101	281	177	271	3.409	2.33938e-09	G-type lectin S-receptor-like serine/threonine-protein kinase (AHRD V3.3 *** A0A1U8GJN2_CAPAN)	Solyc07g055280.4.1	2.285	3.59641e-26	WRKY transcription factor 78	Solyc05g005870.3.1	WAT1-related protein (AHRD V3.3 *** K4BWB4_SOLLC)	1.588	2.075	1.816	0.858037
Solyc07g008710.3.1	300	347	382	1.69	7.25673e-15	MLP-like protein 43 (AHRD V3.3 *** A0A2U1L1Z2_ARTAN)	Solyc07g007250.4.1	0	0	0	0	0	0	32	45	15	8.194	2.77399e-09	Metallocarboxypeptidase inhibitor (AHRD V3.3 *** A0A2G3BXM1_CAPCH)	Solyc12g049530.2.1	2.145	5.81725e-26	Phosphoinositide phosphatase SAC2 (AHRD V3.3 *-* A0A2G2V918_CAPBA)	Solyc02g080200.4.1	Pectinesterase (AHRD V3.3 *** A0A2G2VBJ7_CAPBA)	6.7	8.139	6.625	0.857634
Solyc05g051970.4.1	71	76	80	1.254	8.31975e-15	Alpha-ketoglutarate-dependent dioxygenase alkB-like protein 2 (AHRD V3.3 *** A0A2G2X511_CAPBA)	Solyc06g073640.4.1	93	69	90	63	86	64	161	166	156	1.273	2.89449e-09	GAMYB-like2	Solyc02g090430.3.1	2.129	5.83417e-26	MAP kinase kinase kinase 20	Solyc02g090350.4.1	Geraniol 8-hydroxylase (AHRD V3.3 *** A0A2G2XIM9_CAPBA)	6.584	6.394	7.319	0.85243
Solyc12g009220.2.1	6	4	27	6.557	1.02849e-14	jasmonate ZIM-domain protein 1	Solyc01g109780.3.1	251	321	273	994	952	855	1092	1073	1176	0.779	3.28781e-09	F-box family protein (AHRD V3.3 *-* AT2G16365.6)	Solyc03g083210.3.1	1.167	1.81554e-25	Protein DEFECTIVE IN MERISTEM SILENCING 3 (AHRD V3.3 *** A0A1U8FYZ2_CAPAN)	Solyc01g091170.3.1	ARGINASE 2	5.964	5.29	9.953	0.85169
Solyc11g005230.1.1	29	33	30	1.637	1.53864e-14	Protein SENSITIVITY TO RED LIGHT REDUCED 1 (AHRD V3.3 *** A0A1J3HM31_NOCCA)	Solyc05g051970.4.1	71	76	80	72	79	75	168	191	162	0.956	3.28781e-09	Alpha-ketoglutarate-dependent dioxygenase alkB-like protein 2 (AHRD V3.3 *** A0A2G2X511_CAPBA)	Solyc10g079640.2.1	5.189	4.81606e-25	IAA-amino acid hydrolase ILR1-like 6 (AHRD V3.3 *** A0A2G2YNX9_CAPAN)	Solyc10g085200.2.1	Acyl-CoA oxidase/dehydrogenase (AHRD V3.3 *** A0A200PWV2_9MAGN)	0.142	0.246	0.437	0.847038
Solyc01g058320.4.1	484	403	584	1.342	1.64289e-14	transmembrane protein (AHRD V3.3 *-* AT3G17120.5)	Solyc02g067180.3.1	1087	1136	1115	2152	2520	1924	2486	1983	2937	1.066	3.45798e-09	cystathionine gamma synthase	Solyc02g070440.3.1	1.446	1.40432e-24	Katanin p60 ATPase-containing subunit (AHRD V3.3 *** A0A1Y1IFT3_KLENI)	Solyc07g043590.3.1	Polyamine oxidase 3 (AHRD V3.3 *** A0A2G3BYY2_CAPCH)	0.727	1.141	2.136	0.844723
Solyc12g049530.2.1	157	181	178	1.732	2.2256e-14	Phosphoinositide phosphatase SAC2 (AHRD V3.3 *-* A0A2G2V918_CAPBA)	Solyc12g056305.1.1	5	4	6	1	8	4	69	43	46	5.072	5.27375e-09	LURP-one-like protein (AHRD V3.3 *** A0A1P8AWJ7_ARATH)	Solyc08g007800.3.1	1.861	1.47695e-24	SPX domain-containing protein (AHRD V3.3 *** D7MDY2_ARALL)	Solyc07g056420.4.1	glutathione S-transferase AY082341	1.924	0.657	2.111	0.843413
Solyc01g097510.4.1	43	33	41	2.201	3.57387e-14	annexin 3	Solyc06g075150.3.1	734	631	622	670	678	732	439	390	492	-0.66	6.90483e-09	Auxin Response Factor 10B	Solyc01g006400.4.1	6.754	1.66133e-24	Pistil extensin like protein, partial CDS only (AHRD V3.3 *-* Q7DLN2_TOBAC)	Solyc08g061610.4.1	Copper-transporting ATPase PAA2, chloroplastic (AHRD V3.3 *** A0A2G3BRF7_CAPCH)	1.741	1.33	2.283	0.839597
Solyc08g076970.3.1	2	0	2	9.029	3.80499e-14	Acetylornithine deacetylase (AHRD V3.3 *** A0A2G2XLB1_CAPBA)	Solyc11g005230.1.1	29	33	30	60	36	53	135	151	167	1.274	8.48704e-09	Protein SENSITIVITY TO RED LIGHT REDUCED 1 (AHRD V3.3 *** A0A1J3HM31_NOCCA)	Solyc01g099100.4.1	0.553	2.03444e-24	Long-chain acyl-CoA synthetase 6 (AHRD V3.3 *** A0A2U1MVC5_ARTAN)	Solyc03g117270.1.1	F-box family protein (AHRD V3.3 *** A0A2U1L823_ARTAN)	0.877	1.711	1.911	0.837924
Solyc01g091320.3.1	17	21	33	3.638	5.08188e-14	Methylsterol monooxygenase 1-2 (AHRD V3.3 *** A0A1U8H2N7_CAPAN)	Solyc01g105360.3.1	1	6	2	2	10	3	274	191	339	5.969	8.67992e-09	Glycosyltransferase (AHRD V3.3 *** A0A2I4DYG0_9ROSI)	Solyc08g074280.4.1	1.293	3.20143e-24	Beta-lactamase domain-containing protein/ABC1 domain-containing protein/WaaY domain-containing protein (AHRD V3.3 *** A0A1Q3B6T1_CEPFO)	Solyc07g007755.1.1	Defensin protein (AHRD V3.3 *** B1N681_SOLPI)	1.995	1.404	1.582	0.831869
Solyc04g082840.4.1	122	86	72	-1.528	6.62162e-14	B2-type cyclin dependent kinase	Solyc03g122270.4.1	57	42	73	51	63	46	375	253	410	3.038	9.01104e-09	Inter-alpha-trypsin inhibitor heavy chain-like protein (AHRD V3.3 *** Q8L798_ARATH)	Solyc02g083860.3.1	2.524	4.03241e-24	2-oxoglutarate (2OG) and Fe(II)-dependent oxygenase superfamily protein (AHRD V3.3 *** A0A2U1QGX7_ARTAN)	Solyc10g086500.1.1	steroid 5 alpha reductase DET2	0.786	1.413	1.492	0.830514
Solyc10g007960.1.1	3304	3306	3286	1.965	7.81075e-14	cytochrome P450 CYP74C3	Solyc09g008520.4.1	420	362	418	650	644	626	753	711	729	0.691	1.26074e-08	Acyl-CoA N-acyltransferase with RING/FYVE/PHD-type zinc finger domain-containing protein (AHRD V3.3 *** Q8RWG0_ARATH)	Solyc02g068430.4.1	0.725	6.38945e-24	Choline-phosphate cytidylyltransferase (AHRD V3.3 *** A0A2I0V8H3_9ASPA)	Solyc01g094550.3.1	Acyl-CoA thioesterase family protein (AHRD V3.3 *** A0A2U1Q5B6_ARTAN),Pfam:PF13622	0.605	0.81	0.72	0.827702
Solyc10g079620.2.1	513	638	486	1.733	8.71789e-14	haloacid dehalogenase-like hydrolase domain-containing protein 3 (AHRD V3.3 *** A0A2I4DP12_9ROSI),Pfam:PF13419	Solyc10g076250.2.1	36	31	32	35	38	32	154	141	149	1.164	1.26074e-08	Alanine--glyoxylate aminotransferase 2 (AHRD V3.3 *** B6U6Q5_MAIZE)	Solyc06g017860.3.1	1.23	6.63787e-24	Carboxypeptidase (AHRD V3.3 *** A0A2G3CAN0_CAPCH)	Solyc03g116590.3.1	Embryo-specific protein (AHRD V3.3 *** A0A2K3LFD9_TRIPR)	0.642	1.321	1.495	0.825416
Solyc08g005050.4.1	280	211	324	1.662	9.01103e-14	transcription factor MYC2 (AHRD V3.3 *-* R4S7B4_NICAT)	Solyc01g094550.3.1	499	487	529	494	417	495	720	838	792	0.605	1.34878e-08	Acyl-CoA thioesterase family protein (AHRD V3.3 *** A0A2U1Q5B6_ARTAN),Pfam:PF13622	Solyc02g083850.3.1	3.654	8.53095e-24	Calcium-dependent kinase (AHRD V3.3 *** Q5D875_MEDTR)	Solyc02g082430.4.1	MLO-like protein (AHRD V3.3 *** K4BAB3_SOLLC)	1.599	1.855	2.585	0.824243
Solyc06g074420.1.1	91	45	123	1.886	1.76396e-13	Cytochrome P450 (AHRD V3.3 *** A0A200Q6A4_9MAGN)	Solyc07g056500.4.1	154	97	168	49	43	27	217	237	226	2.252	1.34878e-08	glutathione S-transferase T5	Solyc12g015770.3.1	1.199	1.26829e-23	Cellulose synthase (AHRD V3.3 *-* A0A200RAR0_9MAGN)	Solyc01g099290.3.1	Cullin (AHRD V3.3 *** A0A2U1PNZ9_ARTAN)	0.565	0.636	1.747	0.82372
Solyc06g076850.3.1	1311	948	1535	1.229	3.09977e-13	Tetratricopeptide repeat (TPR)-like superfamily protein (AHRD V3.3 *** A0A1P8AMQ5_ARATH)	Solyc09g014280.1.1	74	51	78	160	124	174	804	751	524	1.536	1.34878e-08	HXXXD-type acyl-transferase family protein (AHRD V3.3 *** V5PZN5_9CARY)	Solyc02g087780.3.1	1.501	1.45456e-23	Aldose 1-epimerase (AHRD V3.3 *** A0A2G3D9R9_CAPCH)	Solyc05g051970.4.1	Alpha-ketoglutarate-dependent dioxygenase alkB-like protein 2 (AHRD V3.3 *** A0A2G2X511_CAPBA)	0.956	1.254	2.051	0.821911
Solyc06g061023.1.1	189	183	149	2.271	4.45369e-13	Cytochrome (AHRD V3.3 *** A0A2G3C7L0_CAPCH)	Solyc01g096050.4.1	649	476	646	138	127	160	432	406	358	0.93	1.38542e-08	Transcription factor bHLH13 (AHRD V3.3 *** A0A2G2W6S0_CAPBA)	Solyc10g079620.2.1	2.2	1.91661e-23	haloacid dehalogenase-like hydrolase domain-containing protein 3 (AHRD V3.3 *** A0A2I4DP12_9ROSI),Pfam:PF13419	Solyc03g112700.1.1	Herbivore elicitor-regulated 1 (AHRD V3.3 *** S5ZR43_NICAT)	3.053	2.139	3.211	0.818966
Solyc02g083850.3.1	24	18	60	2.533	4.67047e-13	Calcium-dependent kinase (AHRD V3.3 *** Q5D875_MEDTR)	Solyc11g007730.2.1	17	7	22	5	5	9	487	518	607	3.793	1.68977e-08	Bark storage protein A (AHRD V3.3 *** A0A1J3K1W0_NOCCA)	Solyc10g062160.3.1	2.762	4.14061e-23	Dynamin (AHRD V3.3 *** E5GB64_CUCME)	Solyc05g054760.4.1	dehydroascorbate reductase 1	0.651	1.029	1.366	0.817636
Solyc11g072110.2.1	84	73	96	1.6	5.30397e-13	2-oxoglutarate (2OG) and Fe(II)-dependent oxygenase superfamily protein (AHRD V3.3 *** A0A2U1Q1F3_ARTAN)	Solyc12g044840.2.1	88	98	94	254	246	224	589	515	518	1.063	1.84366e-08	Proline-rich receptor-like protein kinase PERK13 (AHRD V3.3 *** A0A2G2XXB3_CAPAN)	Solyc10g085880.1.1	2.423	7.09584e-23	UDP-glycosyltransferase 73C4 (AHRD V3.3 *** U73C4_SOLLC)	Solyc03g083010.3.1	Alpha/beta-Hydrolases superfamily protein (AHRD V3.3 *** Q9LVU7_ARATH)	0.308	0.68	1.452	0.815302
Solyc09g097960.3.1	21	47	36	3.33	6.47824e-13	NAD(P)-linked oxidoreductase, aldo/keto reductase family protein (AHRD V3.3 *** A0A1Y1HY98_KLENI)	Solyc08g074620.3.1	43	25	41	9	4	9	182	176	104	3.907	1.99871e-08	Polyphenol oxidase (AHRD V3.3 *** J7ES67_NICBE)	Solyc03g083010.3.1	1.452	7.64647e-23	Alpha/beta-Hydrolases superfamily protein (AHRD V3.3 *** Q9LVU7_ARATH)	Solyc03g116890.3.1	WRKY transcription factor 39	2.327	3.852	1.628	0.814849
Solyc02g090350.4.1	0	0	2	6.394	8.88656e-13	Geraniol 8-hydroxylase (AHRD V3.3 *** A0A2G2XIM9_CAPBA)	Solyc01g006430.3.1	13345	14557	13077	12968	12502	13134	28495	26200	24706	0.825	2.63161e-08	Fatty acid desaturase (AHRD V3.3 *** E7CCC0_9BRAS)	Solyc08g076930.1.1	1.383	1.50803e-22	jasmonic acid 3	Solyc08g005050.4.1	transcription factor MYC2 (AHRD V3.3 *-* R4S7B4_NICAT)	0.56	1.662	0.787	0.814197
Solyc04g071890.3.1	751	1928	2166	2.605	9.11914e-13	Peroxidase (AHRD V3.3 *** K4BTH6_SOLLC)	Solyc07g008250.3.1	3672	3794	3759	8447	8220	5375	14577	11973	18642	1.132	3.4565e-08	F-box protein (AHRD V3.3 *** S4T6I7_CAPAN)	Solyc02g086880.4.1	1.217	1.61793e-22	formate dehydrogenase	Solyc12g049400.2.1	Tify (AHRD V3.3 *** A0A200Q172_9MAGN)	3.469	2.409	6.78	0.813053
Solyc06g060190.3.1	2129	2140	2007	0.751	1.05803e-12	Cytochrome (AHRD V3.3 *** A0A1U8F0H8_CAPAN)	Solyc03g116490.1.1	165	172	175	182	196	195	299	343	404	0.844	4.24367e-08	hypothetical protein (AHRD V3.3 *** AT1G15400.3)	Solyc01g099290.3.1	1.747	1.6682e-22	Cullin (AHRD V3.3 *** A0A2U1PNZ9_ARTAN)	Solyc12g056305.1.1	LURP-one-like protein (AHRD V3.3 *** A0A1P8AWJ7_ARATH)	5.072	3.465	4.89	0.808075
Solyc02g087770.3.1	420	445	422	1.159	1.09324e-12	Aldose 1-epimerase (AHRD V3.3 *** A0A1U8G0C5_CAPAN)	Solyc06g071060.1.1	629	527	597	705	740	693	1063	984	975	1.612	4.284e-08	NAD(P)-binding Rossmann-fold superfamily protein (AHRD V3.3 *** A0A2U1Q367_ARTAN),Pfam:PF13561	Solyc03g096050.3.1	3.468	1.6682e-22	2-oxoglutarate (2OG) and Fe(II)-dependent oxygenase superfamily protein (AHRD V3.3 *** F4J670_ARATH)	Solyc01g080640.3.1	ABC transporter C family member 4 (AHRD V3.3 *** A0A2G3DI56_CAPCH)	0.298	0.224	0.259	0.806776
Solyc08g083110.4.1	285	378	287	0.955	1.18714e-12	Methionine gamma-lyase (AHRD V3.3 *** A0A1U8G8Y5_CAPAN)	Solyc08g075210.2.1	30	20	13	23	25	19	179	105	186	2.782	5.26485e-08	HXXXD-type acyl-transferase family protein (AHRD V3.3 *** F4JBC7_ARATH)	Solyc02g093180.3.1	1.869	1.80467e-22	HXXXD-type acyl-transferase family protein (AHRD V3.3 *** A0A2K3L8P7_TRIPR)	Solyc01g066970.2.1	Flowering-promoting factor 1 (AHRD V3.3 *** A0A1U8FE64_CAPAN)	3.509	1.4	4.863	0.799769
Solyc04g009440.3.1	20	32	77	3.194	1.37833e-12	NAC domain protein AY498713	Solyc05g010425.1.1	727	628	541	1521	1616	1570	2785	2363	3031	0.873	5.36872e-08	S-adenosylmethionine decarboxylase (AHRD V3.3 *-* Q6KC47_PRUPE)	Solyc06g005940.3.1	1.063	1.94234e-22	Protein disulfide-isomerase (AHRD V3.3 *** A0A1U8GX36_CAPAN)	Solyc06g083900.3.1	R2R3MYB transcription factor 13	5.506	1.793	6.255	0.796725
Solyc03g006110.3.1	100	93	84	1.146	1.40144e-12	Non-specific serine/threonine protein kinase (AHRD V3.3 *** A0A2G2ZLG0_CAPAN)	Solyc09g008260.3.1	102	117	133	193	192	189	255	239	248	0.915	5.45511e-08	5'-AMP-activated protein kinase-like protein (AHRD V3.3 *-* AT5G03420.1)	Solyc04g072033.1.1	1.652	1.95024e-22	NAD(P)-binding Rossmann-fold superfamily protein (AHRD V3.3 *** Q9SZ91_ARATH)	Solyc07g016170.4.1	L-arabinokinase-like (AHRD V3.3 *** A0A2I4GNX5_9ROSI)	3.734	3.771	4.045	0.796369
Solyc12g044840.2.1	88	98	94	1.203	1.60189e-12	Proline-rich receptor-like protein kinase PERK13 (AHRD V3.3 *** A0A2G2XXB3_CAPAN)	Solyc10g076710.3.1	2	2	6	3	1	0	42	22	48	4.818	6.01222e-08	Phosphoinositide phospholipase C (AHRD V3.3 *** O49950_SOLTU)	Solyc01g006430.3.1	1.322	2.59752e-22	Fatty acid desaturase (AHRD V3.3 *** E7CCC0_9BRAS)	Solyc07g054430.3.1	folic acid binding / transferase (AHRD V3.3 *** AT2G20830.4)	1.391	1.84	2.688	0.795497
Solyc02g085730.3.1	2278	1966	2276	1.411	2.06907e-12	allene oxide cyclase	Solyc07g056420.4.1	67	67	86	128	140	129	188	302	281	1.924	6.02085e-08	glutathione S-transferase AY082341	Solyc11g007730.2.1	6.027	2.60105e-22	Bark storage protein A (AHRD V3.3 *** A0A1J3K1W0_NOCCA)	Solyc10g079640.2.1	IAA-amino acid hydrolase ILR1-like 6 (AHRD V3.3 *** A0A2G2YNX9_CAPAN)	4.572	4.226	5.189	0.793556
Solyc05g010420.2.1	5444	5742	5160	0.864	2.2755e-12	S-adenosylmethionine decarboxylase	Solyc08g036640.3.1	0	1	9	1	1	1	51	67	40	5.189	7.29887e-08	Jasmonate ZIM domain protein f (AHRD V3.3 *** I3WTA4_NICAT)	Solyc12g011340.2.1	0.882	2.63648e-22	Polyadenylate-binding protein-interacting protein 10 (AHRD V3.3 *** A0A2G2YTF8_CAPAN)	Solyc01g006430.3.1	Fatty acid desaturase (AHRD V3.3 *** E7CCC0_9BRAS)	0.825	1.094	1.322	0.782343
Solyc10g079640.2.1	4	4	6	4.226	2.38911e-12	IAA-amino acid hydrolase ILR1-like 6 (AHRD V3.3 *** A0A2G2YNX9_CAPAN)	Solyc01g106500.4.1	157	143	191	145	159	179	430	509	488	1.024	1.01753e-07	Receptor-like protein kinase (AHRD V3.3 *** A0A2R6Q659_ACTCH)	Solyc01g097520.4.1	3.622	8.98945e-22	annexin 5	Solyc08g075210.2.1	HXXXD-type acyl-transferase family protein (AHRD V3.3 *** F4JBC7_ARATH)	2.782	2.69	2.838	0.776301
Solyc04g009790.4.1	231	255	255	0.884	2.60831e-12	Protein DETOXIFICATION (AHRD V3.3 *-* A0A0K9R7X2_SPIOL)	Solyc03g020060.3.1	0	0	3	0	0	0	13	11	30	7.693	1.0988e-07	Proteinase inhibitor type-2 (AHRD V3.3 *** A0A2G2V3L6_CAPBA)	Solyc09g075670.1.1	1.039	8.98945e-22	2-hydroxyisoflavanone dehydratase (AHRD V3.3 *** A0A1U8G399_CAPAN)	Solyc10g007770.3.1	Protein MEI2-like 5 (AHRD V3.3 *** A0A2G2YIV9_CAPAN)	0.117	0.18	0.466	0.772386
Solyc01g097520.4.1	103	111	107	2.656	5.18882e-12	annexin 5	Solyc05g007770.3.1	13	25	26	28	30	33	158	178	132	1.643	1.13383e-07	NAC domain TF	Solyc07g054430.3.1	2.688	1.04955e-21	folic acid binding / transferase (AHRD V3.3 *** AT2G20830.4)	Solyc01g096730.2.1	protein ZINC INDUCED FACILITATOR-LIKE 1-like (AHRD V3.3 *** A0A2I4H204_9ROSI)	2.213	2.756	4.025	0.766388
Solyc02g068430.4.1	983	899	1036	0.476	5.83499e-12	Choline-phosphate cytidylyltransferase (AHRD V3.3 *** A0A2I0V8H3_9ASPA)	Solyc03g096050.3.1	18	11	16	177	215	121	245	149	296	1.814	1.22369e-07	2-oxoglutarate (2OG) and Fe(II)-dependent oxygenase superfamily protein (AHRD V3.3 *** F4J670_ARATH)	Solyc06g074420.1.1	2.365	1.06053e-21	Cytochrome P450 (AHRD V3.3 *** A0A200Q6A4_9MAGN)	Solyc06g073420.3.1	Inositol transporter 1	0.543	0.711	1.172	0.764931
Solyc08g007800.3.1	81	80	68	1.16	9.97433e-12	SPX domain-containing protein (AHRD V3.3 *** D7MDY2_ARALL)	Solyc12g009220.2.1	6	4	27	1	0	3	85	203	158	5.314	1.22518e-07	jasmonate ZIM-domain protein 1	Solyc12g096770.1.1	5.596	1.06053e-21	HXXXD-type acyl-transferase family protein (AHRD V3.3 *** F4JBC7_ARATH)	Solyc01g096510.2.1	Sigma factor binding protein 1, chloroplastic (AHRD V3.3 *** A0A2G2W6X7_CAPBA)	3.559	2.565	3.474	0.763896
Solyc05g005870.3.1	173	110	163	2.075	1.22706e-11	WAT1-related protein (AHRD V3.3 *** K4BWB4_SOLLC)	Solyc04g077440.4.1	1951	2278	1714	3433	3109	3482	4789	4750	5296	0.678	1.34114e-07	Squalene epoxidase (AHRD V3.3 *** Q8GSM8_MEDTR)	Solyc12g056230.2.1	1.141	1.73295e-21	glutathione peroxidase like encoding 2	Solyc03g058970.4.1	Raffinose synthase family protein (AHRD V3.3 *** A0A2U1L8D0_ARTAN)	0.6	1.263	1.701	0.763369
Solyc05g054760.4.1	1171	1385	1288	1.029	1.22706e-11	dehydroascorbate reductase 1	Solyc02g090350.4.1	0	0	2	2	1	0	129	80	98	6.584	1.78881e-07	Geraniol 8-hydroxylase (AHRD V3.3 *** A0A2G2XIM9_CAPBA)	Solyc01g090750.3.1	-0.488	2.44062e-21	T-complex protein 1 subunit alpha (AHRD V3.3 *** A0A2G3DJ65_CAPCH)	Solyc08g066210.3.1	receptor-like protein kinase HSL1 (AHRD V3.3 *** A0A2G2YX65_CAPAN)	0.883	0.843	0.942	0.761229
Solyc08g068580.4.1	367	322	376	1.339	1.23268e-11	phospholipase D Z-like (AHRD V3.3 *** A0A2I4G6P1_9ROSI)	Solyc09g075120.3.1	1461	1336	1594	1558	1595	1732	1872	1896	1981	0.46	2.38422e-07	UDP-glucuronic acid decarboxylase 4 (AHRD V3.3 *** A0A2G2W0G3_CAPBA)	Solyc02g072570.2.1	1.999	2.44062e-21	Transcription factor TGA like domain (AHRD V3.3 *** A0A200Q9U0_9MAGN)	Solyc10g076250.2.1	Alanine--glyoxylate aminotransferase 2 (AHRD V3.3 *** B6U6Q5_MAIZE)	1.164	2.115	3.176	0.756139
Solyc01g097770.4.1	27	74	68	1.944	1.31444e-11	phototropin 2	Solyc04g074950.3.1	256	153	424	45	51	74	167	260	198	2.198	2.78007e-07	Dihydrofolate reductase (AHRD V3.3 *** A0A1P8B8P6_ARATH)	Solyc12g056305.1.1	4.89	2.78094e-21	LURP-one-like protein (AHRD V3.3 *** A0A1P8AWJ7_ARATH)	Solyc07g043480.1.1	Glycosyltransferase (AHRD V3.3 *** A0A2G3BZR4_CAPCH)	0.907	0.814	0.645	0.747453
Solyc03g006490.3.1	1508	1413	1531	1.265	1.31444e-11	Stem-specific protein TSJT1 (AHRD V3.3 *** A0A2G2WW08_CAPBA)	Solyc03g123460.4.1	2	2	1	0	0	1	29	43	29	2.026	3.23409e-07	DUF581 domain-containing protein (AHRD V3.3 *** A0A1Q3D286_CEPFO)	Solyc05g015630.3.1	-0.912	3.07872e-21	nuclear transport factor 2-like (AHRD V3.3 *** A0A2I4G8G9_9ROSI)	Solyc02g094040.3.1	Lipase (AHRD V3.3 *** A0A2G3DA77_CAPCH)	0.436	0.893	1.501	0.746463
Solyc09g092590.2.1	237	236	261	1.702	1.31444e-11	Cytochrome (AHRD V3.3 *** A0A2G3CRG6_CAPCH)	Solyc12g009560.2.1	1529	1525	1597	5327	3963	4467	13050	14278	11326	0.886	3.63952e-07	EIN3-binding F-box protein 1	Solyc03g112700.1.1	3.211	3.97568e-21	Herbivore elicitor-regulated 1 (AHRD V3.3 *** S5ZR43_NICAT)	Solyc02g088000.3.1	Starch synthase, chloroplastic/amyloplastic (AHRD V3.3 *** K4BBV6_SOLLC)	0.168	0.274	0.613	0.740739
Solyc05g052680.1.1	37	71	62	2.313	1.85634e-11	HXXXD-type acyl-transferase family protein (AHRD V3.3 *** V5PZN5_9CARY)	Solyc12g011340.2.1	846	919	848	1005	1128	988	1465	1292	1534	0.52	3.75552e-07	Polyadenylate-binding protein-interacting protein 10 (AHRD V3.3 *** A0A2G2YTF8_CAPAN)	Solyc03g118970.3.1	1.07	4.34482e-21	Protein DETOXIFICATION (AHRD V3.3 *** A0A1J7HGK7_LUPAN)	Solyc08g074720.2.1	Late embryogenesis abundant protein Lea5 (AHRD V3.3 *** A0A1J3FNN3_NOCCA)	0.424	0.543	0.344	0.7368
Solyc03g116490.1.1	165	172	175	0.914	2.1995e-11	hypothetical protein (AHRD V3.3 *** AT1G15400.3)	Solyc03g116890.3.1	212	122	262	16	7	42	316	393	243	2.327	4.04957e-07	WRKY transcription factor 39	Solyc06g061027.1.1	1.186	5.49715e-21	Cytochrome P450 (AHRD V3.3 *** A0A200PQ40_9MAGN)	Solyc11g044560.3.1	ABSCISIC ACID-INSENSITIVE 5-like protein 5 (AHRD V3.3 *** A0A1U8GBR9_CAPAN)	0.546	0.242	0.392	0.733665
Solyc02g094040.3.1	630	702	707	0.893	2.60439e-11	Lipase (AHRD V3.3 *** A0A2G3DA77_CAPCH)	Solyc06g053710.3.1	274	166	407	761	791	434	1664	1905	2044	1.495	5.96547e-07	ethylene receptor homolog (ETR4)	Solyc11g012510.3.1	1.68	6.14238e-21	GRAS1	Solyc07g006560.3.1	Hypersensitive response assisting protein (AHRD V3.3 *** Q9SWC6_CAPAN)	4.794	6.999	7.452	0.727285
Solyc02g063220.3.1	361	369	364	1.365	2.92238e-11	Mannose-6-phosphate isomerase (AHRD V3.3 *** A0A2G2XBW4_CAPBA)	Solyc05g005870.3.1	173	110	163	69	58	34	197	185	309	1.588	6.34254e-07	WAT1-related protein (AHRD V3.3 *** K4BWB4_SOLLC)	Solyc07g056480.3.1	3.674	7.12799e-21	glutathione S-transferase/peroxidase	Solyc02g078220.1.1	DUF2921 family protein, putative (DUF2921) (AHRD V3.3 *** Q9SVS7_ARATH)	0.383	0.252	0.932	0.727034
Solyc06g005750.3.1	138	143	99	1.728	2.92238e-11	Methylsterol monooxygenase 2-1 (AHRD V3.3 *** A0A1U8H5Y5_CAPAN)	Solyc02g090430.3.1	344	412	382	221	212	143	394	638	454	1.102	7.2982e-07	MAP kinase kinase kinase 20	Solyc02g064980.1.1	3.458	9.30913e-21	MAP kinase kinase kinase	Solyc05g053170.3.1	Chalcone synthase (AHRD V3.3 *** A0A2G2ZJX1_CAPAN)	3.431	2.115	4.532	0.726702
Solyc09g090070.1.1	13	13	24	2.946	3.44284e-11	phosphate transporter 1	Solyc09g090100.3.1	905	904	839	1128	1152	1121	1314	1059	1330	0.493	7.82699e-07	cryptochrome 2	Solyc05g054760.4.1	1.366	1.17753e-20	dehydroascorbate reductase 1	Solyc03g120390.3.1	auxin-regulated IAA15	2.063	1.546	1.617	0.72503
Solyc03g121910.1.1	2698	2615	2620	0.414	6.33446e-11	Threonine synthase (AHRD V3.3 *** B6TPP7_MAIZE)	Solyc07g005440.1.1	33	31	57	398	547	249	501	420	843	1.781	8.77438e-07	Non-specific serine/threonine protein kinase (AHRD V3.3 *** A0A2G2WAR5_CAPBA)	Solyc09g098590.4.1	1.788	1.46345e-20	Sucrose synthase (AHRD V3.3 *** E0Z1D1_SOLLC)	Solyc05g050560.1.1	Transcription factor bHLH13 (AHRD V3.3 *** A0A2G3B2W8_CAPCH)	0.467	0.547	1.086	0.722678
Solyc03g121270.3.1	883	882	844	0.967	6.88764e-11	IAA-amino acid hydrolase ILR1-like protein (AHRD V3.3 *** A0A2U1PZX6_ARTAN)	Solyc04g078340.3.1	32	68	35	10	5	13	105	85	69	1.414	9.00735e-07	Cytochrome P450 (AHRD V3.3 *-* A0A200QZM5_9MAGN)	Solyc01g097510.4.1	2.647	1.60195e-20	annexin 3	Solyc06g074090.3.1	7-dehydrocholesterol reductase (AHRD V3.3 *** A0A2G2WMN4_CAPBA)	0.526	0.645	0.56	0.72085
Solyc06g074090.3.1	570	587	552	0.645	8.8201e-11	7-dehydrocholesterol reductase (AHRD V3.3 *** A0A2G2WMN4_CAPBA)	Solyc09g090070.1.1	13	13	24	12	13	10	70	113	106	2.35	9.6721e-07	phosphate transporter 1	Solyc04g005410.3.1	1.356	1.79058e-20	Ureide permease (AHRD V3.3 *** A0A2R6PBP7_ACTCH)	Solyc03g093620.1.1	Sulfotransferase (AHRD V3.3 *** A0A2I4HG22_9ROSI)	0.767	0.698	0.544	0.694549
Solyc06g083470.4.1	235	204	223	2.339	9.49747e-11	NAD(P)-binding Rossmann-fold superfamily protein (AHRD V3.3 *** F4IKL5_ARATH),Pfam:PF13561	Solyc05g008770.3.1	243	252	281	413	528	311	353	363	475	1.046	9.70614e-07	Amino-acid permease BAT1-like protein (AHRD V3.3 *-* A0A2G3B695_CAPCH)	Solyc01g109780.3.1	1.186	1.95257e-20	F-box family protein (AHRD V3.3 *-* AT2G16365.6)	Solyc06g062460.3.1	bHLH transcription factor136	1.721	1.41	1.512	0.692143
Solyc04g005070.3.1	179	178	168	1.378	9.55666e-11	Major facilitator superfamily protein (AHRD V3.3 *** A0A2U1N7S7_ARTAN)	Solyc01g086870.3.1	390	372	482	525	463	435	1297	1750	1428	0.888	9.78686e-07	bHLH transcription factor 076	Solyc09g007150.3.1	2.598	3.55252e-20	Glutathione S-transferase (AHRD V3.3 *** A0A200QHH9_9MAGN)	Solyc07g064650.3.1	Senescence regulator S40 (AHRD V3.3 *** A0A200PYV8_9MAGN)	1.423	0.506	1.46	0.691258
Solyc09g009040.3.1	444	438	430	0.75	1.34356e-10	Delta(14)-sterol reductase (AHRD V3.3 *** A0A2G2VX21_CAPBA)	Solyc02g071490.4.1	108	60	109	43	50	48	77	73	79	1.518	1.11704e-06	2-oxoglutarate (2OG) and Fe(II)-dependent oxygenase superfamily protein (AHRD V3.3 *** Q9SB32_ARATH)	Solyc06g060190.3.1	0.938	6.78108e-20	Cytochrome (AHRD V3.3 *** A0A1U8F0H8_CAPAN)	Solyc09g097960.3.1	NAD(P)-linked oxidoreductase, aldo/keto reductase family protein (AHRD V3.3 *** A0A1Y1HY98_KLENI)	4.298	3.33	4.871	0.690966
Solyc01g105370.4.1	207	208	231	1.077	1.46261e-10	2-nitropropane dioxygenase-like protein (AHRD V3.3 *** Q9FMG0_ARATH)	Solyc08g007800.3.1	81	80	68	156	206	152	393	307	422	0.9	1.1886e-06	SPX domain-containing protein (AHRD V3.3 *** D7MDY2_ARALL)	Solyc06g062460.3.1	1.512	7.6997e-20	bHLH transcription factor136	Solyc03g044740.4.1	Methyl esterase 1 (AHRD V3.3 *** A0A2U1LMY0_ARTAN)	0.898	0.941	0.727	0.687101
Solyc06g060230.3.1	481	438	489	1.179	1.46679e-10	NAC domain-containing protein (AHRD V3.3 *** A0A2K3N804_TRIPR)	Solyc02g092590.3.1	46	56	54	57	60	65	114	103	112	1.049	1.22329e-06	glycosyltransferase-like protein (AHRD V3.3 *-* AT5G67390.3)	Solyc01g096370.4.1	3.502	9.52791e-20	transcription factor MYC2 (AHRD V3.3 *** A0A2I4DDN6_9ROSI)	Solyc01g105370.4.1	2-nitropropane dioxygenase-like protein (AHRD V3.3 *** Q9FMG0_ARATH)	1.13	1.077	2.583	0.676417
Solyc02g090430.3.1	344	412	382	1.398	1.66589e-10	MAP kinase kinase kinase 20	Solyc08g076930.1.1	1721	1409	2313	997	1069	1030	1700	1869	1609	0.778	1.32255e-06	jasmonic acid 3	Solyc01g107130.4.1	0.647	1.12021e-19	Vacuolar sorting receptor homolog (AHRD V3.3 *** P93027_ARATH)	Solyc09g008520.4.1	Acyl-CoA N-acyltransferase with RING/FYVE/PHD-type zinc finger domain-containing protein (AHRD V3.3 *** Q8RWG0_ARATH)	0.691	0.195	0.804	0.673609
Solyc01g005400.3.1	179	188	204	1.629	1.72213e-10	Caleosin (AHRD V3.3 *** A0A200QL80_9MAGN)	Solyc01g005410.4.1	377	430	529	427	471	462	845	770	981	2.028	1.51491e-06	Caleosin (AHRD V3.3 *** A0A200QL80_9MAGN)	Solyc09g082650.4.1	1.351	1.13395e-19	1,2-dihydroxy-3-keto-5-methylthiopentene dioxygenase (AHRD V3.3 *** A8UGP3_SOLTU)	Solyc09g065870.4.1	E3 ubiquitin-protein ligase RGLG2 (AHRD V3.3 *** A0A2G2ZXW2_CAPAN)	0.32	0.502	1.357	0.672496
Solyc11g050710.2.1	1	0	0	6.354	1.78323e-10	Exocyst complex component SEC10 (AHRD V3.3 *** A0A2G2ZN90_CAPAN)	Solyc02g091690.3.1	136	125	150	150	142	124	207	143	221	1.357	1.57647e-06	bHLH transcription factor 081	Solyc12g013560.2.1	1.74	1.50934e-19	PAP-specific phosphatase HAL2-like (AHRD V3.3 *** A0A2G2ZXI6_CAPAN)	Solyc11g017470.2.1	NAC domain-containing protein (AHRD V3.3 *** A0A2K3N804_TRIPR)	0.868	1.571	2.206	0.67234
Solyc01g091690.3.1	163	239	209	1.426	2.02776e-10	S-adenosyl-L-methionine-dependent methyltransferases superfamily protein (AHRD V3.3 *** A0A2U1NM08_ARTAN)	Solyc06g073060.3.1	231	240	273	409	375	391	479	418	448	0.613	1.61119e-06	IAA-amino acid hydrolase ILR1-like 4 (AHRD V3.3 *** A0A1U8H3P8_CAPAN)	Solyc11g010170.2.1	1.663	2.31812e-19	LanC-like protein GCL1 (AHRD V3.3 *** A0A1U8EWL4_CAPAN)	Solyc06g060170.3.1	Pectin lyase-like superfamily protein (AHRD V3.3 *** Q84K13_ARATH)	0.401	0.63	0.622	0.671284
Solyc06g073640.4.1	93	69	90	1.21	2.2396e-10	GAMYB-like2	Solyc08g074280.4.1	365	440	452	713	791	676	1537	1339	1426	0.675	1.61225e-06	Beta-lactamase domain-containing protein/ABC1 domain-containing protein/WaaY domain-containing protein (AHRD V3.3 *** A0A1Q3B6T1_CEPFO)	Solyc07g043420.3.1	1.647	2.56549e-19	2-oxoglutarate-dependent dioxygenase 2	Solyc01g079360.4.1	WRKY transcription factor 37	2.042	2.923	3.124	0.668064
Solyc12g099400.2.1	156	181	136	1.199	2.2942e-10	hypothetical protein (AHRD V3.3 *** AT4G16060.1)	Solyc02g083850.3.1	24	18	60	80	73	84	308	712	383	1.745	1.84545e-06	Calcium-dependent kinase (AHRD V3.3 *** Q5D875_MEDTR)	Solyc04g080460.3.1	0.774	3.30038e-19	Sugar facilitator protein 4	Solyc06g076300.3.1	Haloacid dehalogenase-like hydrolase (HAD) superfamily protein (AHRD V3.3 *** A0A2U1Q3B7_ARTAN)	2.086	0.825	1.251	0.658816
Solyc10g079280.2.1	364	446	373	0.992	3.21726e-10	Nucleotide-sugar transporter family protein (AHRD V3.3 *** A0A2U1PWK4_ARTAN)	Solyc10g055800.2.1	378	653	2621	474	461	793	1572	1812	2020	3.395	1.93334e-06	Chitinase (AHRD V3.3 *** B9VRK7_CAPAN)	Solyc09g090070.1.1	3.678	4.90091e-19	phosphate transporter 1	Solyc05g005980.4.1	protein NRT1/ PTR FAMILY 1.2-like (AHRD V3.3 *** A0A2I4HMB7_9ROSI)	0.669	0.846	1.074	0.657712
Solyc08g082070.3.1	26	22	13	-2.367	3.39953e-10	High mobility group B protein 6 (AHRD V3.3 *** A0A2G2XK70_CAPBA)	Solyc06g083480.4.1	490	473	457	230	290	226	1023	1083	1387	0.807	2.00521e-06	NAD(P)-binding Rossmann-fold superfamily protein (AHRD V3.3 *** A0A1P8AYK7_ARATH)	Solyc09g082690.3.1	2.163	5.40003e-19	superoxide dismutase	Solyc04g074520.1.1	VQ motif-containing protein 9 (AHRD V3.3 *** A0A2I4DH74_9ROSI)	0.605	0.692	1.342	0.65463
Solyc05g005980.4.1	515	582	477	0.846	3.47961e-10	protein NRT1/ PTR FAMILY 1.2-like (AHRD V3.3 *** A0A2I4HMB7_9ROSI)	Solyc09g090130.3.1	137	127	279	123	110	109	120	173	232	1.679	2.30529e-06	R2R3MYB transcription factor 15	Solyc06g069490.3.1	1.58	5.66593e-19	Transmembrane protein adipocyte-associated 1 (AHRD V3.3 *** A0A2U1LW35_ARTAN)	Solyc09g075670.1.1	2-hydroxyisoflavanone dehydratase (AHRD V3.3 *** A0A1U8G399_CAPAN)	0.893	0.698	1.039	0.652965
Solyc05g006220.3.1	0	0	0	7.674	3.92998e-10	IAA-amino acid hydrolase ILR1-like 1 (AHRD V3.3 *** A0A2G3B8H5_CAPCH)	Solyc01g080640.3.1	7920	7629	7904	9847	10063	9765	11378	9949	11910	0.298	2.41906e-06	ABC transporter C family member 4 (AHRD V3.3 *** A0A2G3DI56_CAPCH)	Solyc05g013440.3.1	0.791	8.82264e-19	Amine oxidase (AHRD V3.3 *** A0A2G2VMP6_CAPBA)	Solyc10g076670.3.1	2-oxoglutarate (2OG) and Fe(II)-dependent oxygenase superfamily protein (AHRD V3.3 *** F4J670_ARATH)	2.451	3.034	3.815	0.651013
Solyc09g015670.3.1	981	1223	942	0.914	3.92998e-10	Vacuolar sorting receptor protein (AHRD V3.3 *** C6KI57_LILLO)	Solyc10g085050.3.1	1144	803	927	1635	1755	1474	2134	1825	2300	0.631	2.65713e-06	GDP-fucose O-fucosyltransferase-like protein (AHRD V3.3 *** G7JS84_MEDTR)	Solyc01g105360.3.1	6.285	1.20705e-18	Glycosyltransferase (AHRD V3.3 *** A0A2I4DYG0_9ROSI)	Solyc08g048290.4.1	inositol transporter 2	1.305	1.688	2.115	0.649465
Solyc12g010400.2.1	963	902	1222	1.322	3.98652e-10	hypothetical protein (AHRD V3.3 *-* AT2G46490.1)	Solyc05g052050.1.1	0	2	7	26	19	14	117	188	123	3.556	3.04913e-06	DNA-binding protein Pti4	Solyc07g063040.3.1	0.76	1.20705e-18	Methylthioribulose-1-phosphate dehydratase (AHRD V3.3 *** A0A1Z5KSY2_FISSO)	Solyc04g016000.3.1	Heat shock transcription factor protein 8 (AHRD V3.3 *** A0A1W6LWG5_FRAAN)	0.884	1.312	0.914	0.644341
Solyc12g056305.1.1	5	4	6	3.465	3.98652e-10	LURP-one-like protein (AHRD V3.3 *** A0A1P8AWJ7_ARATH)	Solyc02g070440.3.1	240	344	260	615	619	518	1682	1569	1699	0.701	3.26627e-06	Katanin p60 ATPase-containing subunit (AHRD V3.3 *** A0A1Y1IFT3_KLENI)	Solyc09g065870.4.1	1.357	1.4099e-18	E3 ubiquitin-protein ligase RGLG2 (AHRD V3.3 *** A0A2G2ZXW2_CAPAN)	Solyc02g086880.4.1	formate dehydrogenase	0.516	1.063	1.217	0.643095
Solyc09g075670.1.1	914	976	952	0.698	4.47439e-10	2-hydroxyisoflavanone dehydratase (AHRD V3.3 *** A0A1U8G399_CAPAN)	Solyc03g121270.3.1	883	882	844	705	703	796	1434	1517	1225	0.753	3.26627e-06	IAA-amino acid hydrolase ILR1-like protein (AHRD V3.3 *** A0A2U1PZX6_ARTAN)	Solyc02g072130.3.1	0.572	2.03175e-18	Protein transport protein Sec61 subunit alpha (AHRD V3.3 *** A0A1U8FK13_CAPAN)	Solyc09g090070.1.1	phosphate transporter 1	2.35	2.946	3.678	0.64258
Solyc07g056500.4.1	154	97	168	2.433	4.98944e-10	glutathione S-transferase T5	Solyc06g074090.3.1	570	587	552	729	758	739	1126	921	1286	0.526	3.99211e-06	7-dehydrocholesterol reductase (AHRD V3.3 *** A0A2G2WMN4_CAPBA)	Solyc03g119520.4.1	1.173	2.08857e-18	BnaC05g48200D protein (AHRD V3.3 *** A0A078HZC2_BRANA)	Solyc04g079730.1.1	allene oxide synthase	1.641	4.025	3.877	0.639107
Solyc08g075210.2.1	30	20	13	2.69	5.26048e-10	HXXXD-type acyl-transferase family protein (AHRD V3.3 *** F4JBC7_ARATH)	Solyc05g053890.3.1	7	7	12	58	107	64	206	156	213	2.153	4.35536e-06	Glycosyltransferase (AHRD V3.3 *** A0A2I4EYF5_9ROSI)	Solyc03g120850.4.1	-0.634	2.63713e-18	Chaperonin 60 beta (AHRD V3.3 *** A0A2U1NW26_ARTAN)	Solyc11g005620.1.1	Acetylglutamate kinase (AHRD V3.3 *** A0A1U8EW67_CAPAN)	0.51	0.345	0.735	0.637364
Solyc07g056480.3.1	537	382	631	2.468	6.26613e-10	glutathione S-transferase/peroxidase	Solyc11g005560.3.1	755	707	746	728	714	705	477	464	492	-0.478	4.43682e-06	Cellulose synthase (AHRD V3.3 *** K4D4G9_SOLLC)	Solyc10g074980.2.1	0.666	5.42685e-18	Vacuolar sorting receptor protein (AHRD V3.3 *** C6KI57_LILLO)	Solyc12g057060.2.1	Glycosyltransferase (AHRD V3.3 *** A0A2G3CNS7_CAPCH)	3.269	2.018	3.478	0.636139
Solyc04g005410.3.1	571	498	427	0.941	8.61417e-10	Ureide permease (AHRD V3.3 *** A0A2R6PBP7_ACTCH)	Solyc08g080630.4.1	31	11	37	8	11	10	14	18	11	3.301	4.46886e-06	Ethylene-responsive proteinase inhibitor 1 (AHRD V3.3 *** A0A1U8G7N9_CAPAN)	Solyc12g099400.2.1	1.474	5.57617e-18	hypothetical protein (AHRD V3.3 *** AT4G16060.1)	Solyc09g075020.3.1	ABC transporter C family member 4 (AHRD V3.3 *** A0A2G2ZW52_CAPAN)	0.885	0.6	1.213	0.632893
Solyc06g072650.1.1	14	19	22	2.506	8.61417e-10	Small auxin up-regulated RNA61	Solyc06g076300.3.1	72	38	73	84	127	119	217	180	247	2.086	4.63122e-06	Haloacid dehalogenase-like hydrolase (HAD) superfamily protein (AHRD V3.3 *** A0A2U1Q3B7_ARTAN)	Solyc10g076270.3.1	1.096	1.51436e-17	Regulatory-associated protein of TOR 1 (AHRD V3.3 *-* A0A2G2VZ40_CAPBA)	Solyc12g049530.2.1	Phosphoinositide phosphatase SAC2 (AHRD V3.3 *-* A0A2G2V918_CAPBA)	0.696	1.732	2.145	0.628388
Solyc03g111140.3.1	27801	27593	27394	0.495	9.72752e-10	Malate synthase (AHRD V3.3 *** A0A1U8FXE5_CAPAN)	Solyc11g069590.2.1	392	329	388	453	438	545	318	287	288	-0.723	4.64403e-06	Receptor-like serine/threonine-protein kinase NCRK (AHRD V3.3 *** A0A2G3BBL7_CAPCH)	Solyc02g087410.4.1	2.317	1.55112e-17	ABC transporter B family member 18 (AHRD V3.3 *** A0A1U8FQF4_CAPAN)	Solyc06g076850.3.1	Tetratricopeptide repeat (TPR)-like superfamily protein (AHRD V3.3 *** A0A1P8AMQ5_ARATH)	1.415	1.229	1.33	0.61911
Solyc07g006560.3.1	1	0	2	6.999	9.88169e-10	Hypersensitive response assisting protein (AHRD V3.3 *** Q9SWC6_CAPAN)	Solyc12g057060.2.1	3	15	22	41	83	57	210	512	238	3.269	4.82564e-06	Glycosyltransferase (AHRD V3.3 *** A0A2G3CNS7_CAPCH)	Solyc03g111170.3.1	1.127	1.85221e-17	4-coumarate-CoA ligase (AHRD V3.3 *** E5GBV5_CUCME)	Solyc12g013560.2.1	PAP-specific phosphatase HAL2-like (AHRD V3.3 *** A0A2G2ZXI6_CAPAN)	0.794	0.66	1.74	0.615235
Solyc07g043250.1.1	34	55	44	2.56	9.92542e-10	VQ motif-containing protein 22 (AHRD V3.3 *** A0A2G2Z0Y6_CAPAN)	Solyc06g008270.2.1	4	6	13	10	8	6	42	72	23	2.597	5.10337e-06	Cladosporium fulvum resistance 2.2	Solyc07g062080.4.1	1.036	3.04183e-17	mitogen-activated protein kinase 11	Solyc04g040180.3.1	S-adenosyl-L-methionine-dependent methyltransferases superfamily protein (AHRD V3.3 *** A0A1Y1ICE6_KLENI)	1.554	1.75	0.746	0.608053
Solyc01g059760.3.1	4	6	12	4.257	1.02729e-09	sentrin-specific protease 2-like isoform X1 (AHRD V3.3 --* XP_024160256.1)	Solyc11g005620.1.1	551	537	523	686	782	680	916	860	888	0.51	5.23085e-06	Acetylglutamate kinase (AHRD V3.3 *** A0A1U8EW67_CAPAN)	Solyc03g058970.4.1	1.701	3.83199e-17	Raffinose synthase family protein (AHRD V3.3 *** A0A2U1L8D0_ARTAN)	Solyc04g078340.3.1	Cytochrome P450 (AHRD V3.3 *-* A0A200QZM5_9MAGN)	1.414	3.165	3.962	0.602077
Solyc07g043590.3.1	205	241	260	1.141	1.06215e-09	Polyamine oxidase 3 (AHRD V3.3 *** A0A2G3BYY2_CAPCH)	Solyc06g083470.4.1	235	204	223	76	113	98	557	395	567	1.804	5.24225e-06	NAD(P)-binding Rossmann-fold superfamily protein (AHRD V3.3 *** F4IKL5_ARATH),Pfam:PF13561	Solyc08g006410.4.1	5.744	5.35575e-17	Glycosyltransferase (AHRD V3.3 *** B9VJL9_9SOLA)	Solyc12g096770.1.1	HXXXD-type acyl-transferase family protein (AHRD V3.3 *** F4JBC7_ARATH)	2.402	5.679	5.596	0.599983
Solyc07g052480.3.1	34627	26737	40581	0.884	1.48556e-09	isocitrate lyase LEU18678	Solyc01g096740.4.1	22	7	16	50	53	57	147	141	113	1.609	5.30676e-06	Protein ZINC INDUCED FACILITATOR-LIKE 1 (AHRD V3.3 *** A0A1J3IH30_NOCCA)	Solyc01g028900.3.1	0.785	9.60562e-17	2-oxoisovalerate dehydrogenase subunit beta, mitochondrial (AHRD V3.3 *** A0A2G3DFR9_CAPCH)	Solyc10g076710.3.1	Phosphoinositide phospholipase C (AHRD V3.3 *** O49950_SOLTU)	4.818	4.527	4.166	0.596072
Solyc08g075710.3.1	546	727	525	1.39	3.06912e-09	Polyamine transporter PUT1 (AHRD V3.3 *** A0A2G2XLV8_CAPBA)	Solyc03g118970.3.1	3490	3506	3317	1359	1419	1506	1957	1883	2283	0.597	6.29058e-06	Protein DETOXIFICATION (AHRD V3.3 *** A0A1J7HGK7_LUPAN)	Solyc01g096740.4.1	3.145	1.03353e-16	Protein ZINC INDUCED FACILITATOR-LIKE 1 (AHRD V3.3 *** A0A1J3IH30_NOCCA)	Solyc02g087770.3.1	Aldose 1-epimerase (AHRD V3.3 *** A0A1U8G0C5_CAPAN)	0.723	1.159	1.732	0.595562
Solyc02g069180.4.1	697	652	629	0.682	3.22117e-09	SBP (S-ribonuclease binding protein) family protein (AHRD V3.3 *-* A0A2U1LW40_ARTAN)	Solyc07g054430.3.1	60	46	75	29	59	19	125	160	102	1.391	6.9284e-06	folic acid binding / transferase (AHRD V3.3 *** AT2G20830.4)	Solyc10g079280.2.1	1.239	1.29183e-16	Nucleotide-sugar transporter family protein (AHRD V3.3 *** A0A2U1PWK4_ARTAN)	Solyc07g052480.3.1	isocitrate lyase LEU18678	0.295	0.884	0.719	0.593135
Solyc03g006770.4.1	13	27	14	1.828	3.26002e-09	Receptor protein kinase (AHRD V3.3 *** Q40096_IPOTF)	Solyc11g011330.2.1	118	174	222	2533	3272	1836	2797	2043	3453	2.075	8.62061e-06	Cinnamyl alcohol dehydrogenase (AHRD V3.3 *** J7IAL0_FRAAN)	Solyc05g009230.3.1	2.123	1.3679e-16	MYB transcription factor (AHRD V3.3 *-* B4FU27_MAIZE)	Solyc11g007730.2.1	Bark storage protein A (AHRD V3.3 *** A0A1J3K1W0_NOCCA)	3.793	6.287	6.027	0.592311
Solyc02g087880.3.1	175	119	104	-1.691	4.11293e-09	Tubulin alpha chain (AHRD V3.3 *** A0A1U8FRN4_CAPAN)	Solyc01g097520.4.1	103	111	107	91	97	86	473	901	418	1.838	8.84793e-06	annexin 5	Solyc05g014260.3.1	1.535	1.7428e-16	Two-component response regulator (AHRD V3.3 *** A0A2G3B918_CAPCH)	Solyc02g090470.4.1	Peroxidase (AHRD V3.3 *** K4BCJ6_SOLLC)	1.095	1.102	1.276	0.585822
Solyc09g075020.3.1	3397	3474	3641	0.6	4.21574e-09	ABC transporter C family member 4 (AHRD V3.3 *** A0A2G2ZW52_CAPAN)	Solyc10g085880.1.1	78	83	96	160	156	166	266	278	304	1.153	1.0103e-05	UDP-glycosyltransferase 73C4 (AHRD V3.3 *** U73C4_SOLLC)	Solyc05g008770.3.1	1.544	2.58589e-16	Amino-acid permease BAT1-like protein (AHRD V3.3 *-* A0A2G3B695_CAPCH)	Solyc03g019680.3.1	CBS domain containing protein (AHRD V3.3 *** B6U1W0_MAIZE)	0.394	0.291	0.514	0.585336
Solyc03g058970.4.1	334	377	333	1.263	4.38371e-09	Raffinose synthase family protein (AHRD V3.3 *** A0A2U1L8D0_ARTAN)	Solyc01g059760.3.1	4	6	12	0	4	2	51	46	30	2.298	1.03204e-05	sentrin-specific protease 2-like isoform X1 (AHRD V3.3 --* XP_024160256.1)	Solyc09g008480.4.1	0.984	3.2775e-16	Phosphatidylinositol 4-phosphate 5-kinase (AHRD V3.3 *** K4CQN6_SOLLC)	Solyc10g083400.1.1	Cytochrome P450 (AHRD V3.3 *** A0A200Q6A4_9MAGN)	2.105	2.861	3.355	0.580511
Solyc07g054430.3.1	60	46	75	1.84	4.51765e-09	folic acid binding / transferase (AHRD V3.3 *** AT2G20830.4)	Solyc06g005750.3.1	138	143	99	290	388	241	1157	727	1152	1.266	1.07615e-05	Methylsterol monooxygenase 2-1 (AHRD V3.3 *** A0A1U8H5Y5_CAPAN)	Solyc12g099000.3.1	0.977	4.75197e-16	S-adenosylmethionine synthase (AHRD V3.3 *** A0A2G2VJM2_CAPBA)	Solyc09g007900.4.1	Phenylalanine ammonia-lyase (AHRD V3.3 *** A0A2G3BJ81_CAPCH)	0.557	0.717	1.399	0.5802
Solyc02g082440.2.1	448	399	406	0.909	4.80755e-09	Unknown protein	Solyc03g078780.3.1	297	341	343	491	509	418	603	675	748	0.611	1.20552e-05	UDP-glycosyltransferase 76C4-like (AHRD V3.3 *** A0A2I4EQP1_9ROSI)	Solyc01g087590.3.1	2.232	4.86715e-16	Polyamine oxidase (AHRD V3.3 *** Q4H439_TOBAC)	Solyc01g087590.3.1	Polyamine oxidase (AHRD V3.3 *** Q4H439_TOBAC)	1.051	0.708	2.232	0.575704
Solyc03g112700.1.1	36	24	70	2.139	4.80755e-09	Herbivore elicitor-regulated 1 (AHRD V3.3 *** S5ZR43_NICAT)	Solyc05g052620.4.1	1603	1348	1633	1412	1482	1471	1353	1197	1235	-0.458	1.27002e-05	Coronatine-insensitive 1	Solyc12g019320.2.1	1.833	5.90137e-16	Protein DETOXIFICATION (AHRD V3.3 *** A0A2U1NP73_ARTAN)	Solyc07g008380.2.1	HXXXD-type acyl-transferase family protein (AHRD V3.3 *** F4JBC7_ARATH)	2.018	1.734	1.448	0.572216
Solyc08g036640.3.1	0	1	9	5.449	5.73378e-09	Jasmonate ZIM domain protein f (AHRD V3.3 *** I3WTA4_NICAT)	Solyc12g017530.1.1	69	74	68	68	77	71	296	285	223	1.24	1.27002e-05	Unknown protein	Solyc06g068540.3.1	1.357	7.73557e-16	ATP-dependent DNA helicase (AHRD V3.3 *** Q9ZUI1_ARATH)	Solyc03g123460.4.1	DUF581 domain-containing protein (AHRD V3.3 *** A0A1Q3D286_CEPFO)	2.026	5.891	5.708	0.559538
Solyc01g009860.3.1	339	328	264	1.398	5.85826e-09	NAC domain-containing protein (AHRD V3.3 *** A0A2K3LZ45_TRIPR)	Solyc05g005980.4.1	515	582	477	698	782	702	1333	1005	1474	0.669	1.38809e-05	protein NRT1/ PTR FAMILY 1.2-like (AHRD V3.3 *** A0A2I4HMB7_9ROSI)	Solyc07g056500.4.1	2.906	9.82434e-16	glutathione S-transferase T5	Solyc10g085190.2.1	2-oxoglutarate (2OG) and Fe(II)-dependent oxygenase superfamily protein (AHRD V3.3 *** F4J670_ARATH)	0.819	1.695	3.218	0.550673
Solyc07g063040.3.1	1125	1090	998	0.518	5.8605e-09	Methylthioribulose-1-phosphate dehydratase (AHRD V3.3 *** A0A1Z5KSY2_FISSO)	Solyc02g078220.1.1	457	463	446	510	540	583	646	604	645	0.383	1.55959e-05	DUF2921 family protein, putative (DUF2921) (AHRD V3.3 *** Q9SVS7_ARATH)	Solyc05g009500.3.1	1.82	1.00113e-15	Protein NRT1/ PTR FAMILY 3.1 (AHRD V3.3 *** A0A1U8GM13_CAPAN)	Solyc03g111300.1.1	Cytochrome P450 (AHRD V3.3 *** A0A200QGE7_9MAGN)	4.086	4.045	1.391	0.550325
Solyc05g012325.1.1	254	250	206	1.061	6.03439e-09	Ureide permease (AHRD V3.3 *** A0A2R6PBP7_ACTCH)	Solyc08g080670.1.1	154	112	190	616	687	342	1396	794	2364	2.147	1.73531e-05	Pathogenesis-related 5-like protein	Solyc01g007070.3.1	2.823	1.05906e-15	BEL1-like homeodomain protein 3 (AHRD V3.3 *** A0A2G3AY56_CAPCH)	Solyc11g007580.3.1	DNA demethylase 3	1.063	0.429	1.17	0.54529
Solyc01g110290.3.1	554	473	524	0.851	7.00604e-09	Squalene synthase (AHRD V3.3 *** Q9XJ31_SOLTU),Pfam:PF00494	Solyc06g009290.4.1	143	121	155	380	372	399	490	403	442	2.086	1.82416e-05	ABC transporter B family member (AHRD V3.3 *** A0A2K3NLX3_TRIPR)	Solyc02g085730.3.1	1.545	1.08866e-15	allene oxide cyclase	Solyc11g006720.2.1	Transcription factor DIVARICATA (AHRD V3.3 *** A0A2G3AV26_CAPCH)	1.196	1.89	1.664	0.545002
Solyc06g073420.3.1	293	224	253	0.711	9.09668e-09	Inositol transporter 1	Solyc02g086330.4.1	284	255	249	292	307	292	400	358	355	0.603	2.33942e-05	HEAT repeat-containing protein-like (AHRD V3.3 *** Q5QMW8_ORYSJ)	Solyc08g075710.3.1	1.759	1.18942e-15	Polyamine transporter PUT1 (AHRD V3.3 *** A0A2G2XLV8_CAPBA)	Solyc01g101240.4.1	aspartic protease precursor	0.588	0.414	2.014	0.526852
Solyc06g082980.3.1	4349	4048	3616	0.843	9.09668e-09	Emopamil-binding (AHRD V3.3 *** A0A2U1L1I9_ARTAN)	Solyc11g010380.2.1	504	412	636	512	616	400	539	617	583	1.153	2.41356e-05	Protein DETOXIFICATION (AHRD V3.3 *** A0A328DDG5_9ASTE)	Solyc06g076850.3.1	1.33	1.23829e-15	Tetratricopeptide repeat (TPR)-like superfamily protein (AHRD V3.3 *** A0A1P8AMQ5_ARATH)	Solyc10g054910.1.1	Peptidyl-prolyl cis-trans isomerase (AHRD V3.3 *** A0A2G2W9L6_CAPBA)	0.71	0.547	0.59	0.514638
Solyc03g096040.3.1	6430	9705	7236	1.205	9.71253e-09	1-Cys peroxiredoxin (AHRD V3.3 *** A0A2I4FQD8_9ROSI)	Solyc01g096510.2.1	14	8	8	3	2	3	12	27	24	3.559	2.43176e-05	Sigma factor binding protein 1, chloroplastic (AHRD V3.3 *** A0A2G2W6X7_CAPBA)	Solyc04g078640.3.1	1.273	1.43968e-15	Ethylene-responsive transcription factor RAP2-1 (AHRD V3.3 *** A0A1U8GBU2_CAPAN)	Solyc02g032950.3.1	WRKY transcription factor 16	1.08	1.184	1.874	0.514095
Solyc11g006180.2.1	444	502	496	0.655	9.71253e-09	ethylene receptor homolog (ETR5)	Solyc11g072110.2.1	84	73	96	233	301	266	959	715	701	1.015	2.57053e-05	2-oxoglutarate (2OG) and Fe(II)-dependent oxygenase superfamily protein (AHRD V3.3 *** A0A2U1Q1F3_ARTAN)	Solyc05g012325.1.1	1.24	1.57325e-15	Ureide permease (AHRD V3.3 *** A0A2R6PBP7_ACTCH)	Solyc01g006810.4.1	E3 ubiquitin-protein ligase RHF2A-like (AHRD V3.3 *** A0A2I4GY35_9ROSI)	0.854	0.524	0.328	0.502428
Solyc06g005940.3.1	2715	2217	3082	0.648	9.907e-09	Protein disulfide-isomerase (AHRD V3.3 *** A0A1U8GX36_CAPAN)	Solyc04g078325.1.1	0	1	0	0	0	1	5	6	5	5.94	2.6207e-05	Cytochrome P450 (AHRD V3.3 *-* A0A200QZM5_9MAGN)	Solyc05g006220.3.1	9.679	1.70185e-15	IAA-amino acid hydrolase ILR1-like 1 (AHRD V3.3 *** A0A2G3B8H5_CAPCH)	Solyc05g010420.2.1	S-adenosylmethionine decarboxylase	0.828	0.864	1.751	0.495572
Solyc03g122270.4.1	57	42	73	2.558	1.13241e-08	Inter-alpha-trypsin inhibitor heavy chain-like protein (AHRD V3.3 *** Q8L798_ARATH)	Solyc03g116590.3.1	2580	2503	2700	1044	976	1053	2411	2692	2224	0.642	2.899e-05	Embryo-specific protein (AHRD V3.3 *** A0A2K3LFD9_TRIPR)	Solyc05g005980.4.1	1.074	1.72141e-15	protein NRT1/ PTR FAMILY 1.2-like (AHRD V3.3 *** A0A2I4HMB7_9ROSI)	Solyc01g090693.1.1	3-hydroxyisobutyryl-CoA hydrolase-like protein 1, mitochondrial (AHRD V3.3 *** A0A1U8EBI0_CAPAN)	0.496	0.903	0.714	0.4932
Solyc04g079720.4.1	639	574	569	0.411	1.25211e-08	HXXXD-type acyl-transferase family protein (AHRD V3.3 *** A0A2U1N4J4_ARTAN)	Solyc06g082480.3.1	1133	1051	1203	1303	1339	1114	1658	1780	1784	0.509	3.16388e-05	PAP/OAS1 substrate-binding domain superfamily (AHRD V3.3 *-* F4J4G2_ARATH)	Solyc08g083110.4.1	1.117	2.78007e-15	Methionine gamma-lyase (AHRD V3.3 *** A0A1U8G8Y5_CAPAN)	Solyc04g009440.3.1	NAC domain protein AY498713	3.932	3.194	2.688	0.491545
Solyc06g069490.3.1	384	414	361	1.067	1.70979e-08	Transmembrane protein adipocyte-associated 1 (AHRD V3.3 *** A0A2U1LW35_ARTAN)	Solyc01g107820.2.1	256	257	548	440	405	470	661	1042	610	3.401	3.36426e-05	TOMATO WOUND-INDUCED 1	Solyc10g079990.3.1	1.177	3.17132e-15	Transcription initiation factor IIB (AHRD V3.3 *** A0A2G3BH71_CAPCH)	Solyc05g005960.3.1	Protein NRT1/ PTR FAMILY 1.2 (AHRD V3.3 *** A0A1J3DU78_NOCCA)	2.223	2.601	4.826	0.486198
Solyc03g120390.3.1	30	19	51	1.546	2.03091e-08	auxin-regulated IAA15	Solyc05g052870.4.1	36	42	33	65	107	54	80	62	89	1.386	3.36426e-05	Glycosyltransferase (AHRD V3.3 *** A0A2U1NU39_ARTAN)	Solyc06g008920.3.1	1.818	3.46759e-15	AMP-dependent synthetase/ligase (AHRD V3.3 *** A0A200QNF3_9MAGN)	Solyc06g048820.1.1	Wound-induced protein 1 (AHRD V3.3 *** A0A2G3C5E3_CAPCH)	0.801	0.447	0.824	0.482622
Solyc04g072033.1.1	59	90	72	0.828	2.35925e-08	NAD(P)-binding Rossmann-fold superfamily protein (AHRD V3.3 *** Q9SZ91_ARATH)	Solyc09g092480.1.1	325	226	320	147	148	150	177	354	202	1.827	3.44551e-05	Glycosyltransferase (AHRD V3.3 *** A0A2I4GJH4_9ROSI)	Solyc08g080570.4.1	0.877	4.89414e-15	UDP-glucose 4-epimerase-like protein (AHRD V3.3 *** A0A2K3NI12_TRIPR)	Solyc03g082450.3.1	systemin receptor 2	4.253	3.083	4.339	0.479385
Solyc08g067030.3.1	4873	5099	4459	0.953	2.40365e-08	DUF642 domain-containing protein (AHRD V3.3 *** A0A1Q3BRG3_CEPFO)	Solyc05g050560.1.1	376	380	376	382	398	336	569	506	486	0.467	3.46106e-05	Transcription factor bHLH13 (AHRD V3.3 *** A0A2G3B2W8_CAPCH)	Solyc02g088000.3.1	0.613	5.62432e-15	Starch synthase, chloroplastic/amyloplastic (AHRD V3.3 *** K4BBV6_SOLLC)	Solyc08g077780.3.1	Protein kinase (AHRD V3.3 *** O65765_CRAPL)	0.624	1.451	0.427	0.458512
Solyc10g005610.2.1	410	450	326	0.961	2.40542e-08	serine/arginine repetitive matrix-like protein (AHRD V3.3 *** AT1G56020.1)	Solyc01g080010.2.1	360	628	1451	282	273	349	275	228	310	4.355	3.49246e-05	xyloglucan endoglucanase inhibitor	Solyc03g123460.4.1	5.708	5.97657e-15	DUF581 domain-containing protein (AHRD V3.3 *** A0A1Q3D286_CEPFO)	Solyc01g110290.3.1	Squalene synthase (AHRD V3.3 *** Q9XJ31_SOLTU),Pfam:PF00494	2.058	0.851	2.156	0.454145
Solyc05g010425.1.1	727	628	541	0.83	2.52205e-08	S-adenosylmethionine decarboxylase (AHRD V3.3 *-* Q6KC47_PRUPE)	Solyc04g053130.4.1	336	313	215	248	213	266	420	491	437	0.956	3.67579e-05	Stress enhanced protein 2, chloroplastic (AHRD V3.3 *** A0A1U8F0B2_CAPAN)	Solyc12g099440.3.1	0.776	6.24209e-15	Glyoxysomal fatty acid beta-oxidation multifunctional protein MFP-a (AHRD V3.3 *** A0A2G2VJQ0_CAPBA)	Solyc03g033460.3.1	Oligopeptide transporter (AHRD V3.3 *** A0A200RD47_9MAGN)	1.002	0.617	2.623	0.452415
Solyc12g011340.2.1	846	919	848	0.524	2.6039e-08	Polyadenylate-binding protein-interacting protein 10 (AHRD V3.3 *** A0A2G2YTF8_CAPAN)	Solyc06g005940.3.1	2715	2217	3082	3464	3593	3992	5541	5789	5262	0.519	4.05291e-05	Protein disulfide-isomerase (AHRD V3.3 *** A0A1U8GX36_CAPAN)	Solyc03g083190.3.1	1.24	6.8041e-15	gamma-irradiation and mitomycin c induced 1 (AHRD V3.3 *-* AT5G24280.3)	Solyc02g090970.1.1	MAP kinase kinase kinase 21	4.857	2.564	2.805	0.448226
Solyc07g063850.3.1	2694	2152	2535	0.66	3.14097e-08	IAA-amido synthetase 3-9	Solyc07g056470.3.1	55	65	57	31	35	40	74	93	71	4.054	4.26377e-05	Glutathione S-transferase-like protein (AHRD V3.3 *** A0A2K3N2T5_TRIPR)	Solyc01g097770.4.1	2.242	8.27487e-15	phototropin 2	Solyc11g011030.2.1	Pto-responsive gene 1	4.523	5.848	7.302	0.440007
Solyc11g073080.3.1	637	602	623	0.668	4.3961e-08	Methyl-CpG-binding domain-containing protein 6 (AHRD V3.3 *** A0A2G2VN72_CAPBA)	Solyc09g065550.4.1	652	556	690	1058	1170	968	1243	1089	1144	0.496	4.33358e-05	Kinase interacting (KIP1-like) family protein (AHRD V3.3 *** A0A2K3NUK8_TRIPR)	Solyc03g020060.3.1	9.025	1.02367e-14	Proteinase inhibitor type-2 (AHRD V3.3 *** A0A2G2V3L6_CAPBA)	Solyc01g105360.3.1	Glycosyltransferase (AHRD V3.3 *** A0A2I4DYG0_9ROSI)	5.969	5.659	6.285	0.434775
Solyc10g086560.3.1	376	327	352	0.725	5.07823e-08	Protein FAR-RED-ELONGATED HYPOCOTYL 1-LIKE (AHRD V3.3 --* FHL_ARATH)	Solyc06g073420.3.1	293	224	253	179	184	186	282	307	276	0.543	4.7578e-05	Inositol transporter 1	Solyc05g015420.4.1	1.189	1.03239e-14	F-box protein (AHRD V3.3 *** A0A2G2YF26_CAPAN)	Solyc04g071890.3.1	Peroxidase (AHRD V3.3 *** K4BTH6_SOLLC)	2.596	2.605	4.395	0.431886
Solyc06g062330.3.1	28	28	31	-2.338	1.20118e-07	Glycosyltransferase (AHRD V3.3 *** A0A0A1WDH9_NICAT)	Solyc11g007580.3.1	61	49	54	111	134	113	151	178	190	1.063	4.9951e-05	DNA demethylase 3	Solyc10g079610.2.1	0.74	1.25028e-14	Strictosidine synthase family protein (AHRD V3.3 *** D7LVM7_ARALL)	Solyc09g009040.3.1	Delta(14)-sterol reductase (AHRD V3.3 *** A0A2G2VX21_CAPBA)	0.516	0.75	0.675	0.426331
Solyc05g055343.2.1	307	287	271	1.113	1.22809e-07	Glycosyltransferase (AHRD V3.3 *-* A0A2I4G8J4_9ROSI)	Solyc09g097770.3.1	3	8	5	12	15	23	21	23	23	2.13	5.74534e-05	Cell wall protein (AHRD V3.3 *** Q40142_SOLLC)	Solyc07g014670.3.1	1.989	1.27246e-14	Cytochrome P450 (AHRD V3.3 *-* A0A200QZM5_9MAGN)	Solyc07g055280.4.1	WRKY transcription factor 78	1.237	0.901	2.285	0.420482
Solyc01g058390.3.1	3395	3528	3465	0.699	1.23656e-07	Galactokinase (AHRD V3.3 *** A0A2G3AJ57_CAPAN)	Solyc02g087770.3.1	420	445	422	363	324	392	731	783	830	0.723	5.89401e-05	Aldose 1-epimerase (AHRD V3.3 *** A0A1U8G0C5_CAPAN)	Solyc01g096510.2.1	3.474	1.31668e-14	Sigma factor binding protein 1, chloroplastic (AHRD V3.3 *** A0A2G2W6X7_CAPBA)	Solyc03g097230.1.1	AIG2-like (Avirulence induced gene) family protein (AHRD V3.3 *** Q9FIQ3_ARATH)	1.523	2.045	1.459	0.41953
Solyc09g010060.3.1	59	59	47	-1.122	1.2752e-07	Kinesin-related protein (AHRD V3.3 *** A0A2U1L7Z9_ARTAN)	Solyc11g050710.2.1	1	0	0	1	2	0	116	40	165	4.339	6.38624e-05	Exocyst complex component SEC10 (AHRD V3.3 *** A0A2G2ZN90_CAPAN)	Solyc11g005620.1.1	0.735	1.3677e-14	Acetylglutamate kinase (AHRD V3.3 *** A0A1U8EW67_CAPAN)	Solyc01g099100.4.1	Long-chain acyl-CoA synthetase 6 (AHRD V3.3 *** A0A2U1MVC5_ARTAN)	0.093	0.263	0.553	0.414342
Solyc07g008250.3.1	3672	3794	3759	1.038	1.51284e-07	F-box protein (AHRD V3.3 *** S4T6I7_CAPAN)	Solyc01g097770.4.1	27	74	68	141	111	101	563	446	353	1.292	6.40655e-05	phototropin 2	Solyc01g102400.3.1	1.913	1.57229e-14	Germin-like protein (AHRD V3.3 *** O65358_SOLTU)	Solyc08g076970.3.1	Acetylornithine deacetylase (AHRD V3.3 *** A0A2G2XLB1_CAPBA)	9.993	9.029	9.386	0.390115
Solyc05g050560.1.1	376	380	376	0.547	1.54524e-07	Transcription factor bHLH13 (AHRD V3.3 *** A0A2G3B2W8_CAPCH)	Solyc10g085190.2.1	48	46	37	76	97	111	316	293	281	0.819	7.11714e-05	2-oxoglutarate (2OG) and Fe(II)-dependent oxygenase superfamily protein (AHRD V3.3 *** F4J670_ARATH)	Solyc02g072260.4.1	1.475	1.78631e-14	Rho termination factor (AHRD V3.3 *** A0A200QXF1_9MAGN)	Solyc11g050710.2.1	Exocyst complex component SEC10 (AHRD V3.3 *** A0A2G2ZN90_CAPAN)	4.339	6.354	9.409	0.376036
Solyc01g104050.4.1	433	429	374	0.673	1.68901e-07	Receptor-like protein kinase (AHRD V3.3 *** A0A2K3P6R5_TRIPR)	Solyc12g042380.2.1	345	363	382	448	462	425	530	538	578	0.791	7.1859e-05	Stress up-regulated Nod 19 (AHRD V3.3 *** A0A200R3S5_9MAGN)	Solyc10g008480.3.1	1.351	1.82139e-14	DUF789 domain-containing protein (AHRD V3.3 *** A0A1Q3CP56_CEPFO)	Solyc05g015850.4.1	WRKY transcription factor 75	2.143	0.787	0.749	0.36509
Solyc12g098607.1.1	2718	4034	2616	1.466	1.69013e-07	Cysteine proteinase inhibitor (AHRD V3.3 *** A0A2G2YAU0_CAPAN)	Solyc02g068430.4.1	983	899	1036	2252	2126	2193	3047	2732	2893	0.317	7.34724e-05	Choline-phosphate cytidylyltransferase (AHRD V3.3 *** A0A2I0V8H3_9ASPA)	Solyc01g110450.3.1	-0.76	1.85952e-14	NAD(P)-linked oxidoreductase superfamily protein (AHRD V3.3 *** A0A2U1PJ17_ARTAN)	Solyc01g098580.3.1	Phosphoglycerate mutase-like protein AT74H (AHRD V3.3 *** A0A2G3BUB5_CAPCH)	0.977	1.101	0.701	0.341402
Solyc06g059850.2.1	9	5	6	2.48	1.85875e-07	2-oxoisovalerate dehydrogenase subunit alpha 2, mitochondrial (AHRD V3.3 *** A0A2G2WJC6_CAPBA)	Solyc07g043480.1.1	1417	1373	1287	1778	2060	1725	3710	2304	3969	0.907	8.33865e-05	Glycosyltransferase (AHRD V3.3 *** A0A2G3BZR4_CAPCH)	Solyc10g007960.1.1	1.926	2.33697e-14	cytochrome P450 CYP74C3	Solyc04g078640.3.1	Ethylene-responsive transcription factor RAP2-1 (AHRD V3.3 *** A0A1U8GBU2_CAPAN)	0.622	0.684	1.273	0.325352
Solyc11g071470.1.1	29	23	29	2.591	1.89035e-07	Transferase (AHRD V3.3 *** A0A200R9Q7_9MAGN)	Solyc01g091170.3.1	2	0	3	0	2	3	19	347	14	5.964	8.86032e-05	ARGINASE 2	Solyc11g071550.2.1	4.479	2.7575e-14	Amidase family protein (AHRD V3.3 *** A0A2U1LR37_ARTAN)	Solyc06g005940.3.1	Protein disulfide-isomerase (AHRD V3.3 *** A0A1U8GX36_CAPAN)	0.519	0.648	1.063	0.321223
Solyc08g076930.1.1	1721	1409	2313	0.782	1.94224e-07	jasmonic acid 3	Solyc04g079730.1.1	24	11	48	12	18	11	188	192	286	1.641	8.91798e-05	allene oxide synthase	Solyc07g006560.3.1	7.452	2.90768e-14	Hypersensitive response assisting protein (AHRD V3.3 *** Q9SWC6_CAPAN)	Solyc09g007150.3.1	Glutathione S-transferase (AHRD V3.3 *** A0A200QHH9_9MAGN)	1.095	2.43	2.598	0.316012
Solyc03g117270.1.1	177	187	353	1.711	1.98435e-07	F-box family protein (AHRD V3.3 *** A0A2U1L823_ARTAN)	Solyc10g085870.1.1	13	13	12	4	11	8	13	21	18	2.045	9.08401e-05	Glycosyltransferase (AHRD V3.3 *** A0A328CX74_9ASTE)	Solyc03g080160.3.1	-0.707	2.99557e-14	Nascent polypeptide-associated complex subunit alpha-like protein (AHRD V3.3 *** A0A2K3M7R5_TRIPR)	Solyc12g049540.3.1	Phosphoinositide phosphatase SAC2 (AHRD V3.3 *-* A0A2G2V918_CAPBA)	0.683	1.695	2.305	0.292134
Solyc10g076710.3.1	2	2	6	4.527	1.99457e-07	Phosphoinositide phospholipase C (AHRD V3.3 *** O49950_SOLTU)	Solyc06g011350.3.1	662	476	698	355	331	440	529	406	706	1.225	9.16877e-05	plasma membrane intrinsic protein 2.4	Solyc04g074520.1.1	1.342	3.11118e-14	VQ motif-containing protein 9 (AHRD V3.3 *** A0A2I4DH74_9ROSI)	Solyc01g007070.3.1	BEL1-like homeodomain protein 3 (AHRD V3.3 *** A0A2G3AY56_CAPCH)	0.755	1.546	2.823	0.290246
Solyc01g109300.3.1	4620	4451	4610	0.618	2.01483e-07	4-hydroxy-3-methylbut-2-enyl diphosphate reductase (AHRD V3.3 *** A0A2L0V4N5_9APIA)	Solyc09g098400.3.1	10875	10153	8688	826	969	722	704	1200	942	-0.958	9.2459e-05	late embryogenesis abundant protein M17-like (AHRD V3.3 *** XP_010326917.1)	Solyc09g008260.3.1	1.118	3.56658e-14	5'-AMP-activated protein kinase-like protein (AHRD V3.3 *-* AT5G03420.1)	Solyc07g064290.3.1	Ras-related small GTP-binding family protein (AHRD V3.3 *** A0A2U1P8S6_ARTAN)	0.366	0.262	0.829	0.270551
Solyc11g071550.2.1	9	2	5	3.9	2.01483e-07	Amidase family protein (AHRD V3.3 *** A0A2U1LR37_ARTAN)	Solyc07g015910.4.1	2	2	10	1	0	2	0	2	5	3.212	9.34236e-05	WAT1-related protein (AHRD V3.3 *** K4CCA8_SOLLC)	Solyc03g096040.3.1	1.532	3.91774e-14	1-Cys peroxiredoxin (AHRD V3.3 *** A0A2I4FQD8_9ROSI)	Solyc12g056230.2.1	glutathione peroxidase like encoding 2	0.227	1.004	1.141	0.261478
Solyc07g006570.4.1	0	0	0	6.285	2.42778e-07	S-like ribonuclease (AHRD V3.3 *** Q9FQL6_PRUDU)	Solyc12g010400.2.1	963	902	1222	666	623	574	1207	1787	1584	0.912	9.34236e-05	hypothetical protein (AHRD V3.3 *-* AT2G46490.1)	Solyc01g091690.3.1	1.614	3.9338e-14	S-adenosyl-L-methionine-dependent methyltransferases superfamily protein (AHRD V3.3 *** A0A2U1NM08_ARTAN)	Solyc02g080220.3.1	Pectinesterase (AHRD V3.3 *** A0A2G2VBJ7_CAPBA)	6.077	6.169	6.942	0.235299
Solyc06g053710.3.1	274	166	407	1.476	2.99764e-07	ethylene receptor homolog (ETR4)	Solyc05g013440.3.1	1212	1005	1103	588	612	553	636	650	648	0.421	9.6311e-05	Amine oxidase (AHRD V3.3 *** A0A2G2VMP6_CAPBA)	Solyc01g106500.4.1	1.351	4.23012e-14	Receptor-like protein kinase (AHRD V3.3 *** A0A2R6Q659_ACTCH)	Solyc04g077270.4.1	G-type lectin S-receptor-like serine/threonine-protein kinase (AHRD V3.3 *** A0A1U8GJN2_CAPAN)	3.409	1.137	2.56	0.228592
Solyc09g061860.4.1	445	343	477	1.317	2.99764e-07	Sterol 3-beta-glucosyltransferase (AHRD V3.3 *** B6U4Q7_MAIZE)	Solyc12g042600.2.1	145	79	141	0	2	3	11	19	13	5.353	0.000128248	Glycosyltransferase (AHRD V3.3 *** B1Q468_ANTMA)	Solyc03g117870.3.1	1.068	4.99813e-14	4-coumarate:CoA ligase (AHRD V3.3 *** Q42879_LITER)	Solyc03g117890.3.1	ACT domain-containing protein (AHRD V3.3 *** A0A2U1QDU0_ARTAN)	1.212	0.737	0.626	0.224459
Solyc09g098590.4.1	841	1095	905	1.032	3.03679e-07	Sucrose synthase (AHRD V3.3 *** E0Z1D1_SOLLC)	Solyc02g063480.2.1	14	9	21	5	15	7	172	107	470	4.582	0.000131665	Eukaryotic aspartyl protease family protein (AHRD V3.3 *** A0A2U1ML86_ARTAN)	Solyc01g091170.3.1	9.953	5.64105e-14	ARGINASE 2	Solyc08g074620.3.1	Polyphenol oxidase (AHRD V3.3 *** J7ES67_NICBE)	3.907	4.379	2.528	0.168067
Solyc10g008120.4.1	4	2	10	3.831	3.67279e-07	O-methyltransferase (AHRD V3.3 *** A0A1B4Z3W3_9ROSA)	Solyc06g083900.3.1	2	0	2	0	1	0	8	18	3	5.506	0.000134825	R2R3MYB transcription factor 13	Solyc01g094550.3.1	0.72	6.09116e-14	Acyl-CoA thioesterase family protein (AHRD V3.3 *** A0A2U1Q5B6_ARTAN),Pfam:PF13622	Solyc08g080640.2.1	NP24 protein precursor	2.366	0.755	1.664	0.150575
Solyc10g085570.3.1	412	417	431	0.492	3.96009e-07	CTR1-like protein kinase-4	Solyc07g005010.4.1	1561	1477	1462	1291	1303	1210	920	778	1014	-0.421	0.000134825	Leucine-rich repeat receptor-like protein kinase (AHRD V3.3 *** A0A2R6QHS0_ACTCH)	Solyc10g085570.3.1	0.696	7.10879e-14	CTR1-like protein kinase-4	Solyc06g074420.1.1	Cytochrome P450 (AHRD V3.3 *** A0A200Q6A4_9MAGN)	1.874	1.886	2.365	0.1503
Solyc04g077440.4.1	1951	2278	1714	0.616	4.75215e-07	Squalene epoxidase (AHRD V3.3 *** Q8GSM8_MEDTR)	Solyc05g005490.4.1	1014	780	895	479	695	471	323	386	315	-0.993	0.000147681	carbonic anhydrase	Solyc11g065930.3.1	0.866	7.74407e-14	Xanthine dehydrogenase (AHRD V3.3 *** A0A2G2VNZ2_CAPBA)	Solyc06g061027.1.1	Cytochrome P450 (AHRD V3.3 *** A0A200PQ40_9MAGN)	0.988	1.722	1.186	0.141422
Solyc02g068240.4.1	372	377	308	0.75	4.82638e-07	Diacylglycerol O-acyltransferase 2 (AHRD V3.3 *** A0A2G3D3R8_CAPCH)	Solyc08g036660.4.1	0	1	1	0	0	0	22	24	13	5.291	0.000154189	Jasmonate ZIM domain protein f (AHRD V3.3 *** I3WTA4_NICAT)	Solyc10g005610.2.1	1.223	8.20768e-14	serine/arginine repetitive matrix-like protein (AHRD V3.3 *** AT1G56020.1)	Solyc12g044820.3.1	ABC transporter C family member 8 (AHRD V3.3 *** A0A2G2W0I8_CAPBA)	4.739	6.62	5.937	0.140659
Solyc02g085340.1.1	459	380	439	-0.472	5.08215e-07	Transcription factor GRAS (AHRD V3.3 *** A0A200Q206_9MAGN)	Solyc07g007755.1.1	77	50	98	9	4	6	29	19	26	1.995	0.000155678	Defensin protein (AHRD V3.3 *** B1N681_SOLPI)	Solyc11g050710.2.1	9.409	1.03049e-13	Exocyst complex component SEC10 (AHRD V3.3 *** A0A2G2ZN90_CAPAN)	Solyc04g071770.3.1	Ethylene-responsive transcription factor (AHRD V3.3 *** A0A1U8GDL3_CAPAN)	0.783	2.146	2.849	0.124251
Solyc03g097920.1.1	103	85	88	0.782	5.57592e-07	MAP kinase kinase 4	Solyc07g043250.1.1	34	55	44	23	10	32	102	209	98	1.6	0.000155678	VQ motif-containing protein 22 (AHRD V3.3 *** A0A2G2Z0Y6_CAPAN)	Solyc09g008520.4.1	0.804	1.04923e-13	Acyl-CoA N-acyltransferase with RING/FYVE/PHD-type zinc finger domain-containing protein (AHRD V3.3 *** Q8RWG0_ARATH)	Solyc06g005750.3.1	Methylsterol monooxygenase 2-1 (AHRD V3.3 *** A0A1U8H5Y5_CAPAN)	1.266	1.728	1.059	0.122175
Solyc05g009230.3.1	73	54	66	1.467	5.57592e-07	MYB transcription factor (AHRD V3.3 *-* B4FU27_MAIZE)	Solyc03g114720.3.1	972	752	1015	263	242	309	375	358	341	0.844	0.000172537	bHLH transcription factor 023	Solyc09g008200.4.1	1.581	1.34659e-13	heavy metal-associated isoprenylated plant protein 3-like (AHRD V3.3 *-* A0A1S4B4L4_TOBAC)	Solyc06g061023.1.1	Cytochrome (AHRD V3.3 *** A0A2G3C7L0_CAPCH)	0.883	2.271	0.945	0.121669
Solyc12g088360.2.1	401	366	491	0.855	6.05031e-07	RING-type E3 ubiquitin transferase (AHRD V3.3 *-* A0A2I4H694_9ROSI)	Solyc01g080220.3.1	180	184	206	374	374	290	419	344	493	1.265	0.000187739	endo-1,31,4-beta-D-glucanase-like (AHRD V3.3 *** A0A2I4F2Y3_9ROSI)	Solyc05g008190.3.1	-0.484	1.80675e-13	Transducin/WD40 repeat-like superfamily protein (AHRD V3.3 *** A0A2U1MKJ4_ARTAN)	Solyc03g111170.3.1	4-coumarate-CoA ligase (AHRD V3.3 *** E5GBV5_CUCME)	1.561	1.51	1.127	0.0984527
Solyc07g007690.4.1	782	675	695	-0.608	6.31868e-07	Chloride channel protein (AHRD V3.3 *** A0A328D084_9ASTE)	Solyc08g066210.3.1	565	421	734	174	170	186	356	263	353	0.883	0.000190397	receptor-like protein kinase HSL1 (AHRD V3.3 *** A0A2G2YX65_CAPAN)	Solyc08g036660.4.1	8.418	1.80675e-13	Jasmonate ZIM domain protein f (AHRD V3.3 *** I3WTA4_NICAT)	Solyc02g092590.3.1	glycosyltransferase-like protein (AHRD V3.3 *-* AT5G67390.3)	1.049	0.852	0.929	0.0863318
Solyc01g091830.3.1	1012	872	1331	0.961	6.59828e-07	hypothetical protein (AHRD V3.3 *** AT4G23020.2)	Solyc05g054760.4.1	1171	1385	1288	906	779	875	1648	1782	1642	0.651	0.000201428	dehydroascorbate reductase 1	Solyc02g071490.4.1	1.743	1.96337e-13	2-oxoglutarate (2OG) and Fe(II)-dependent oxygenase superfamily protein (AHRD V3.3 *** Q9SB32_ARATH)	Solyc05g008145.1.1	DNA-directed RNA polymerase subunit beta (AHRD V3.3 *-* A0A2G2XEV3_CAPBA)	2.568	6.526	1.262	0.0684268
Solyc07g008400.3.1	211	343	216	1.835	6.69903e-07	MAP kinase kinase kinase 45	Solyc11g065770.1.1	0	0	0	0	0	1	2	1	2	5.378	0.000202001	Cytochrome P450 (AHRD V3.3 *** A0A200Q4A2_9MAGN)	Solyc08g080220.3.1	1.129	1.96337e-13	DNA-directed RNA polymerase subunit (AHRD V3.3 *** A0A1U8G9I3_CAPAN)	Solyc03g121910.1.1	Threonine synthase (AHRD V3.3 *** B6TPP7_MAIZE)	0.263	0.414	0.36	0.0642784
Solyc05g052650.2.1	18	27	17	2.322	7.32888e-07	HXXXD-type acyl-transferase family protein (AHRD V3.3 *-* V5PZN5_9CARY)	Solyc01g006810.4.1	100	98	99	171	163	125	251	194	227	0.854	0.000203335	E3 ubiquitin-protein ligase RHF2A-like (AHRD V3.3 *** A0A2I4GY35_9ROSI)	Solyc02g063220.3.1	1.456	2.00453e-13	Mannose-6-phosphate isomerase (AHRD V3.3 *** A0A2G2XBW4_CAPBA)	Solyc02g086330.4.1	HEAT repeat-containing protein-like (AHRD V3.3 *** Q5QMW8_ORYSJ)	0.603	0.302	0.61	0.0570553
Solyc05g006780.3.1	274	216	331	0.826	7.97062e-07	Actin cross-linking (AHRD V3.3 *** A0A2U1N9L8_ARTAN)	Solyc12g044600.3.1	1692	1431	1817	2435	2514	2378	2881	2317	2906	0.449	0.000209217	NADP-malic enzyme	Solyc06g060230.3.1	1.337	2.27333e-13	NAC domain-containing protein (AHRD V3.3 *** A0A2K3N804_TRIPR)	Solyc01g106500.4.1	Receptor-like protein kinase (AHRD V3.3 *** A0A2R6Q659_ACTCH)	1.024	1.616	1.351	0.0533134
Solyc02g082900.3.1	899	1243	991	0.975	7.98801e-07	Protein STRICTOSIDINE SYNTHASE-LIKE 6 (AHRD V3.3 *** A0A2G2XFW5_CAPBA)	Solyc09g009040.3.1	444	438	430	481	507	487	832	681	876	0.516	0.000253588	Delta(14)-sterol reductase (AHRD V3.3 *** A0A2G2VX21_CAPBA)	Solyc03g097920.1.1	1.245	2.54054e-13	MAP kinase kinase 4	Solyc01g097770.4.1	phototropin 2	1.292	1.944	2.242	0.0521092
Solyc06g007180.3.1	863	990	1130	-1.225	8.23344e-07	asparagine synthetase 1	Solyc03g121910.1.1	2698	2615	2620	2620	2580	2537	3278	3196	3313	0.263	0.000275433	Threonine synthase (AHRD V3.3 *** B6TPP7_MAIZE)	Solyc03g098200.4.1	-1.122	4.19004e-13	Homeobox-leucine zipper protein HDG12 (AHRD V3.3 *** A0A2G2X830_CAPBA)	Solyc10g085880.1.1	UDP-glycosyltransferase 73C4 (AHRD V3.3 *** U73C4_SOLLC)	1.153	0.696	2.423	0.0119049
Solyc02g090340.2.1	1	2	1	6.481	1.25441e-06	Geraniol 8-hydroxylase (AHRD V3.3 *** A0A2G2XIM9_CAPBA)	Solyc01g087890.3.1	180	172	201	128	155	89	165	190	161	1.297	0.000287096	Plasma-membrane choline transporter family protein (AHRD V3.3 *** F4K425_ARATH)	Solyc02g068240.4.1	1.013	5.60962e-13	Diacylglycerol O-acyltransferase 2 (AHRD V3.3 *** A0A2G3D3R8_CAPCH)	Solyc07g043500.1.1	Glycosyltransferase (AHRD V3.3 *** C5NN15_CATRO)	0.716	0.937	0.626	0.0091254
Solyc05g014260.3.1	728	894	701	0.94	1.26661e-06	Two-component response regulator (AHRD V3.3 *** A0A2G3B918_CAPCH)	Solyc01g058720.4.1	12	6	18	13	16	19	13	18	24	3.333	0.000287374	Calcium-binding EF-hand (AHRD V3.3 *** A0A2U1NQC6_ARTAN)	Solyc10g086150.2.1	-0.752	6.18406e-13	RNA-binding protein (AHRD V3.3 *** A0A2U1PI86_ARTAN)	Solyc04g079720.4.1	HXXXD-type acyl-transferase family protein (AHRD V3.3 *** A0A2U1N4J4_ARTAN)	0.216	0.411	0.391	0.00674114
Solyc01g087500.3.1	110	82	64	-2.128	1.37146e-06	DNA topoisomerase 2 (AHRD V3.3 *** A0A2G2XSS9_CAPBA)	Solyc08g079370.2.1	412	313	383	550	586	489	347	309	444	-0.698	0.000292092	Cytochrome P450 (AHRD V3.3 *** A0A1U9X605_THAGA)	Solyc05g041200.4.1	0.969	6.79367e-13	4-hydroxyphenylpyruvate dioxygenase (AHRD V3.3 *** A0A2G2WSP4_CAPBA)	Solyc06g060230.3.1	NAC domain-containing protein (AHRD V3.3 *** A0A2K3N804_TRIPR)	1.4	1.179	1.337	-0.0103877
Solyc03g122340.3.1	5075	3409	7454	1.224	1.48119e-06	lipoxygenase D	Solyc08g074980.4.1	106	54	145	16	37	13	26	18	52	1.735	0.000329843	Receptor-like serine/threonine-protein kinase (AHRD V3.3 *** A0A1U8FDP5_CAPAN)	Solyc09g063090.4.1	0.731	7.41297e-13	methyl-coenzyme M reductase II subunit gamma%2C putative (DUF3741) (AHRD V3.3 *-* AT5G43880.4)	Solyc03g124030.4.1	Tetratricopeptide repeat (TPR)-like superfamily protein (AHRD V3.3 *** F4IBX4_ARATH)	0.198	0.429	0.394	-0.0294229
Solyc03g097230.1.1	23	15	16	2.045	1.57108e-06	AIG2-like (Avirulence induced gene) family protein (AHRD V3.3 *** Q9FIQ3_ARATH)	Solyc10g079280.2.1	364	446	373	236	277	261	434	567	497	0.643	0.00035531	Nucleotide-sugar transporter family protein (AHRD V3.3 *** A0A2U1PWK4_ARTAN)	Solyc08g074290.3.1	0.768	7.43644e-13	Myosin heavy chain-like protein (AHRD V3.3 *** F4JRY9_ARATH)	Solyc09g014280.1.1	HXXXD-type acyl-transferase family protein (AHRD V3.3 *** V5PZN5_9CARY)	1.536	2.221	1.669	-0.0379003
Solyc08g060810.3.1	3252	3338	3160	0.501	1.57163e-06	EIN3-binding F-box protein 2	Solyc03g033460.3.1	74	98	82	94	110	74	151	179	136	1.002	0.000425096	Oligopeptide transporter (AHRD V3.3 *** A0A200RD47_9MAGN)	Solyc01g096400.4.1	2.128	8.38457e-13	Transglut_core2 domain-containing protein (AHRD V3.3 *** A0A1Q3C505_CEPFO)	Solyc07g043420.3.1	2-oxoglutarate-dependent dioxygenase 2	0.673	2.331	1.647	-0.0446543
Solyc11g071730.3.1	31	25	13	-1.781	1.59555e-06	Phragmoplast orienting kinesin-1 (AHRD V3.3 *** A0A2G3BAM6_CAPCH)	Solyc07g005470.4.1	202	242	223	415	426	460	665	585	443	0.708	0.000425096	Reticulon-like protein (AHRD V3.3 *-* A0A2G3BP47_CAPCH)	Solyc09g014280.1.1	1.669	8.71975e-13	HXXXD-type acyl-transferase family protein (AHRD V3.3 *** V5PZN5_9CARY)	Solyc12g044840.2.1	Proline-rich receptor-like protein kinase PERK13 (AHRD V3.3 *** A0A2G2XXB3_CAPAN)	1.063	1.203	1.035	-0.0601268
Solyc08g081310.4.1	331	360	351	-0.601	1.60491e-06	Histone deacetylase complex subunit (AHRD V3.3 *-* A8MR31_ARATH)	Solyc04g074480.3.1	1944	2088	3191	3435	3752	3063	3620	4643	5700	1.242	0.000428582	DAHP synthase 2 precursor	Solyc03g121180.4.1	-0.94	9.77787e-13	GDSL esterase/lipase (AHRD V3.3 *** A0A2G3D0P9_CAPCH)	Solyc04g080290.3.1	Sec14p-like phosphatidylinositol transfer family protein (AHRD V3.3 *** Q9FRK8_ARATH)	0.689	1.119	1.382	-0.0762678
Solyc06g082480.3.1	1133	1051	1203	0.532	1.77795e-06	PAP/OAS1 substrate-binding domain superfamily (AHRD V3.3 *-* F4J4G2_ARATH)	Solyc11g044560.3.1	306	272	346	385	411	391	514	415	503	0.546	0.000428582	ABSCISIC ACID-INSENSITIVE 5-like protein 5 (AHRD V3.3 *** A0A1U8GBR9_CAPAN)	Solyc11g006070.3.1	-0.483	1.0054e-12	Peptidyl-prolyl cis-trans isomerase (AHRD V3.3 *** A0A1U8EU36_CAPAN)	Solyc09g008020.4.1	Cysteine proteinases superfamily protein (AHRD V3.3 *** A0A2U1LH80_ARTAN)	0.656	0.836	0.805	-0.0806629
Solyc05g008145.1.1	0	2	1	6.526	1.80256e-06	DNA-directed RNA polymerase subunit beta (AHRD V3.3 *-* A0A2G2XEV3_CAPBA)	Solyc07g016180.3.1	1270	1103	1301	1338	1538	1203	1294	996	1271	0.543	0.000448364	Auxin Response Factor 7A	Solyc11g072620.1.1	1.918	1.0485e-12	Unknown protein	Solyc08g074280.4.1	Beta-lactamase domain-containing protein/ABC1 domain-containing protein/WaaY domain-containing protein (AHRD V3.3 *** A0A1Q3B6T1_CEPFO)	0.675	1.038	1.293	-0.0810926
Solyc01g090693.1.1	458	447	490	0.903	1.86987e-06	3-hydroxyisobutyryl-CoA hydrolase-like protein 1, mitochondrial (AHRD V3.3 *** A0A1U8EBI0_CAPAN)	Solyc11g069450.1.1	213	244	271	191	191	190	102	165	132	-0.873	0.000448364	Senescence regulator S40 (AHRD V3.3 *** A0A200QID2_9MAGN)	Solyc06g071870.3.1	-0.515	1.11067e-12	60S ribosomal protein L17 (AHRD V3.3 *** A0A2I0X0J2_9ASPA)	Solyc02g069180.4.1	SBP (S-ribonuclease binding protein) family protein (AHRD V3.3 *-* A0A2U1LW40_ARTAN)	0.431	0.682	0.637	-0.0824236
Solyc01g099100.4.1	4377	4117	4572	0.263	1.86987e-06	Long-chain acyl-CoA synthetase 6 (AHRD V3.3 *** A0A2U1MVC5_ARTAN)	Solyc05g011830.4.1	107	104	106	219	219	242	397	319	377	0.632	0.000455688	18S pre-ribosomal assembly protein gar2-like protein (AHRD V3.3 *-* AT2G03810.7)	Solyc12g096540.2.1	-0.589	1.12256e-12	40S ribosomal protein S10 (AHRD V3.3 *** A0A2G3B4Y1_CAPCH)	Solyc05g010425.1.1	S-adenosylmethionine decarboxylase (AHRD V3.3 *-* Q6KC47_PRUPE)	0.873	0.83	1.579	-0.0925725
Solyc04g076990.3.1	533	461	652	0.739	1.90432e-06	Receptor-like protein kinase (AHRD V3.3 *** A0A2R6RNH0_ACTCH)	Solyc07g005100.4.1	60	81	97	162	149	252	231	186	341	1.108	0.000457458	Chitinase/lysozyme (AHRD V3.3 *** Q43591_TOBAC)	Solyc01g056850.3.1	-1.147	1.33214e-12	CTP synthase (AHRD V3.3 *** A0A2G2XFG8_CAPBA)	Solyc06g075010.4.1	60 kDa chaperonin (AHRD V3.3 *** B2IXD2_NOSP7)	0.424	0.356	0.535	-0.0991823
Solyc01g150169.1.1	4	10	6	-2.874	2.15909e-06	Oligopeptide transporter (AHRD V3.3 *-* A0A200QXQ7_9MAGN)	Solyc07g006560.3.1	1	0	2	1	0	1	163	66	160	4.794	0.000475783	Hypersensitive response assisting protein (AHRD V3.3 *** Q9SWC6_CAPAN)	Solyc07g065660.4.1	1.974	2.06889e-12	Cellulose synthase-like protein E1 (AHRD V3.3 *** A0A2G2Z684_CAPAN)	Solyc07g043390.4.1	Cellulose synthase (AHRD V3.3 *** A0A200Q4F9_9MAGN)	0.844	1.625	0.558	-0.108028
Solyc09g008020.4.1	303	294	345	0.836	2.33721e-06	Cysteine proteinases superfamily protein (AHRD V3.3 *** A0A2U1LH80_ARTAN)	Solyc01g097510.4.1	43	33	41	52	35	41	180	249	160	1.109	0.000509844	annexin 3	Solyc01g009860.3.1	1.574	2.10827e-12	NAC domain-containing protein (AHRD V3.3 *** A0A2K3LZ45_TRIPR)	Solyc08g007800.3.1	SPX domain-containing protein (AHRD V3.3 *** D7MDY2_ARALL)	0.9	1.16	1.861	-0.113434
Solyc03g083210.3.1	643	671	582	0.555	2.55485e-06	Protein DEFECTIVE IN MERISTEM SILENCING 3 (AHRD V3.3 *** A0A1U8FYZ2_CAPAN)	Solyc05g053170.3.1	102	94	112	131	86	120	1300	946	1124	3.431	0.000509844	Chalcone synthase (AHRD V3.3 *** A0A2G2ZJX1_CAPAN)	Solyc06g073370.4.1	-0.553	2.32126e-12	40S ribosomal protein S18 (AHRD V3.3 *** A0A2G3B1S6_CAPCH)	Solyc03g020050.3.1	VIROID-INDUCIBLE PROTEINASE INHIBITOR II	11.488	9.187	9.242	-0.127968
Solyc11g005560.3.1	755	707	746	-0.453	2.57278e-06	Cellulose synthase (AHRD V3.3 *** K4D4G9_SOLLC)	Solyc11g073075.1.1	148	61	256	3	6	7	18	52	37	2.652	0.000553261	Zinc finger protein (AHRD V3.3 *** A0A200PZ96_9MAGN)	Solyc09g065760.4.1	0.989	2.4241e-12	DUF506 domain-containing protein (AHRD V3.3 *** A0A1Q3CFM9_CEPFO)	Solyc10g079280.2.1	Nucleotide-sugar transporter family protein (AHRD V3.3 *** A0A2U1PWK4_ARTAN)	0.643	0.992	1.239	-0.136302
Solyc11g072120.2.1	121	137	163	0.977	2.95055e-06	2-oxoglutarate (2OG) and Fe(II)-dependent oxygenase superfamily protein (AHRD V3.3 *** A0A2U1N5S2_ARTAN)	Solyc02g086880.4.1	924	928	1080	1462	1425	1406	2823	2754	3042	0.516	0.000561301	formate dehydrogenase	Solyc12g009990.2.1	0.592	2.63363e-12	Signal recognition particle receptor subunit alpha (AHRD V3.3 *** A0A2G2YVH0_CAPAN)	Solyc07g016160.3.1	L-arabinokinase (AHRD V3.3 *-* A0A2G3AGT3_CAPAN)	4.207	3.446	4.357	-0.162637
Solyc06g075150.3.1	734	631	622	-0.524	3.22191e-06	Auxin Response Factor 10B	Solyc10g078470.2.1	83	90	95	139	162	114	221	210	288	0.869	0.000562878	Tryptophan/tyrosine permease (AHRD V3.3 *** A0A1P8B1H3_ARATH)	Solyc07g007870.3.1	1.238	2.68404e-12	12-oxophytodienoate reductase 3	Solyc07g008560.3.1	Purple acid phosphatase (AHRD V3.3 *** A0A2G2WCI9_CAPBA)	1.001	2.877	4.713	-0.175492
Solyc01g098950.3.1	746	863	683	0.788	3.25812e-06	Glyceraldehyde-3-phosphate dehydrogenase (AHRD V3.3 *** A0A2G3C9S8_CAPCH)	Solyc03g078810.4.1	232	264	255	318	381	286	457	401	520	0.57	0.000594524	UDP-glycosyltransferase 76C4-like (AHRD V3.3 *** A0A2I4EQP1_9ROSI)	Solyc11g012870.2.1	-0.835	2.68502e-12	LysM domain-containing GPI-anchored protein 2 (AHRD V3.3 *** A0A2G2WX98_CAPBA)	Solyc05g053890.3.1	Glycosyltransferase (AHRD V3.3 *** A0A2I4EYF5_9ROSI)	2.153	1.039	2.092	-0.205175
Solyc07g053640.1.1	201	200	144	-1.361	3.25812e-06	Arabinogalactan-protein (AHRD V3.3 *-* Q41256_NICAL)	Solyc01g098580.3.1	105	95	84	122	131	126	257	206	369	0.977	0.000650824	Phosphoglycerate mutase-like protein AT74H (AHRD V3.3 *** A0A2G3BUB5_CAPCH)	Solyc07g066480.3.1	1.378	3.0408e-12	flacca	Solyc01g066520.3.1	Dihydrolipoamide acetyltransferase component of pyruvate dehydrogenase complex (AHRD V3.3 *** A0A024B875_SOLTU)	1.096	0.347	1.853	-0.214959
Solyc03g124030.4.1	1019	1023	1011	0.429	3.66816e-06	Tetratricopeptide repeat (TPR)-like superfamily protein (AHRD V3.3 *** F4IBX4_ARATH)	Solyc02g069180.4.1	697	652	629	403	432	427	632	647	665	0.431	0.000659266	SBP (S-ribonuclease binding protein) family protein (AHRD V3.3 *-* A0A2U1LW40_ARTAN)	Solyc02g077980.3.1	1.486	3.10274e-12	Unknown protein	Solyc03g020060.3.1	Proteinase inhibitor type-2 (AHRD V3.3 *** A0A2G2V3L6_CAPBA)	7.693	5.321	9.025	-0.231799
Solyc03g119520.4.1	597	541	629	0.692	3.78242e-06	BnaC05g48200D protein (AHRD V3.3 *** A0A078HZC2_BRANA)	Solyc03g119520.4.1	597	541	629	283	305	293	381	529	476	0.584	0.000742518	BnaC05g48200D protein (AHRD V3.3 *** A0A078HZC2_BRANA)	Solyc09g083390.3.1	0.795	3.24198e-12	zinc knuckle (CCHC-type) family protein (AHRD V3.3 *-* AT5G43630.4)	Solyc05g007770.3.1	NAC domain TF	1.643	2.366	1.631	-0.252866
Solyc03g123460.4.1	2	2	1	5.891	3.78242e-06	DUF581 domain-containing protein (AHRD V3.3 *** A0A1Q3D286_CEPFO)	Solyc06g072430.3.1	96	62	119	1368	982	904	1808	2005	1627	1.388	0.000750103	BAG family molecular chaperone regulator 5, mitochondrial (AHRD V3.3 *-* A0A2I0XHJ2_9ASPA)	Solyc04g082680.3.1	-0.551	3.32581e-12	Outer envelope pore protein 21, chloroplastic (AHRD V3.3 *** A0A1U8GHM8_CAPAN)	Solyc08g006410.4.1	Glycosyltransferase (AHRD V3.3 *** B9VJL9_9SOLA)	4.507	4.572	5.744	-0.304541
Solyc07g007250.4.1	0	0	0	6.482	4.0715e-06	Metallocarboxypeptidase inhibitor (AHRD V3.3 *** A0A2G3BXM1_CAPCH)	Solyc08g076250.3.1	337	234	330	738	734	775	453	430	504	-0.965	0.000860703	Cytochrome (AHRD V3.3 *** A0A1U8F0H8_CAPAN)	Solyc08g080650.3.1	1.891	3.36994e-12	PATHOGENESIS RELATED PROTEIN P23	Solyc05g052050.1.1	DNA-binding protein Pti4	3.556	2.39	1.609	-0.325405
Solyc12g011310.2.1	434	750	468	1.873	4.69431e-06	Glutathione S-transferase-like protein (AHRD V3.3 *** A0A2K3N2T5_TRIPR)	Solyc06g053840.3.1	196	186	157	796	829	760	973	897	849	0.531	0.000976631	auxin-regulated IAA4	Solyc01g058400.3.1	1.92	3.74686e-12	Transcription factor (AHRD V3.3 *-* A0A1U8FBH1_CAPAN)	Solyc08g083110.4.1	Methionine gamma-lyase (AHRD V3.3 *** A0A1U8G8Y5_CAPAN)	1.11	0.955	1.117	-0.328241
Solyc01g098580.3.1	105	95	84	1.101	5.1366e-06	Phosphoglycerate mutase-like protein AT74H (AHRD V3.3 *** A0A2G3BUB5_CAPCH)	Solyc12g013560.2.1	121	105	98	143	148	113	202	252	199	0.794	0.000976631	PAP-specific phosphatase HAL2-like (AHRD V3.3 *** A0A2G2ZXI6_CAPAN)	Solyc09g091180.3.1	-0.458	3.74686e-12	60 kDa chaperonin (AHRD V3.3 *** Q8H903_ORYSJ)	Solyc06g008270.2.1	Cladosporium fulvum resistance 2.2	2.597	2.283	3.281	-0.328281
Solyc03g118970.3.1	3490	3506	3317	0.561	5.21556e-06	Protein DETOXIFICATION (AHRD V3.3 *** A0A1J7HGK7_LUPAN)	Solyc07g043590.3.1	205	241	260	399	379	365	875	949	644	0.727	0.000996652	Polyamine oxidase 3 (AHRD V3.3 *** A0A2G3BYY2_CAPCH)	Solyc02g081030.4.1	0.648	3.85307e-12	ERD (Early-responsive to dehydration stress) family protein (AHRD V3.3 *-* A0A2U1NFB6_ARTAN)	Solyc08g080650.3.1	PATHOGENESIS RELATED PROTEIN P23	2.29	0.449	1.891	-0.348059
Solyc12g099970.2.1	1401	1563	1444	0.759	5.21556e-06	SNF1 kinase complex anchoring protein	Solyc04g082120.3.1	285	228	322	214	260	232	132	117	140	-0.744	0.00104888	Prolyl oligopeptidase (AHRD V3.3 *** H2D7F1_COFAR)	Solyc03g007610.4.1	0.647	3.90514e-12	DnaJ protein ERDJ2A (AHRD V3.3 *** A0A2G3CWQ2_CAPCH)	Solyc08g080670.1.1	Pathogenesis-related 5-like protein	2.147	0.927	1.455	-0.348474
Solyc09g090970.4.1	21358	33927	26000	1.104	5.32491e-06	pathogenesis-related protein STH-2-like (AHRD V3.3 *** A0A1U7Y3H6_NICSY)	Solyc05g010120.4.1	333	298	462	273	300	258	262	275	300	1.493	0.00105801	Phospholipid-transporting ATPase (AHRD V3.3 *** A0A1U8EJE6_CAPAN)	Solyc12g094520.2.1	1.389	4.66672e-12	4-coumarate--CoA ligase-like 4 (AHRD V3.3 *** A0A2G3B4I9_CAPCH)	Solyc03g097920.1.1	MAP kinase kinase 4	1.149	0.782	1.245	-0.348747
Solyc04g074950.3.1	256	153	424	1.778	6.34866e-06	Dihydrofolate reductase (AHRD V3.3 *** A0A1P8B8P6_ARATH)	Solyc01g087590.3.1	178	117	243	451	485	394	686	1088	669	1.051	0.00109267	Polyamine oxidase (AHRD V3.3 *** Q4H439_TOBAC)	Solyc05g052870.4.1	1.981	4.76797e-12	Glycosyltransferase (AHRD V3.3 *** A0A2U1NU39_ARTAN)	Solyc01g109780.3.1	F-box family protein (AHRD V3.3 *-* AT2G16365.6)	0.779	0.234	1.186	-0.368589
Solyc06g008870.2.1	600	755	620	0.992	6.34866e-06	Gibberellin receptor (AHRD V3.3 *** E3VJP7_9FABA)	Solyc09g082690.3.1	64	123	93	1581	1363	1356	2363	2464	2364	0.885	0.00110546	superoxide dismutase	Solyc08g080640.2.1	1.664	5.53245e-12	NP24 protein precursor	Solyc12g089240.2.1	B-box zinc finger protein 22 (AHRD V3.3 *** A0A1U8F0C2_CAPAN)	0.956	1.135	0.427	-0.375419
Solyc08g008280.3.1	164	92	235	2.571	7.21051e-06	WRKY transcription factor 53	Solyc12g089240.2.1	199	194	181	101	75	120	217	260	193	0.956	0.00110546	B-box zinc finger protein 22 (AHRD V3.3 *** A0A1U8F0C2_CAPAN)	Solyc04g017720.3.1	-2.266	5.74219e-12	Gibberellin regulated protein (AHRD V3.3 *** A0A2U1PE48_ARTAN)	Solyc06g006000.3.1	Maternal effect embryo arrest 59 (AHRD V3.3 *** B6T4K8_MAIZE)	1.118	0.484	1.255	-0.392915
Solyc10g017540.4.1	1237	1474	1129	0.846	7.21051e-06	Remorin (AHRD V3.3 *** A0A1U8DSP8_CAPAN)	Solyc04g078640.3.1	481	407	535	263	292	230	370	433	450	0.622	0.00112789	Ethylene-responsive transcription factor RAP2-1 (AHRD V3.3 *** A0A1U8GBU2_CAPAN)	Solyc06g073060.3.1	0.793	6.18537e-12	IAA-amino acid hydrolase ILR1-like 4 (AHRD V3.3 *** A0A1U8H3P8_CAPAN)	Solyc04g009790.4.1	Protein DETOXIFICATION (AHRD V3.3 *-* A0A0K9R7X2_SPIOL)	0.978	0.884	1.392	-0.393416
Solyc01g006660.3.1	3	2	3	4.603	7.29165e-06	Subtilisin-like protease (AHRD V3.3 *** A0A2I0XJ46_9ASPA)	Solyc12g049540.3.1	482	519	417	345	318	276	848	1257	808	0.683	0.00113965	Phosphoinositide phosphatase SAC2 (AHRD V3.3 *-* A0A2G2V918_CAPBA)	Solyc10g076710.3.1	4.166	6.63955e-12	Phosphoinositide phospholipase C (AHRD V3.3 *** O49950_SOLTU)	Solyc10g085050.3.1	GDP-fucose O-fucosyltransferase-like protein (AHRD V3.3 *** G7JS84_MEDTR)	0.631	0.365	0.693	-0.428798
Solyc07g008390.3.1	297	505	340	1.552	7.3293e-06	HXXXD-type acyl-transferase family protein (AHRD V3.3 *** F4JBC7_ARATH)	Solyc03g117980.3.1	1144	771	1517	580	578	857	795	1330	791	1.151	0.00115168	whitefly-induced gp91-phox	Solyc06g061280.3.1	2.516	6.80078e-12	NAD(P)-binding Rossmann-fold superfamily protein (AHRD V3.3 *** A0A2U1LGD5_ARTAN)	Solyc01g103590.4.1	Lactoylglutathione lyase / glyoxalase (AHRD V3.3 *** A0A1Y1HY85_KLENI)	0.797	0.781	1.821	-0.43184
Solyc09g015140.2.1	358	401	319	0.795	7.70392e-06	ATP-dependent DNA helicase (AHRD V3.3 *** A0A2G3C774_CAPCH)	Solyc06g008620.1.1	362	634	434	88	60	178	76	125	155	1.78	0.00115168	TolB protein-related protein (AHRD V3.3 *** A0A2U1LVX5_ARTAN)	Solyc06g071060.1.1	1.82	7.87087e-12	NAD(P)-binding Rossmann-fold superfamily protein (AHRD V3.3 *** A0A2U1Q367_ARTAN),Pfam:PF13561	Solyc12g010400.2.1	hypothetical protein (AHRD V3.3 *-* AT2G46490.1)	0.912	1.322	0.986	-0.433139
Solyc07g043460.3.1	655	670	635	1.129	7.78513e-06	Cytochrome P450 (AHRD V3.3 *** A0A200PQ40_9MAGN)	Solyc06g054540.3.1	625	539	664	270	294	298	241	242	253	-0.557	0.00115168	E3 ubiquitin-protein ligase MIEL1-like (AHRD V3.3 *** A0A1S4BAM5_TOBAC)	Solyc03g122270.4.1	2.976	8.65543e-12	Inter-alpha-trypsin inhibitor heavy chain-like protein (AHRD V3.3 *** Q8L798_ARATH)	Solyc02g090430.3.1	MAP kinase kinase kinase 20	1.102	1.398	2.129	-0.454769
Solyc10g086500.1.1	142	136	146	1.413	7.78513e-06	steroid 5 alpha reductase DET2	Solyc11g072310.2.1	32	20	29	7	15	3	19	16	18	1.249	0.00115168	gibberellin 20-oxidase-3	Solyc04g071340.5.1	0.813	8.76814e-12	Fructose-1,6-bisphosphatase (AHRD V3.3 *** A6N9A0_FLALI)	Solyc09g082690.3.1	superoxide dismutase	0.885	0.634	2.163	-0.45576
Solyc06g060170.3.1	610	480	648	0.63	7.81467e-06	Pectin lyase-like superfamily protein (AHRD V3.3 *** Q84K13_ARATH)	Solyc08g080660.1.1	1214	1158	1256	3441	4235	2732	4077	2774	5219	1.403	0.00116488	Pathogenesis-related thaumatin family protein (AHRD V3.3 *** A0A2K3LJG6_TRIPR)	Solyc12g008510.2.1	0.679	9.3252e-12	hexokinase 3	Solyc11g072600.3.1	APETALA2d	1.419	0.823	1.178	-0.460431
Solyc06g034410.3.1	99	100	99	1.147	7.8493e-06	DUF1442 domain-containing protein (AHRD V3.3 *** A0A1Q3BAQ3_CEPFO)	Solyc09g008020.4.1	303	294	345	391	411	377	742	572	774	0.656	0.00116815	Cysteine proteinases superfamily protein (AHRD V3.3 *** A0A2U1LH80_ARTAN)	Solyc10g083280.4.1	-0.518	9.6153e-12	Ribosomal protein S11 (AHRD V3.3 *** A0A200Q0S8_9MAGN)	Solyc07g043250.1.1	VQ motif-containing protein 22 (AHRD V3.3 *** A0A2G2Z0Y6_CAPAN)	1.6	2.56	1.952	-0.47577
Solyc08g036660.4.1	0	1	1	5.972	7.96534e-06	Jasmonate ZIM domain protein f (AHRD V3.3 *** I3WTA4_NICAT)	Solyc01g110440.5.1.1	12946	11296	17370	8416	9094	8153	10195	8393	10914	0.672	0.00122861	arginine decarboxylase	Solyc02g090350.4.1	7.319	9.90186e-12	Geraniol 8-hydroxylase (AHRD V3.3 *** A0A2G2XIM9_CAPBA)	Solyc04g077440.4.1	Squalene epoxidase (AHRD V3.3 *** Q8GSM8_MEDTR)	0.678	0.616	0.784	-0.487105
Solyc06g072810.4.1	27	20	10	-1.942	8.73477e-06	Aspartic/glutamic acid-rich protein (AHRD V3.3 *-* Q8L6X8_ARATH)	Solyc11g007500.2.1	5	17	39	2	3	3	3	4	8	4.779	0.00129001	Glycosyltransferase (AHRD V3.3 *-* A0A288W8G7_GARJA)	Solyc07g015910.4.1	5.255	1.02913e-11	WAT1-related protein (AHRD V3.3 *** K4CCA8_SOLLC)	Solyc04g072033.1.1	NAD(P)-binding Rossmann-fold superfamily protein (AHRD V3.3 *** Q9SZ91_ARATH)	0.476	0.828	1.652	-0.502005
Solyc01g006610.2.1	741	909	722	0.763	9.16038e-06	2-oxoglutarate (2OG) and Fe(II)-dependent oxygenase superfamily protein (AHRD V3.3 *** A0A2U1LXD5_ARTAN)	Solyc03g007610.4.1	714	676	719	1046	1169	965	1221	1080	1208	0.359	0.00133166	DnaJ protein ERDJ2A (AHRD V3.3 *** A0A2G3CWQ2_CAPCH)	Solyc12g042430.2.1	1.384	1.16446e-11	Inositol polyphosphate multikinase (AHRD V3.3 *** A0A2G2VGT7_CAPBA)	Solyc05g052670.1.1	HXXXD-type acyl-transferase family protein (AHRD V3.3 *** V5PZN5_9CARY)	2.099	2.75	0.85	-0.563009
Solyc04g053130.4.1	336	313	215	0.889	9.31486e-06	Stress enhanced protein 2, chloroplastic (AHRD V3.3 *** A0A1U8F0B2_CAPAN)	Solyc05g046300.3.1	879	919	961	1711	1829	1467	2074	1745	2174	0.419	0.0013354	Ethanolamine-phosphate cytidylyltransferase (AHRD V3.3 *** A0A2G3BYY5_CAPCH)	Solyc11g071480.1.1	3.804	1.24288e-11	Transferase (AHRD V3.3 *** A0A200R9R6_9MAGN)	Solyc02g083850.3.1	Calcium-dependent kinase (AHRD V3.3 *** Q5D875_MEDTR)	1.745	2.533	3.654	-0.582392
Solyc11g005930.2.1	2	2	0	2.317	9.52384e-06	hypothetical protein (AHRD V3.3 *** AT4G33467.2)	Solyc08g007790.3.1	273	225	689	346	357	349	825	815	983	1.035	0.00134921	3-hydroxy-3-methylglutaryl coenzyme A synthase	Solyc05g053780.4.1	-0.525	1.26215e-11	RNA binding protein (AHRD V3.3 *** O23793_NICSY)	Solyc01g086870.3.1	bHLH transcription factor 076	0.888	1.717	0.875	-0.589273
Solyc04g071660.3.1	140	122	106	-0.686	9.80525e-06	hypothetical protein (AHRD V3.3 *-* AT1G76740.1)	Solyc11g011030.2.1	0	0	0	0	0	0	25	19	28	4.523	0.00151563	Pto-responsive gene 1	Solyc03g097910.4.1	0.638	1.45457e-11	putative dehydrogenase	Solyc03g025720.3.1	Oxalate--CoA ligase (AHRD V3.3 *** A0A2G2X724_CAPBA)	0.599	1.056	0.818	-0.608033
Solyc08g006410.4.1	2	4	4	4.572	9.97921e-06	Glycosyltransferase (AHRD V3.3 *** B9VJL9_9SOLA)	Solyc03g097750.4.1	24	6	5	9	9	16	45	65	48	1.915	0.00154307	Translocon-associated protein subunit beta (AHRD V3.3 *** V4N6V6_EUTSA),Pfam:PF05753	Solyc09g097770.3.1	3.666	1.56669e-11	Cell wall protein (AHRD V3.3 *** Q40142_SOLLC)	Solyc10g080930.2.1	Transcription elongation factor (AHRD V3.3 *** A0A200Q6X7_9MAGN)	1.188	1.716	2.443	-0.611177
Solyc03g112310.1.1	376	397	409	0.557	1.0106e-05	Lectin receptor kinase (AHRD V3.3 *** B8XSM9_WHEAT)	Solyc06g075010.4.1	2073	1867	2039	3276	3218	3216	4119	4106	4063	0.424	0.00156088	60 kDa chaperonin (AHRD V3.3 *** B2IXD2_NOSP7)	Solyc10g076260.2.1	1.014	1.62608e-11	Regulatory-associated protein of TOR 1 (AHRD V3.3 *** A0A2G3BLG9_CAPCH)	Solyc02g068430.4.1	Choline-phosphate cytidylyltransferase (AHRD V3.3 *** A0A2I0V8H3_9ASPA)	0.317	0.476	0.725	-0.634734
Solyc08g082000.4.1	187	180	184	0.556	1.06385e-05	hypothetical protein (AHRD V3.3 *-* AT5G53220.7)	Solyc07g045290.3.1	2101	1885	2100	4374	4585	4379	4155	3250	4522	0.411	0.00157107	Long chain acyl-CoA synthetase (AHRD V3.3 *** Q5W6W7_ORYSJ)	Solyc12g098330.3.1	-0.417	1.65112e-11	60S ribosomal protein L13a (AHRD V3.3 *** B6SJA0_MAIZE)	Solyc07g008250.3.1	F-box protein (AHRD V3.3 *** S4T6I7_CAPAN)	1.132	1.038	0.786	-0.650604
Solyc03g025720.3.1	463	622	617	1.056	1.19144e-05	Oxalate--CoA ligase (AHRD V3.3 *** A0A2G2X724_CAPBA)	Solyc06g068460.3.1	1092	585	1253	569	361	615	632	799	617	1.695	0.00157139	WRKY transcription factor 40	Solyc03g117270.1.1	1.911	1.68075e-11	F-box family protein (AHRD V3.3 *** A0A2U1L823_ARTAN)	Solyc08g080220.3.1	DNA-directed RNA polymerase subunit (AHRD V3.3 *** A0A1U8G9I3_CAPAN)	0.46	0.511	1.129	-0.655145
Solyc09g005730.4.1	80	86	77	1.23	1.19144e-05	Plant protein 1589 of Uncharacterized protein function (AHRD V3.3 *** A0A061EZD3_THECC)	Solyc09g007150.3.1	36	19	35	49	53	54	331	233	273	1.095	0.00159112	Glutathione S-transferase (AHRD V3.3 *** A0A200QHH9_9MAGN)	Solyc03g007230.4.1	1.013	1.70338e-11	Protein phosphatase 2C (AHRD V3.3 *** A0A2U1KYU0_ARTAN)	Solyc01g096740.4.1	Protein ZINC INDUCED FACILITATOR-LIKE 1 (AHRD V3.3 *** A0A1J3IH30_NOCCA)	1.609	1.189	3.145	-0.657518
Solyc03g083010.3.1	139	135	167	0.68	1.24234e-05	Alpha/beta-Hydrolases superfamily protein (AHRD V3.3 *** Q9LVU7_ARATH)	Solyc06g009140.3.1	358	187	589	85	74	139	286	640	516	2.056	0.0016827	Late embryogenesis abundant protein Lea5 (AHRD V3.3 *** A0A1J3JXG8_NOCCA)	Solyc10g084670.3.1	-1.073	1.72576e-11	Eukaryotic translation initiation factor 3 subunit A (AHRD V3.3 *** A0A2G2VY82_CAPBA)	Solyc07g007250.4.1	Metallocarboxypeptidase inhibitor (AHRD V3.3 *** A0A2G3BXM1_CAPCH)	8.194	6.482	7.434	-0.679379
Solyc10g079150.3.1	87	162	111	1.655	1.40356e-05	Nuclear transcription factor Y subunit A-7 (AHRD V3.3 *** A0A2G3BHM5_CAPCH)	Solyc10g076660.2.1	0	1	0	0	0	2	1	8	2	4.83	0.00168755	2-oxoglutarate (2OG) and Fe(II)-dependent oxygenase superfamily protein (AHRD V3.3 *** F4J670_ARATH)	Solyc10g082030.2.1	-0.478	1.72673e-11	Peroxiredoxin (AHRD V3.3 *** Q9FE12_PHAVU)	Solyc01g010410.3.1	Zinc finger protein (AHRD V3.3 *** A0A200PRD7_9MAGN)	1.628	0.697	0.835	-0.679539
Solyc02g092590.3.1	46	56	54	0.852	1.42763e-05	glycosyltransferase-like protein (AHRD V3.3 *-* AT5G67390.3)	Solyc07g065340.1.1	308	392	299	778	817	723	729	553	790	0.629	0.00169149	Serine acetyltransferase (AHRD V3.3 *** A0A2K3M2Y7_TRIPR)	Solyc08g081010.3.1	0.537	2.31972e-11	gamma-glutamylcysteine synthetase 1	Solyc08g007790.3.1	3-hydroxy-3-methylglutaryl coenzyme A synthase	1.035	1.257	0.518	-0.708988
Solyc07g006870.4.1	8681	9478	8565	0.769	1.42763e-05	Xyloglucan endotransglucosylase/hydrolase (AHRD V3.3 *** A0A1U8HGQ4_CAPAN)	Solyc01g080890.2.1	107	92	131	200	281	171	239	193	291	0.866	0.00174774	hypothetical protein (AHRD V3.3 -** AT1G32460.1)	Solyc11g007560.2.1	2.432	2.31972e-11	Bifunctional TENA-E protein (AHRD V3.3 *** A0A2G3B0Y9_CAPCH)	Solyc07g008710.3.1	MLP-like protein 43 (AHRD V3.3 *** A0A2U1L1Z2_ARTAN)	2.409	1.69	3.258	-0.735597
Solyc07g055280.4.1	37	26	37	0.901	1.45321e-05	WRKY transcription factor 78	Solyc01g100200.3.1	1228	982	1463	1541	1245	1574	1790	2375	1937	0.905	0.00184587	gras4	Solyc08g075210.2.1	2.838	2.3838e-11	HXXXD-type acyl-transferase family protein (AHRD V3.3 *** F4JBC7_ARATH)	Solyc03g078810.4.1	UDP-glycosyltransferase 76C4-like (AHRD V3.3 *** A0A2I4EQP1_9ROSI)	0.57	0.487	0.595	-0.765963
Solyc06g083980.3.1	358	270	309	0.469	1.47255e-05	bHLH transcription factor138	Solyc08g077780.3.1	204	191	241	164	130	162	445	371	386	0.624	0.00184587	Protein kinase (AHRD V3.3 *** O65765_CRAPL)	Solyc04g009850.4.1	1.475	2.42332e-11	2-oxoglutarate (2OG) and Fe(II)-dependent oxygenase superfamily protein (AHRD V3.3 *** A0A2U1NTU8_ARTAN)	Solyc11g072110.2.1	2-oxoglutarate (2OG) and Fe(II)-dependent oxygenase superfamily protein (AHRD V3.3 *** A0A2U1Q1F3_ARTAN)	1.015	1.6	0.391	-0.775114
Solyc02g063480.2.1	14	9	21	4.316	1.48374e-05	Eukaryotic aspartyl protease family protein (AHRD V3.3 *** A0A2U1ML86_ARTAN)	Solyc06g008100.3.1	4	8	4	8	6	5	13	11	18	2.609	0.00191812	Unknown protein	Solyc06g082470.3.1	1.22	2.5134e-11	MAP kinase kinase kinase 42	Solyc11g005230.1.1	Protein SENSITIVITY TO RED LIGHT REDUCED 1 (AHRD V3.3 *** A0A1J3HM31_NOCCA)	1.274	1.637	1.226	-0.777289
Solyc12g096790.1.1	0	0	0	5.748	1.50052e-05	HXXXD-type acyl-transferase family protein (AHRD V3.3 *** F4JBC7_ARATH)	Solyc03g111720.3.1	332	328	321	302	284	223	323	291	465	0.895	0.00193331	Peptide methionine sulfoxide reductase (AHRD V3.3 *** MSRA_SOLLC)	Solyc12g006505.1.1	1.748	2.5134e-11	Terpene cyclase/mutase family member (AHRD V3.3 *** A0A2G3BN05_CAPCH)	Solyc02g070440.3.1	Katanin p60 ATPase-containing subunit (AHRD V3.3 *** A0A1Y1IFT3_KLENI)	0.701	1.567	1.446	-0.779821
Solyc04g011520.3.1	647	674	637	0.556	1.53877e-05	Protein kinase APK1B, chloroplastic (AHRD V3.3 *** A0A2G2ZG75_CAPAN)	Solyc01g091700.4.1	237	203	185	101	108	74	69	59	72	-0.667	0.00195359	F-box protein PP2-A15 (AHRD V3.3 *** A0A2G3DE53_CAPCH)	Solyc06g059850.2.1	3.647	2.89226e-11	2-oxoisovalerate dehydrogenase subunit alpha 2, mitochondrial (AHRD V3.3 *** A0A2G2WJC6_CAPBA)	Solyc09g007920.4.1	Phenylalanine ammonia-lyase (AHRD V3.3 *** A0A2G3BJ81_CAPCH)	0.549	0.461	1.464	-0.804747
Solyc01g090790.4.1	48	65	59	0.939	1.72088e-05	bHLH transcription factor	Solyc02g085010.1.1	20	10	52	23	20	42	50	83	86	2.327	0.00196522	hypothetical protein (AHRD V3.3 *-* AT2G18210.1)	Solyc04g077440.4.1	0.784	2.93303e-11	Squalene epoxidase (AHRD V3.3 *** Q8GSM8_MEDTR)	Solyc04g080310.1.1	Unknown protein	0.394	0.338	0.628	-0.815017
Solyc08g065320.3.1	129	121	108	0.759	1.83413e-05	green ripe-like 1	Solyc04g010250.3.1	237	151	312	500	754	343	523	335	964	1.26	0.00196522	Alpha/beta-Hydrolases superfamily protein (AHRD V3.3 *** Q8RXN7_ARATH)	Solyc04g073990.3.1	0.631	3.28542e-11	annexin p34	Solyc05g046300.3.1	Ethanolamine-phosphate cytidylyltransferase (AHRD V3.3 *** A0A2G3BYY5_CAPCH)	0.419	0.255	0.431	-0.844501
Solyc06g008270.2.1	4	6	13	2.283	1.88643e-05	Cladosporium fulvum resistance 2.2	Solyc07g064650.3.1	24	15	24	23	40	25	67	45	71	1.423	0.00201068	Senescence regulator S40 (AHRD V3.3 *** A0A200PYV8_9MAGN)	Solyc06g073790.3.1	-0.591	3.37898e-11	40S ribosomal protein S11 (AHRD V3.3 *** A0A2G2YII0_CAPAN)	Solyc06g082480.3.1	PAP/OAS1 substrate-binding domain superfamily (AHRD V3.3 *-* F4J4G2_ARATH)	0.509	0.532	0.624	-0.85431
Solyc08g007790.3.1	273	225	689	1.257	1.92533e-05	3-hydroxy-3-methylglutaryl coenzyme A synthase	Solyc10g084180.2.1	822	681	861	869	900	888	1137	1073	1152	0.567	0.00201797	Protein indeterminate-domain 2 (AHRD V3.3 *** A0A2G3BGA0_CAPCH)	Solyc12g042380.2.1	1.152	3.45866e-11	Stress up-regulated Nod 19 (AHRD V3.3 *** A0A200R3S5_9MAGN)	Solyc03g078780.3.1	UDP-glycosyltransferase 76C4-like (AHRD V3.3 *** A0A2I4EQP1_9ROSI)	0.611	0.555	0.754	-0.856454
Solyc03g025640.2.1	1	1	3	5.704	1.97973e-05	Cytochrome P450 (AHRD V3.3 *** I6YHZ8_LINUS)	Solyc05g055330.3.1	200	190	200	601	527	448	352	410	421	-0.726	0.00206053	Pleiotropic drug resistance protein 2 (AHRD V3.3 *** A0A1U8GRL3_CAPAN)	Solyc10g086530.1.1	1.546	3.54982e-11	Transcription factor GRAS (AHRD V3.3 *** A0A200R547_9MAGN)	Solyc05g051200.1.1	ethylene-responsive factor 1	1.737	0.878	1.861	-0.859271
Solyc06g072830.4.1	86	52	37	-1.181	2.06835e-05	cell division cycle 20.2, cofactor of APC complex-like (AHRD V3.3 *** A0A2I4FBA0_9ROSI)	Solyc10g081260.2.1	615	671	664	2107	2428	1584	2621	1985	3529	0.772	0.00208273	Protein DETOXIFICATION (AHRD V3.3 *** A0A2G3BHA5_CAPCH)	Solyc04g082420.3.1	1.125	3.724e-11	BTB/POZ domain-containing protein (AHRD V3.3 *** A0A1U8GAB1_CAPAN)	Solyc02g083860.3.1	2-oxoglutarate (2OG) and Fe(II)-dependent oxygenase superfamily protein (AHRD V3.3 *** A0A2U1QGX7_ARTAN)	0.502	0.41	2.524	-0.869718
Solyc12g089240.2.1	199	194	181	1.135	2.10222e-05	B-box zinc finger protein 22 (AHRD V3.3 *** A0A1U8F0C2_CAPAN)	Solyc01g080900.4.1	85	67	125	37	85	39	48	44	82	1.342	0.00210411	Cytochrome P450 (AHRD V3.3 *** A0A200PPF3_9MAGN)	Solyc07g056420.4.1	2.111	3.72882e-11	glutathione S-transferase AY082341	Solyc12g008900.2.1	cytokinin oxidase6	2.032	2.728	4.513	-0.912168
Solyc12g014100.2.1	1357	1393	1330	0.879	2.14386e-05	homogentisate 1,2-dioxygenase	Solyc03g117890.3.1	47	48	44	62	48	62	131	93	113	1.212	0.00216742	ACT domain-containing protein (AHRD V3.3 *** A0A2U1QDU0_ARTAN)	Solyc11g069000.2.1	-0.508	3.78614e-11	T-complex protein 1 subunit beta (AHRD V3.3 *** A0A2G2YHG6_CAPAN)	Solyc01g104050.4.1	Receptor-like protein kinase (AHRD V3.3 *** A0A2K3P6R5_TRIPR)	0.257	0.673	0.388	-0.913151
Solyc04g076310.4.1	16	10	12	-1.927	2.38224e-05	Kinesin-like protein FRA1 (AHRD V3.3 *** A0A2G2ZQX3_CAPAN)	Solyc07g008380.2.1	15	18	26	28	45	25	142	76	159	2.018	0.00218941	HXXXD-type acyl-transferase family protein (AHRD V3.3 *** F4JBC7_ARATH)	Solyc04g015020.3.1	0.859	4.41377e-11	Heavy metal transport/detoxification superfamily protein (AHRD V3.3 *-* B3H4A8_ARATH)	Solyc05g011830.4.1	18S pre-ribosomal assembly protein gar2-like protein (AHRD V3.3 *-* AT2G03810.7)	0.632	0.701	0.455	-0.955563
Solyc05g009550.3.1	640	909	708	1.41	2.48259e-05	Regulator of Vps4 activity in the MVB pathway protein (AHRD V3.3 *-* Q9FX63_ARATH)	Solyc04g064610.3.1	77	87	61	60	72	53	20	18	28	-1.31	0.00219295	Bidirectional sugar transporter SWEET (AHRD V3.3 *** M1CBD6_SOLTU)	Solyc03g111310.3.1	1.084	4.44531e-11	Snf1-related protein kinase regulatory subunit gamma-1 (AHRD V3.3 *** A0A1J6IJ95_NICAT)
Solyc02g093180.3.1	383	388	402	0.855	2.49489e-05	HXXXD-type acyl-transferase family protein (AHRD V3.3 *** A0A2K3L8P7_TRIPR)	Solyc06g006000.3.1	2	1	2	128	123	93	190	186	191	1.118	0.00219295	Maternal effect embryo arrest 59 (AHRD V3.3 *** B6T4K8_MAIZE)	Solyc06g076310.1.1	1.766	4.48379e-11	Cyclin-dependent protein kinase inhibitor SMR5 (AHRD V3.3 -** SMR5_ARATH)
Solyc07g064600.3.1	0	1	9	7.345	2.54721e-05	Endoribonuclease L-PSP family protein (AHRD V3.3 *-* A0A1I9LS34_ARATH)	Solyc10g018300.3.1	164	139	193	116	115	131	79	82	76	-0.681	0.00223773	Transketolase (AHRD V3.3 *** A0A200R9X0_9MAGN)	Solyc05g005870.3.1	1.816	4.69093e-11	WAT1-related protein (AHRD V3.3 *** K4BWB4_SOLLC)
Solyc09g075890.3.1	23	16	46	2.975	2.62429e-05	Haloacid dehalogenase-like hydrolase (HAD) superfamily protein (AHRD V3.3 *** A0A2U1N6A2_ARTAN),Pfam:PF13419	Solyc12g015770.3.1	1546	1764	1591	1255	1074	1420	2852	2470	2685	0.457	0.00223968	Cellulose synthase (AHRD V3.3 *-* A0A200RAR0_9MAGN)	Solyc06g011350.3.1	1.77	4.81131e-11	plasma membrane intrinsic protein 2.4
Solyc03g078780.3.1	297	341	343	0.555	2.6562e-05	UDP-glycosyltransferase 76C4-like (AHRD V3.3 *** A0A2I4EQP1_9ROSI)	Solyc03g097230.1.1	23	15	16	12	29	12	74	66	99	1.523	0.00225816	AIG2-like (Avirulence induced gene) family protein (AHRD V3.3 *** Q9FIQ3_ARATH)	Solyc10g081190.2.1	0.485	4.83332e-11	Leucine-rich repeat receptor-like protein kinase family (AHRD V3.3 *** A0A0K9PTM3_ZOSMR)
Solyc05g011830.4.1	107	104	106	0.701	2.67368e-05	18S pre-ribosomal assembly protein gar2-like protein (AHRD V3.3 *-* AT2G03810.7)	Solyc08g082610.4.1	1529	1388	1955	1047	957	935	1186	1574	1373	0.634	0.00229838	DCD (Development and Cell Death) domain protein (AHRD V3.3 *** A0A2U1P2J5_ARTAN)	Solyc06g050120.3.1	-0.753	4.93023e-11	60S ribosomal protein L7a (AHRD V3.3 *** A0A2G3DGL0_CAPCH)
Solyc01g087170.3.1	2931	2716	2814	-0.311	2.75016e-05	Zinc finger transcription factor 11	Solyc03g111300.1.1	1	0	1	0	0	0	10	14	14	4.086	0.00239508	Cytochrome P450 (AHRD V3.3 *** A0A200QGE7_9MAGN)	Solyc01g058390.3.1	0.834	4.98498e-11	Galactokinase (AHRD V3.3 *** A0A2G3AJ57_CAPAN)
Solyc06g009000.1.1	123	303	125	1.699	2.77243e-05	DUF581 domain-containing protein (AHRD V3.3 *** A0A1Q3D4G2_CEPFO)	Solyc07g043420.3.1	20338	22574	17267	29059	31465	29958	158933	109076	173859	0.673	0.00247193	2-oxoglutarate-dependent dioxygenase 2	Solyc11g011330.2.1	2.815	5.0018e-11	Cinnamyl alcohol dehydrogenase (AHRD V3.3 *** J7IAL0_FRAAN)
Solyc10g076270.3.1	637	619	555	0.574	2.78523e-05	Regulatory-associated protein of TOR 1 (AHRD V3.3 *-* A0A2G2VZ40_CAPBA)	Solyc08g074480.1.1	484	303	485	321	404	263	294	450	466	1.449	0.00266784	Bifunctional inhibitor/lipid-transfer protein/seed storage 2S albumin superfamily protein (AHRD V3.3 *** A0A2U1PU47_ARTAN)	Solyc03g078290.3.1	-0.609	5.15201e-11	40S ribosomal protein S18 (AHRD V3.3 *** A0A2G3CUV3_CAPCH)
Solyc03g006120.4.1	42	51	43	1.028	2.91045e-05	Transcription factor TGA like domain (AHRD V3.3 *** A0A200Q9U0_9MAGN)	Solyc02g071480.3.1	328	273	315	373	370	360	299	283	357	-0.496	0.00274972	2-oxoglutarate (2OG) and Fe(II)-dependent oxygenase superfamily protein (AHRD V3.3 *** Q9SB33_ARATH)	Solyc06g036130.4.1	0.699	5.15201e-11	Protein DETOXIFICATION (AHRD V3.3 *** Q6V7U8_SOLLC)
Solyc02g090970.1.1	24	15	38	2.564	3.23687e-05	MAP kinase kinase kinase 21	Solyc06g060110.3.1	2953	1717	4371	824	935	634	1059	1545	1457	0.963	0.00290033	amino acid transporter 2	Solyc09g075150.3.1	-0.647	5.16782e-11	60S ribosomal protein L22 (AHRD V3.3 *** A0A1Y1HUA2_KLENI)
Solyc01g009040.4.1	25	15	17	-2.011	3.48081e-05	cyclinB1_4	Solyc03g025640.2.1	1	1	3	0	0	1	31	21	46	3.298	0.00299421	Cytochrome P450 (AHRD V3.3 *** I6YHZ8_LINUS)	Solyc04g072660.4.1	-0.761	5.17255e-11	60S ribosomal protein L30 (AHRD V3.3 *** A0A1U8GKR6_CAPAN)
Solyc03g111310.3.1	1063	1217	1266	0.715	3.59709e-05	Snf1-related protein kinase regulatory subunit gamma-1 (AHRD V3.3 *** A0A1J6IJ95_NICAT)	Solyc02g083310.3.1	186	204	230	166	191	164	231	236	215	0.51	0.00320829	Bifunctional nuclease 2 (AHRD V3.3 *** A0A1J3GME9_NOCCA)	Solyc08g074620.3.1	2.528	5.81457e-11	Polyphenol oxidase (AHRD V3.3 *** J7ES67_NICBE)
Solyc12g008510.2.1	1052	1074	1239	0.42	4.16314e-05	hexokinase 3	Solyc06g059990.4.1	4645	3135	4023	3403	3422	3114	2210	2170	3196	-0.736	0.00324695	Alkyl transferase (AHRD V3.3 *** K7W9N9_SOLLC)	Solyc07g040720.3.1	0.564	6.25226e-11	Casein kinase (AHRD V3.3 *** A2I5G0_BETVU)
Solyc09g082650.4.1	805	953	991	0.644	4.25461e-05	1,2-dihydroxy-3-keto-5-methylthiopentene dioxygenase (AHRD V3.3 *** A8UGP3_SOLTU)	Solyc07g064600.3.1	0	1	9	0	0	0	47	268	46	4.024	0.00324695	Endoribonuclease L-PSP family protein (AHRD V3.3 *-* A0A1I9LS34_ARATH)	Solyc02g070800.2.1	-0.798	6.43928e-11	DUF561 domain-containing protein (AHRD V3.3 *** A0A1Q3DH97_CEPFO)
Solyc07g065710.3.1	1158	1071	1213	-0.47	4.67623e-05	Protein kinase G11A (AHRD V3.3 *** A0A2G2WFE7_CAPBA)	Solyc12g049400.2.1	1	1	0	0	0	0	3	6	7	3.469	0.00328293	Tify (AHRD V3.3 *** A0A200Q172_9MAGN)	Solyc10g083510.2.1	-0.93	6.73607e-11	Growth-regulating factor 3 (AHRD V3.3 *** A0A2G2VUQ5_CAPBA)
Solyc01g079880.3.1	5640	5199	5624	0.551	4.97011e-05	Aluminum induced protein with YGL and LRDR motifs (AHRD V3.3 *** Q94BR2_ARATH)	Solyc01g066970.2.1	1	2	2	0	0	0	4	6	3	3.509	0.00347431	Flowering-promoting factor 1 (AHRD V3.3 *** A0A1U8FE64_CAPAN)	Solyc03g111140.3.1	0.511	6.85504e-11	Malate synthase (AHRD V3.3 *** A0A1U8FXE5_CAPAN)
Solyc01g007070.3.1	31	29	44	1.546	5.0223e-05	BEL1-like homeodomain protein 3 (AHRD V3.3 *** A0A2G3AY56_CAPCH)	Solyc06g071230.3.1	366	407	427	450	552	464	414	450	419	-0.411	0.00347479	Transcription factor MYB1R1 (AHRD V3.3 *** MY1R1_SOLTU)	Solyc03g112280.3.1	1.257	7.76367e-11	C2 and GRAM domain-containing protein (AHRD V3.3 *** A0A1U8G6Q0_CAPAN)
Solyc02g081880.3.1	2075	2462	2063	0.584	5.08389e-05	Molybdenum cofactor sulfurase (AHRD V3.3 *** A0A200QQK0_9MAGN)	Solyc02g063270.4.1	1226	1087	1124	569	544	608	733	648	820	0.394	0.00354273	Protein DETOXIFICATION (AHRD V3.3 *** A0A328DLR5_9ASTE)	Solyc04g009860.4.1	1.83	7.76367e-11	2-oxoglutarate (2OG) and Fe(II)-dependent oxygenase superfamily protein (AHRD V3.3 *** A0A2U1QA13_ARTAN)
Solyc08g076720.4.1	1465	1897	1432	0.839	5.23247e-05	ABC transporter B family member 2 (AHRD V3.3 *** A0A2G2XLV4_CAPBA)	Solyc02g082450.3.1	210	128	190	308	398	263	339	244	521	0.91	0.00354273	Auxin efflux carrier (AHRD V3.3 *** A0A200PYL2_9MAGN)	Solyc05g007560.3.1	-0.59	7.76751e-11	60S ribosomal protein L34 (AHRD V3.3 *** A0A1U8HB42_CAPAN)
Solyc06g017970.4.1	2751	2618	2770	-0.194	5.32624e-05	TRAF-like family protein (AHRD V3.3 *** A0A2U1LVB2_ARTAN)	Solyc07g066030.4.1	1618	1646	1596	1822	1755	1841	1799	1592	1667	0.204	0.00354273	Proteasome activator subunit 4 (AHRD V3.3 *** A0A2G2WFP4_CAPBA)	Solyc06g071880.4.1	-0.535	8.19004e-11	60S ribosomal protein L17 (AHRD V3.3 *** A0A2I0X0J2_9ASPA)
Solyc01g010490.4.1	102	89	98	0.711	5.47156e-05	Cytochrome P450 (AHRD V3.3 *** A0A2U1NH79_ARTAN)	Solyc08g075540.5.1.1	36	55	73	113	85	103	80	45	132	3.003	0.00365662	alternative oxidase	Solyc06g053790.3.1	0.619	8.27731e-11	Polyketide cyclase/dehydrase and lipid transport superfamily protein (AHRD V3.3 *** F4J2V1_ARATH)
Solyc02g092750.3.1	466	377	449	0.696	5.82496e-05	Protein phosphatase 2C family protein (AHRD V3.3 *** A0A2U1MLG3_ARTAN)	Solyc06g062330.3.1	28	28	31	163	162	139	16	17	41	-1.678	0.00380005	Glycosyltransferase (AHRD V3.3 *** A0A0A1WDH9_NICAT)	Solyc01g097550.4.1	8.058	8.31593e-11	annexin 6
Solyc03g063730.4.1	271	329	246	0.871	6.11868e-05	Protein DETOXIFICATION (AHRD V3.3 *** A0A191UP89_GLYSO)	Solyc10g086000.3.1	122	127	118	632	640	401	749	606	708	0.823	0.00397117	Two-component response regulator-like APRR7 (AHRD V3.3 *** A0A1J3CWX7_NOCCA)	Solyc12g096790.1.1	8.276	8.35921e-11	HXXXD-type acyl-transferase family protein (AHRD V3.3 *** F4JBC7_ARATH)
Solyc01g008850.3.1	490	431	570	0.696	6.77756e-05	Non-specific serine/threonine protein kinase (AHRD V3.3 *** A0A2G2XP60_CAPBA)	Solyc12g096770.1.1	5	3	5	3	6	1	150	140	252	2.402	0.00397117	HXXXD-type acyl-transferase family protein (AHRD V3.3 *** F4JBC7_ARATH)	Solyc03g083200.4.1	1.362	8.41153e-11	En/Spm-like transposon (AHRD V3.3 *-* AT5G24275.4)
Solyc01g096280.2.1	2633	2604	2777	0.676	6.77756e-05	Cytochrome P450 (AHRD V3.3 *** A0A200Q2S1_9MAGN)	Solyc03g122340.3.1	5075	3409	7454	1461	1237	1747	3477	4240	2781	0.818	0.00398223	lipoxygenase D	Solyc02g082190.3.1	-0.604	9.53411e-11	CTP synthase (AHRD V3.3 *** A0A2G2XFG8_CAPBA)
Solyc11g006910.3.1	1	1	1	2.969	7.39224e-05	Ferredoxin (AHRD V3.3 *** K4D4V2_SOLLC)	Solyc11g071470.1.1	29	23	29	4	13	5	44	47	59	2.58	0.00401252	Transferase (AHRD V3.3 *** A0A200R9Q7_9MAGN)	Solyc03g123370.3.1	1.096	9.68187e-11	GTP pyrophosphokinase, (P)ppGpp synthetase II Guanosine-3',5'-bis(Diphosphate) 3'-pyrophosphohydrolase (AHRD V3.3 *-* A0A2D1JZR2_9GAMM)
Solyc06g084240.2.1	142	158	159	0.619	7.60467e-05	copalyl diphosphate synthase	Solyc02g094040.3.1	630	702	707	448	431	392	759	775	747	0.436	0.00409285	Lipase (AHRD V3.3 *** A0A2G3DA77_CAPCH)	Solyc05g054370.2.1	0.646	1.0303e-10	Acyl-CoA dehydrogenase family member 10 (AHRD V3.3 *** A0A1J3CLI6_NOCCA)
Solyc11g011030.2.1	0	0	0	5.848	7.60865e-05	Pto-responsive gene 1	Solyc09g092500.1.1	103	38	119	144	104	143	163	299	130	2.122	0.00432969	UDP-glycosyltransferase 75C1 (AHRD V3.3 *** U75C1_SOLLC)	Solyc03g123390.4.1	1.226	1.06656e-10	Alpha/beta-Hydrolases superfamily protein (AHRD V3.3 *** Q9LNR2_ARATH)
Solyc02g087780.3.1	191	211	190	0.656	7.64812e-05	Aldose 1-epimerase (AHRD V3.3 *** A0A2G3D9R9_CAPCH)	Solyc10g055820.3.1	19	21	102	41	28	43	54	85	67	1.573	0.0043692	Chitinase (AHRD V3.3 *** B9VRK7_CAPAN)	Solyc04g015970.3.1	0.576	1.13827e-10	ABC transporter A family member 1 (AHRD V3.3 *** A0A2G3CCY6_CAPCH)
Solyc01g028900.3.1	993	1075	911	0.403	7.6637e-05	2-oxoisovalerate dehydrogenase subunit beta, mitochondrial (AHRD V3.3 *** A0A2G3DFR9_CAPCH)	Solyc07g063040.3.1	1125	1090	998	1374	1286	1328	1876	1753	1815	0.279	0.004397	Methylthioribulose-1-phosphate dehydratase (AHRD V3.3 *** A0A1Z5KSY2_FISSO)	Solyc02g086770.3.1	2.034	1.28586e-10	Cinnamoyl-CoA reductase (AHRD V3.3 *** A0A172WBP6_DAUCA)
Solyc04g073990.3.1	1386	1315	1286	0.394	7.74007e-05	annexin p34	Solyc12g049530.2.1	157	181	178	73	86	85	227	343	219	0.696	0.00452477	Phosphoinositide phosphatase SAC2 (AHRD V3.3 *-* A0A2G2V918_CAPBA)	Solyc01g109850.3.1	-0.45	1.32292e-10	Diaminopimelate decarboxylase (AHRD V3.3 *** B6T3H3_MAIZE)
Solyc11g067260.3.1	99	115	110	0.801	8.14331e-05	Alpha/beta-Hydrolases superfamily protein (AHRD V3.3 *** A0A2U1LHG4_ARTAN)	Solyc08g061270.1.1	17	14	20	54	109	28	81	79	130	1.33	0.00454141	DUF1677 family protein (DUF1677) (AHRD V3.3 *** Q9SK23_ARATH)	Solyc06g068280.3.1	0.918	1.39609e-10	RNA helicase DEAD20
Solyc05g009500.3.1	209	351	270	0.942	8.27959e-05	Protein NRT1/ PTR FAMILY 3.1 (AHRD V3.3 *** A0A1U8GM13_CAPAN)	Solyc12g096570.1.1	32	29	45	162	183	126	276	252	335	0.891	0.00473931	auxin-regulated gene involved in organ size (AHRD V3.3 -** AT3G59900.1)	Solyc09g083370.3.1	-0.735	1.40987e-10	40S ribosomal protein S15 (AHRD V3.3 *** A0A2G2Z9S5_CAPAN)
Solyc12g005950.2.1	3208	2735	3114	0.393	8.57825e-05	COP1 homolog	Solyc12g036150.1.1	85	87	78	147	148	145	201	186	157	0.658	0.00479044	ABC transporter C family member 2 (AHRD V3.3 *-* A0A2G2WC67_CAPBA)	Solyc06g005150.3.1	-0.755	1.45241e-10	ascorbate peroxidase
Solyc12g010560.3.1	42	47	38	1.246	8.60327e-05	GDSL esterase/lipase (AHRD V3.3 *** A0A2G3CD35_CAPCH)	Solyc02g032950.3.1	49	48	95	26	31	29	57	92	77	1.08	0.00493227	WRKY transcription factor 16	Solyc03g006770.4.1	1.945	1.50537e-10	Receptor protein kinase (AHRD V3.3 *** Q40096_IPOTF)
Solyc04g078940.3.1	1175	1201	1107	-0.467	9.09327e-05	LEY13632 Dem protein	Solyc08g081230.1.1	228	191	306	413	455	391	721	646	1086	1.458	0.00498958	BTB/POZ domain-containing protein (AHRD V3.3 *** A0A2G2XJN4_CAPBA)	Solyc03g114950.2.1	0.972	1.56404e-10	ABC transporter B family member 27 (AHRD V3.3 *** A0A1U8FW31_CAPAN)
Solyc05g054350.3.1	6434	8323	6433	0.814	9.2446e-05	Epoxide hydrolase (AHRD V3.3 *** Q41414_SOLTU)	Solyc04g040180.3.1	27	37	134	9	6	21	47	49	77	1.554	0.00505263	S-adenosyl-L-methionine-dependent methyltransferases superfamily protein (AHRD V3.3 *** A0A1Y1ICE6_KLENI)	Solyc03g079930.3.1	-0.567	1.65045e-10	Mitochondrial glycoprotein (AHRD V3.3 *** A0A200QYU1_9MAGN)
Solyc01g060410.4.1	63	46	57	-1.042	9.28121e-05	GPI-anchored adhesin-like protein (AHRD V3.3 *** Q9M2F2_ARATH)	Solyc01g095630.3.1	339	171	366	15	18	17	15	27	38	1.848	0.00512081	WRKY transcription factor 41	Solyc02g090370.4.1	1.331	1.67072e-10	Reticulon-like protein (AHRD V3.3 *** A0A2G3ABJ1_CAPAN)
Solyc01g100970.3.1	4964	3797	4807	0.47	9.33311e-05	Peptidase C15 (AHRD V3.3 *** A0A200R1U9_9MAGN)	Solyc06g084320.1.1	1225	1084	1227	2167	2214	2383	1776	2020	2010	-0.493	0.00512081	EID1-like F-box protein 3 (AHRD V3.3 *** A0A2G2ZF18_CAPAN)	Solyc06g009000.1.1	2.284	1.6997e-10	DUF581 domain-containing protein (AHRD V3.3 *** A0A1Q3D4G2_CEPFO)
Solyc02g077980.3.1	617	885	637	0.87	9.66304e-05	Unknown protein	Solyc04g074520.1.1	273	319	273	125	85	146	207	190	191	0.605	0.00529468	VQ motif-containing protein 9 (AHRD V3.3 *** A0A2I4DH74_9ROSI)	Solyc04g074350.3.1	1.792	1.88556e-10	Glycosyltransferase (AHRD V3.3 *** A0A2G3CNS7_CAPCH)
Solyc01g096510.2.1	14	8	8	2.565	9.77819e-05	Sigma factor binding protein 1, chloroplastic (AHRD V3.3 *** A0A2G2W6X7_CAPBA)	Solyc01g096430.4.1	364	316	388	348	342	360	396	401	400	0.902	0.00534934	NADPH:quinone oxidoreductase-like (AHRD V3.3 *** A0A2I4GZV4_9ROSI)	Solyc07g052340.4.1	-0.75	1.88556e-10	Polynucleotidyl transferase, ribonuclease H fold protein with HRDC domain-containing protein (AHRD V3.3 *** F4ITQ7_ARATH)
Solyc05g054315.1.1	476	417	459	0.694	9.77819e-05	Epoxide hydrolase (AHRD V3.3 *** Q41413_SOLTU)	Solyc07g040720.3.1	1116	1056	1096	1421	1530	1293	1337	1400	1467	0.27	0.00542932	Casein kinase (AHRD V3.3 *** A2I5G0_BETVU)	Solyc05g051460.3.1	1.361	2.03989e-10	Homeobox-leucine zipper protein HOX4 (AHRD V3.3 *** A0A2G2Y5D1_CAPAN)
Solyc06g050790.3.1	410	462	504	0.546	9.77819e-05	Amino acid transporter (AHRD V3.3 *** S8CJS6_9LAMI)	Solyc12g019320.2.1	114	85	106	58	65	54	103	104	88	0.946	0.00547361	Protein DETOXIFICATION (AHRD V3.3 *** A0A2U1NP73_ARTAN)	Solyc03g121330.3.1	-0.433	2.05514e-10	60S ribosomal protein L28 (AHRD V3.3 *** B3TLS3_ELAGV)
Solyc12g042430.2.1	161	145	142	0.834	0.000100806	Inositol polyphosphate multikinase (AHRD V3.3 *** A0A2G2VGT7_CAPBA)	Solyc11g007470.1.1	39	50	46	62	70	53	69	58	77	0.863	0.00561729	Glycosyltransferase (AHRD V3.3 *** A0A2I4G8J4_9ROSI)	Solyc01g005400.3.1	1.463	2.1834e-10	Caleosin (AHRD V3.3 *** A0A200QL80_9MAGN)
Solyc09g015170.4.1	52	41	25	-1.465	0.000101304	Receptor-like kinase (AHRD V3.3 *** A0A0K9PDM5_ZOSMR)	Solyc03g117870.3.1	2426	2441	2576	2290	2584	2368	2956	2708	3199	0.465	0.00568268	4-coumarate:CoA ligase (AHRD V3.3 *** Q42879_LITER)	Solyc06g008270.2.1	3.281	2.24981e-10	Cladosporium fulvum resistance 2.2
Solyc11g010310.2.1	1123	1083	1044	0.519	0.000101954	ATP-dependent RNA helicase DEAH11, chloroplastic-like (AHRD V3.3 *** A0A2I4EF57_9ROSI)	Solyc02g080890.3.1	100	74	105	14	32	42	61	65	65	1.455	0.00582683	WRKY transcription factor 6	Solyc11g071870.2.1	1.927	2.24981e-10	Ubiquitin-conjugating enzyme (AHRD V3.3 *** A0A200R0U5_9MAGN)
Solyc04g078640.3.1	481	407	535	0.684	0.000102534	Ethylene-responsive transcription factor RAP2-1 (AHRD V3.3 *** A0A1U8GBU2_CAPAN)	Solyc01g101240.4.1	70	99	74	292	265	279	379	332	446	0.588	0.00586719	aspartic protease precursor	Solyc10g019140.1.1	8.581	2.32236e-10	Exocyst complex component SEC10 (AHRD V3.3 *-* A0A2G3CM22_CAPCH)
Solyc01g080640.3.1	7920	7629	7904	0.224	0.000104572	ABC transporter C family member 4 (AHRD V3.3 *** A0A2G3DI56_CAPCH)	Solyc12g017460.1.1	176	138	177	143	195	134	195	268	342	1.07	0.00586719	GDSL esterase/lipase At5g03980-like (AHRD V3.3 *** A0A1S3YRJ5_TOBAC)	Solyc09g057650.3.1	-0.489	2.34946e-10	40S ribosomal protein S8 (AHRD V3.3 *** A0A1J7GEB5_LUPAN)
Solyc08g066210.3.1	565	421	734	0.843	0.000109004	receptor-like protein kinase HSL1 (AHRD V3.3 *** A0A2G2YX65_CAPAN)	Solyc01g109880.3.1	474	461	459	849	1143	668	698	811	1060	0.696	0.00635772	BZIP transcription factor (AHRD V3.3 *** Q8GTZ1_CAPCH)	Solyc06g083900.3.1	6.255	2.49922e-10	R2R3MYB transcription factor 13
Solyc10g049640.2.1	316	381	288	0.629	0.000109004	Amino acid/polyamine transporter I (AHRD V3.3 *** A0A200R342_9MAGN)	Solyc03g120260.4.1	150	65	121	7	7	10	8	8	17	1.565	0.00641815	Coatomer subunit beta' (AHRD V3.3 *-* A0A1Q3BXD5_CEPFO)	Solyc03g005450.3.1	1.52	2.50399e-10	Cellulose synthase (AHRD V3.3 *** A0A200Q4F9_9MAGN)
Solyc01g091170.3.1	2	0	3	5.29	0.00011184	ARGINASE 2	Solyc04g072033.1.1	59	90	72	237	271	232	452	409	418	0.476	0.00676631	NAD(P)-binding Rossmann-fold superfamily protein (AHRD V3.3 *** Q9SZ91_ARATH)	Solyc11g071470.1.1	2.428	2.56591e-10	Transferase (AHRD V3.3 *** A0A200R9Q7_9MAGN)
Solyc07g043480.1.1	1417	1373	1287	0.814	0.000115459	Glycosyltransferase (AHRD V3.3 *** A0A2G3BZR4_CAPCH)	Solyc04g077870.3.1	1137	1060	1124	1813	2193	1603	1663	1173	1649	0.573	0.00676631	Calcium-transporting ATPase (AHRD V3.3 *** A0A2G2X0L5_CAPBA)	Solyc12g041870.3.1	1.051	3.0537e-10	Glutamine synthetase (AHRD V3.3 *** O04999_MEDTR)
Solyc01g096570.3.1	2284	2514	2217	0.552	0.00011654	Exonuclease (AHRD V3.3 *** A0A200Q3Q8_9MAGN)	Solyc08g068580.4.1	367	322	376	372	328	365	950	931	750	0.617	0.00690623	phospholipase D Z-like (AHRD V3.3 *** A0A2I4G6P1_9ROSI)	Solyc05g051200.1.1	1.861	3.15804e-10	ethylene-responsive factor 1
Solyc03g071690.4.1	465	409	519	0.724	0.000116671	Non-symbiotic hemoglobin 2 (AHRD V3.3 *** HBL2_SOLLC)	Solyc01g108300.3.1	256	265	335	129	105	128	145	134	139	-0.558	0.00763882	Two-component response regulator ARR18 (AHRD V3.3 *** A0A2G2W9W9_CAPBA)	Solyc11g005670.2.1	0.999	3.31698e-10	POLYUBIQUITIN 1
Solyc09g010230.2.1	154	108	132	0.63	0.000118177	B3 domain-containing protein (AHRD V3.3 *** A0A2G2VWZ0_CAPBA)	Solyc01g107100.3.1	35	23	39	5	2	5	1	10	10	1.792	0.00779312	beta-1%2C4-xylosidase (AHRD V3.3 *** AT3G19615.1)	Solyc05g051380.4.1	0.832	3.36834e-10	AP2-like ethylene-responsive transcription factor AIL6 (AHRD V3.3 *** A0A2G3CG18_CAPCH)
Solyc02g094490.4.1	871	790	802	-0.341	0.000123468	coiled-coil protein (AHRD V3.3 *** AT2G31410.1)	Solyc04g071770.3.1	281	572	380	343	285	367	1432	1775	1158	0.783	0.00779312	Ethylene-responsive transcription factor (AHRD V3.3 *** A0A1U8GDL3_CAPAN)	Solyc03g111100.1.1	0.745	3.416e-10	At3g48510 (AHRD V3.3 *** Q9SMP6_ARATH)
Solyc03g097750.4.1	24	6	5	1.963	0.000123538	Translocon-associated protein subunit beta (AHRD V3.3 *** V4N6V6_EUTSA),Pfam:PF05753	Solyc06g009020.2.1	673	795	579	783	894	739	834	959	1117	0.642	0.00779312	Glutathione S-transferase (AHRD V3.3 *** A0A2G3C3Q3_CAPCH)	Solyc07g042250.3.1	-0.584	3.416e-10	chaperonin 21 precursor
Solyc01g096630.3.1	625	654	690	0.798	0.000124143	Cilia-and flagella-associated protein 20 (AHRD V3.3 *-* A0A2G2YYL7_CAPAN)	Solyc10g052880.1.1	959	997	1899	1181	1103	1137	1028	1177	1335	0.925	0.0078599	Inactive leucine-rich repeat receptor-like protein kinase (AHRD V3.3 *** A0A314LDB3_NICAT)	Solyc10g018510.2.1	1.739	3.53009e-10	bHLH transcription factor 063
Solyc12g088190.2.1	334	414	323	0.798	0.000124143	Amino acid permease (AHRD V3.3 *** A0A2K3NUE8_TRIPR)	Solyc03g034320.3.1	18	31	40	8	15	12	35	72	23	1.677	0.00803901	Class I glutamine amidotransferase-like superfamily protein (AHRD V3.3 *** F4KA45_ARATH)	Solyc12g088360.2.1	0.982	3.86834e-10	RING-type E3 ubiquitin transferase (AHRD V3.3 *-* A0A2I4H694_9ROSI)
Solyc12g005980.2.1	499	530	640	0.582	0.000131546	WLM domain-containing protein/PUB domain-containing protein (AHRD V3.3 *** A0A1Q3B398_CEPFO)	Solyc08g080220.3.1	242	261	236	279	277	300	455	416	352	0.46	0.00803901	DNA-directed RNA polymerase subunit (AHRD V3.3 *** A0A1U8G9I3_CAPAN)	Solyc02g064560.1.1	1.832	3.88929e-10	protein PHLOEM PROTEIN 2-LIKE A10-like (AHRD V3.3 *** A0A2I4HNC1_9ROSI)
Solyc07g042390.3.1	39	24	40	-2.539	0.00013547	Plant invertase/pectin methylesterase inhibitor superfamily protein (AHRD V3.3 *** A0A061GSW0_THECC)	Solyc02g084980.3.1	609	534	759	83	70	77	63	64	51	-1.087	0.00823291	Hexosyltransferase (AHRD V3.3 *** A0A2G2XGM6_CAPBA)	Solyc10g007770.3.1	0.466	4.0017e-10	Protein MEI2-like 5 (AHRD V3.3 *** A0A2G2YIV9_CAPAN)
Solyc08g059710.4.1	28	17	43	1.765	0.00013547	EEIG1/EHBP1 N-terminal domain-containing protein (AHRD V3.3 *** A0A2U1Q5Z2_ARTAN)	Solyc01g090750.3.1	4082	3812	4053	4989	5050	4939	4543	4466	4728	-0.117	0.00827062	T-complex protein 1 subunit alpha (AHRD V3.3 *** A0A2G3DJ65_CAPCH)	Solyc04g078325.1.1	8.267	4.01776e-10	Cytochrome P450 (AHRD V3.3 *-* A0A200QZM5_9MAGN)
Solyc08g007560.3.1	334	399	342	-0.574	0.000138371	AT-hook motif nuclear-localized protein (AHRD V3.3 *** A0A1U8FN46_CAPAN)	Solyc09g010360.3.1	275	145	221	145	149	122	86	55	89	-0.879	0.00828112	WAT1-related protein (AHRD V3.3 *** K4CR63_SOLLC)	Solyc04g078300.3.1	0.679	4.21592e-10	MADS-box transcription factor (AHRD V3.3 *** A0A2K3PNN3_TRIPR)
Solyc02g064560.1.1	72	114	78	1.259	0.000140242	protein PHLOEM PROTEIN 2-LIKE A10-like (AHRD V3.3 *** A0A2I4HNC1_9ROSI)	Solyc07g064440.3.1	3106	2818	3044	2266	2230	2300	1793	1691	1885	-0.224	0.00829513	inositol-1%2C4%2C5-trisphosphate 5-phosphatase (AHRD V3.3 *** AT5G54870.1)	Solyc08g067020.4.1	-0.686	4.22712e-10	Cytochrome b-c1 complex subunit 7 (AHRD V3.3 *** A0A1U8E2B0_CAPAN)
Solyc07g008380.2.1	15	18	26	1.734	0.000141019	HXXXD-type acyl-transferase family protein (AHRD V3.3 *** F4JBC7_ARATH)	Solyc03g117270.1.1	177	187	353	38	40	67	122	182	186	0.877	0.00833766	F-box family protein (AHRD V3.3 *** A0A2U1L823_ARTAN)	Solyc10g079150.3.1	2.132	4.28886e-10	Nuclear transcription factor Y subunit A-7 (AHRD V3.3 *** A0A2G3BHM5_CAPCH)
Solyc07g045420.4.1	721	908	715	0.639	0.000141019	Protein kinase superfamily protein (AHRD V3.3 *** A0A2U1MTH5_ARTAN)	Solyc01g095620.3.1	724	676	974	421	449	401	616	696	564	1.006	0.00854886	Glycosyltransferase (AHRD V3.3 *** A0A2U1KKS2_ARTAN)	Solyc10g083370.1.1	1.973	4.36168e-10	Unknown protein
Solyc07g008560.3.1	2	1	3	2.877	0.000150306	Purple acid phosphatase (AHRD V3.3 *** A0A2G2WCI9_CAPBA)	Solyc05g008145.1.1	0	2	1	0	0	0	27	39	25	2.568	0.00857737	DNA-directed RNA polymerase subunit beta (AHRD V3.3 *-* A0A2G2XEV3_CAPBA)	Solyc05g008300.3.1	-1.429	4.38323e-10	Multicopper oxidase LPR1 (AHRD V3.3 *-* A0A2G2VKE3_CAPBA)
Solyc07g042260.4.1	318	354	308	-0.432	0.000153072	Auxin Response Factor 7	Solyc04g051730.1.1	4788	5611	4463	1855	2138	1898	2162	1947	2507	-0.437	0.00866536	Cytochrome P450 (AHRD V3.3 *** A0A2U1QH19_ARTAN)	Solyc06g007770.3.1	1.178	4.48297e-10	ER lumen protein retaining receptor (AHRD V3.3 *** A0A200QBW0_9MAGN)
Solyc11g072600.3.1	252	314	263	0.823	0.000154971	APETALA2d	Solyc05g015850.4.1	0	2	7	0	1	1	12	5	11	2.143	0.00866536	WRKY transcription factor 75	Solyc05g051425.2.1	2.579	4.79896e-10	Dihydrofolate reductase-like protein (AHRD V3.3 *** A0A2K3MS55_TRIPR)
Solyc01g096620.4.1	1021	1137	949	0.691	0.00015628	Cilia-and flagella-associated protein 20 (AHRD V3.3 *-* A0A2G2YYL7_CAPAN)	Solyc01g099290.3.1	64	88	85	126	138	128	196	203	214	0.565	0.0088441	Cullin (AHRD V3.3 *** A0A2U1PNZ9_ARTAN)	Solyc07g064600.3.1	9.251	5.16644e-10	Endoribonuclease L-PSP family protein (AHRD V3.3 *-* A0A1I9LS34_ARATH)
Solyc01g100620.3.1	54	69	50	1.224	0.000157631	High mobility group B protein 10-like (AHRD V3.3 *-* A0A2K3M492_TRIPR)	Solyc06g060170.3.1	610	480	648	556	639	451	769	810	899	0.401	0.00884793	Pectin lyase-like superfamily protein (AHRD V3.3 *** Q84K13_ARATH)	Solyc10g049640.2.1	0.917	5.46965e-10	Amino acid/polyamine transporter I (AHRD V3.3 *** A0A200R342_9MAGN)
Solyc12g006505.1.1	242	469	239	1.038	0.000157789	Terpene cyclase/mutase family member (AHRD V3.3 *** A0A2G3BN05_CAPCH)	Solyc07g150124.1.1	46	43	52	59	66	41	48	94	46	-0.846	0.00887866	L-ascorbate oxidase-like protein (AHRD V3.3 *-* A0A2G2YAC6_CAPAN)	Solyc03g025270.3.1	-0.59	5.61186e-10	Fibrillarin (AHRD V3.3 *** A0A200R7Z1_9MAGN)
Solyc01g080910.2.1	1019	1440	835	0.943	0.000160683	polyadenylate-binding protein 1-B-binding protein (AHRD V3.3 *** AT5G44860.2)	Solyc12g014010.2.1	37	205	196	38	25	76	64	103	95	1.8	0.00899716	Glycosyltransferase (AHRD V3.3 *** Q94IF2_TOBAC)	Solyc10g007550.3.1	-0.394	6.4443e-10	RNA helicase DEAD31
Solyc05g055070.4.1	471	571	515	0.372	0.000164323	Ethylene receptor (AHRD V3.3 *** A0A2G2WUD6_CAPBA)	Solyc06g061023.1.1	189	183	149	101	95	78	561	230	568	0.883	0.00903793	Cytochrome (AHRD V3.3 *** A0A2G3C7L0_CAPCH)	Solyc04g009440.3.1	2.688	6.80294e-10	NAC domain protein AY498713
Solyc05g008390.3.1	92	108	110	0.727	0.00017595	RING/FYVE/PHD zinc finger superfamily protein (AHRD V3.3 *-* A0A2U1L203_ARTAN)	Solyc07g044980.3.1	127	88	151	72	100	56	150	80	192	0.984	0.00907981	NIM1-like protein 2	Solyc11g010850.2.1	1.096	6.91653e-10	1-deoxy-d-xylulose-5-phosphate synthase 1 (AHRD V3.3 *** A0A2U1PQH9_ARTAN)
Solyc02g067860.4.1	369	406	392	0.721	0.000179573	Glucose-6-phosphate 1-epimerase (AHRD V3.3 *** A0A1U8FRS7_CAPAN)	Solyc08g006880.3.1	4035	3815	3801	4693	4950	4795	4634	3879	4310	0.23	0.00909766	ABC transporter (AHRD V3.3 *** A0A200R061_9MAGN)	Solyc07g065340.1.1	1.041	7.29641e-10	Serine acetyltransferase (AHRD V3.3 *** A0A2K3M2Y7_TRIPR)
Solyc03g020060.3.1	0	0	3	5.321	0.000193054	Proteinase inhibitor type-2 (AHRD V3.3 *** A0A2G2V3L6_CAPBA)	Solyc02g094110.1.1	47	10	62	74	73	47	201	198	198	1.649	0.0094061	Cytochrome P450 (AHRD V3.3 *** A0A200QGE7_9MAGN)	Solyc01g098950.3.1	0.993	7.98524e-10	Glyceraldehyde-3-phosphate dehydrogenase (AHRD V3.3 *** A0A2G3C9S8_CAPCH)
Solyc12g005250.2.1	147	163	187	-1.057	0.000193216	Kinesin-like protein (AHRD V3.3 *** A0A2G2X2E7_CAPBA)	Solyc03g044740.4.1	60	45	83	28	38	26	52	62	87	0.898	0.0102834	Methyl esterase 1 (AHRD V3.3 *** A0A2U1LMY0_ARTAN)	Solyc01g009100.4.1	-0.799	7.99582e-10	60S ribosomal protein L30 (AHRD V3.3 *-* A0A2G2XP72_CAPBA)
Solyc12g098640.3.1	1263	1337	1140	0.5	0.000193216	Cycloeucalenol cycloisomerase (AHRD V3.3 *** A0A2G2YAV1_CAPAN)	Solyc03g058970.4.1	334	377	333	235	187	265	555	647	426	0.6	0.0102834	Raffinose synthase family protein (AHRD V3.3 *** A0A2U1L8D0_ARTAN)	Solyc03g006490.3.1	1.104	8.12234e-10	Stem-specific protein TSJT1 (AHRD V3.3 *** A0A2G2WW08_CAPBA)
Solyc08g076620.1.1	0	0	0	3.461	0.000196915	Eukaryotic aspartyl protease family protein (AHRD V3.3 *** A0A2U1KXX4_ARTAN)	Solyc08g074720.2.1	1707	1260	1629	851	1083	695	1193	1201	1410	0.424	0.0106599	Late embryogenesis abundant protein Lea5 (AHRD V3.3 *** A0A1J3FNN3_NOCCA)	Solyc09g007920.4.1	1.464	8.18037e-10	Phenylalanine ammonia-lyase (AHRD V3.3 *** A0A2G3BJ81_CAPCH)
Solyc11g012870.2.1	1079	1097	934	-0.461	0.000207232	LysM domain-containing GPI-anchored protein 2 (AHRD V3.3 *** A0A2G2WX98_CAPBA)	Solyc06g035620.3.1	1271	954	1669	664	602	691	1064	1084	853	0.693	0.0106857	Transcription factor GRAS (AHRD V3.3 *** A0A200QMI2_9MAGN)	Solyc06g060400.3.1	-0.426	8.19051e-10	Ribosomal protein L15 (AHRD V3.3 *** A0A2G2WJY1_CAPBA)
Solyc02g072540.3.1	47	37	41	-0.959	0.000207641	Non-specific serine/threonine protein kinase (AHRD V3.3 *** A0A2G2XE54_CAPBA)	Solyc09g011550.3.1	5	5	5	0	0	2	0	0	0	2.283	0.0106857	Glutathione S-transferase (AHRD V3.3 *** C0LF68_CAPAN)	Solyc07g062870.3.1	-1.01	8.19051e-10	30S ribosomal protein S20, chloroplastic (AHRD V3.3 *** A0A2G3C1Q1_CAPCH)
Solyc03g019750.3.1	3	3	1	-1.601	0.000215873	alpha-1,4-glucan-protein synthase [UDP-forming]-like (AHRD V3.3 *** A0A1S3YIZ3_TOBAC)	Solyc01g090693.1.1	458	447	490	162	152	155	268	363	237	0.496	0.0110129	3-hydroxyisobutyryl-CoA hydrolase-like protein 1, mitochondrial (AHRD V3.3 *** A0A1U8EBI0_CAPAN)	Solyc01g006650.2.1	1.351	9.39847e-10	ETHYLENE INSENSITIVE 3-like 3 protein (AHRD V3.3 *** A0A2G3DES0_CAPCH)
Solyc12g013700.2.1	6832	7735	6336	0.441	0.000216341	stem-specific protein TSJT1-like (AHRD V3.3 *** A0A2I4H4H1_9ROSI)	Solyc03g020010.1.1	7	16	25	22	19	28	32	17	31	1.748	0.0110129	Lemir (AHRD V3.3 *** O48625_SOLLC)	Solyc01g007200.2.1	-1.95	9.45691e-10	Unknown protein
Solyc05g010470.4.1	1989	2008	1793	-0.314	0.000220078	WD40 repeat (AHRD V3.3 *** A0A200QLQ1_9MAGN)	Solyc06g074530.1.1	205	146	398	119	163	133	98	133	275	1.136	0.011199	Arogenate dehydratase (AHRD V3.3 *** A0A2G2VAY6_CAPBA)	Solyc11g013190.2.1	0.502	9.99112e-10	Oxysterol-binding protein (AHRD V3.3 *** A0A200QNE7_9MAGN)
Solyc05g005960.3.1	1	3	1	2.601	0.000223226	Protein NRT1/ PTR FAMILY 1.2 (AHRD V3.3 *** A0A1J3DU78_NOCCA)	Solyc01g096420.3.1	1	11	8	0	1	14	19	18	15	1.628	0.0115165	NADPH quinone oxidoreductase (AHRD V3.3 *** A0A2K3LWY2_TRIPR)	Solyc06g006100.3.1	-0.454	1.05575e-09	Anthranilate synthase (AHRD V3.3 *** A0A2U1KR52_ARTAN)
Solyc07g066480.3.1	500	657	503	0.76	0.000223226	flacca	Solyc01g097280.2.1	6	12	70	12	15	19	21	30	31	1.467	0.011532	Pathogenesis-related protein 4b (AHRD V3.3 *** A0A0H3TYE5_CAPAN)	Solyc02g032860.3.1	1.628	1.11134e-09	5'-adenylylsulfate reductase 1, chloroplastic (AHRD V3.3 *** A0A2G3D220_CAPCH)
Solyc01g100040.3.1	538	456	655	0.595	0.000230415	Protein phosphatase 2C family protein (AHRD V3.3 *** A0A2U1N538_ARTAN)	Solyc03g083960.3.1	226	214	443	260	286	253	204	283	302	0.94	0.0116408	Trehalose 6-phosphate phosphatase (AHRD V3.3 *** A0A1U8G0B4_CAPAN)	Solyc01g091220.3.1	-0.567	1.21884e-09	40S ribosomal protein S13 (AHRD V3.3 *** A0A2I0WN36_9ASPA)
Solyc04g005790.3.1	327	339	305	0.458	0.00023439	Protein NRT1/ PTR FAMILY 4.6 (AHRD V3.3 *** A0A2G2YDU5_CAPAN)	Solyc05g005960.3.1	1	3	1	7	6	2	47	27	57	2.223	0.0117353	Protein NRT1/ PTR FAMILY 1.2 (AHRD V3.3 *** A0A1J3DU78_NOCCA)	Solyc08g076480.3.1	1.051	1.21896e-09	Plastid lipid-associated protein chloroplastic-like (AHRD V3.3 *** A0A2K3PR63_TRIPR)
Solyc11g071300.2.1	20	19	13	-1.396	0.00023439	Myb (AHRD V3.3 *** Q948S6_TOBAC)	Solyc04g079720.4.1	639	574	569	1675	1600	1749	2142	2063	2168	0.216	0.0119845	HXXXD-type acyl-transferase family protein (AHRD V3.3 *** A0A2U1N4J4_ARTAN)	Solyc06g008870.2.1	1.27	1.30549e-09	Gibberellin receptor (AHRD V3.3 *** E3VJP7_9FABA)
Solyc03g007130.4.1	9	6	6	-2.37	0.000243951	65-kDa microtubule-associated protein 3 (AHRD V3.3 *** A0A2G2ZYR6_CAPAN),Pfam:PF03999	Solyc09g011630.3.1	144	126	183	327	456	293	366	291	489	1.271	0.0119845	Glutation-S-transferase	Solyc01g096620.4.1	1.061	1.33746e-09	Cilia-and flagella-associated protein 20 (AHRD V3.3 *-* A0A2G2YYL7_CAPAN)
Solyc03g112280.3.1	309	353	316	0.736	0.000245915	C2 and GRAM domain-containing protein (AHRD V3.3 *** A0A1U8G6Q0_CAPAN)	Solyc12g056675.1.1	8	119	430	0	0	0	0	0	1	2.279	0.0119865	Alpha/beta-hydrolases superfamily protein (AHRD V3.3 *** A0A2U1LX98_ARTAN)	Solyc06g073640.4.1	1.118	1.35188e-09	GAMYB-like2
Solyc11g008960.3.1	386	402	352	0.404	0.000246714	Receptor-like protein kinase (AHRD V3.3 *** A0A0K9P3X9_ZOSMR)	Solyc09g075680.1.1	5	3	5	9	21	7	31	21	33	1.202	0.0120529	Alpha/beta-Hydrolases superfamily protein (AHRD V3.3 *** A0A2U1KK17_ARTAN)	Solyc02g078460.3.1	0.657	1.35535e-09	RING/U-box superfamily protein (AHRD V3.3 *** F4JAD0_ARATH)
Solyc10g074720.3.1	40	31	36	-1.209	0.000263344	B1-type cyclin dependent kinase	Solyc06g048820.1.1	211	175	398	140	177	134	218	257	294	0.801	0.0121002	Wound-induced protein 1 (AHRD V3.3 *** A0A2G3C5E3_CAPCH)	Solyc09g007900.4.1	1.399	1.37488e-09	Phenylalanine ammonia-lyase (AHRD V3.3 *** A0A2G3BJ81_CAPCH)
Solyc03g019670.3.1	380	328	410	0.449	0.000269981	Non-specific phospholipase C1 (AHRD V3.3 *** A0A2G2V4Y9_CAPBA)	Solyc09g011590.4.1	40	61	174	61	73	80	49	60	95	1.651	0.0123855	Glutathione S-transferase-like protein (AHRD V3.3 *** A8DUB0_SOLLC)	Solyc02g089070.3.1	-0.504	1.42865e-09	Eukaryotic translation initiation factor 3 subunit M (AHRD V3.3 *** A0A2G2XHI4_CAPBA)
Solyc02g089980.3.1	508	481	503	-0.368	0.000273823	electron transporter%2C putative (Protein of unknown function%2C DUF547) (AHRD V3.3 *** AT5G66600.9)	Solyc11g072160.3.1	907	938	961	1339	1348	1182	1105	1019	1193	-0.204	0.013	Ubiquitin-associated/translation elongation factor EF1B protein (AHRD V3.3 *** A0A2U1Q4S3_ARTAN)	Solyc01g109220.4.1	-0.814	1.43494e-09	Mitochondrial import receptor subunit TOM6-like protein (AHRD V3.3 *** A0A1U8DXE9_CAPAN)
Solyc05g052050.1.1	0	2	7	2.39	0.000280343	DNA-binding protein Pti4	Solyc12g094520.2.1	857	828	874	841	968	805	1160	1030	1515	0.567	0.0130687	4-coumarate--CoA ligase-like 4 (AHRD V3.3 *** A0A2G3B4I9_CAPCH)	Solyc01g080460.3.1	1.102	1.47526e-09	Pyruvate, phosphate dikinase (AHRD V3.3 *** A0A0M8KRU1_NICAT)
Solyc03g005960.3.1	292	248	294	0.801	0.000282341	protein kinase LESK1	Solyc10g086500.1.1	142	136	146	96	149	66	286	182	400	0.786	0.0137954	steroid 5 alpha reductase DET2	Solyc07g063930.4.1	1.22	1.51906e-09	Organic cation/carnitine transporter 4 (AHRD V3.3 *-* A0A2G2WG88_CAPBA)
Solyc12g013620.2.1	55	173	89	1.861	0.000282341	jasmonic acid 2	Solyc05g052015.1.1	141	106	114	183	199	168	152	168	239	-0.532	0.0139647	Unknown protein	Solyc01g073730.4.1	0.877	1.52843e-09	GTP 3',8-cyclase, mitochondrial (AHRD V3.3 *** CNX2_ARATH)
Solyc02g070940.1.1	5	4	6	-1.643	0.000282956	Chlorophyll a-b binding protein, chloroplastic (AHRD V3.3 *** A0A2G3A7J8_CAPAN)	Solyc03g093620.1.1	209	215	216	221	236	233	439	418	422	0.767	0.0148484	Sulfotransferase (AHRD V3.3 *** A0A2I4HG22_9ROSI)	Solyc09g065890.4.1	1.613	1.72345e-09	Phospholipase A1-Igamma2, chloroplastic (AHRD V3.3 *-* A0A2G2VP55_CAPBA)
Solyc05g053160.3.1	6713	8406	6572	1.017	0.000284365	AWPM-19-like family protein (AHRD V3.3 *** O23029_ARATH)	Solyc11g066270.3.1	165	96	155	6	12	7	2	0	0	-1.6	0.0149929	xyloglucan endotransglucosylase-hydrolase 6	Solyc10g044960.3.1	0.4	1.73232e-09	Protein EMSY-LIKE 3 (AHRD V3.3 *** A0A2G2YL18_CAPAN)
Solyc04g056410.3.1	59	66	71	-0.781	0.00028761	Protein CHROMATIN REMODELING 25 (AHRD V3.3 *** A0A2G2WYM5_CAPBA)	Solyc03g123490.1.1	357	281	337	191	167	211	252	229	226	0.493	0.015046	Subtilisin-like protease-like protein (AHRD V3.3 *** A0A2K3N1H7_TRIPR)	Solyc09g059310.3.1	-0.436	1.9736e-09	Nuclear transport factor 2 (NTF2) family protein with RNA binding (RRM-RBD-RNP motifs) domain-containing protein (AHRD V3.3 *** F4J8X6_ARATH)
Solyc02g094130.3.1	6272	6593	6641	0.395	0.000298751	DCD (Development and Cell Death) domain protein (AHRD V3.3 *-* A0A2U1P2J5_ARTAN)	Solyc12g010020.3.1	0	0	2	0	0	0	12	99	14	1.961	0.015046	Leucine aminopeptidase A1	Solyc04g007910.3.1	-0.83	2.02762e-09	Glucan endo-1,3-beta-glucosidase 3, putative, expressed (AHRD V3.3 *** Q8H822_ORYSJ)
Solyc02g088850.3.1	133	106	124	-0.897	0.00030013	Endonuclease or glycosyl hydrolase (AHRD V3.3 *-* A0A2U1M909_ARTAN)	Solyc11g019950.2.1	195	203	215	420	370	408	405	336	485	0.338	0.0150531	Long chain base biosynthesis protein 1 (AHRD V3.3 *** A0A2G3CLV0_CAPCH)	Solyc06g062430.3.1	-1.856	2.17702e-09	Inositol oxygenase (AHRD V3.3 *** A0A2U1PDJ1_ARTAN)
Solyc10g019140.1.1	0	0	0	4.82	0.000305391	Exocyst complex component SEC10 (AHRD V3.3 *-* A0A2G3CM22_CAPCH)	Solyc07g018010.3.1	18	24	30	118	203	69	231	157	381	1.212	0.0157957	bHLH transcription factor139	Solyc08g007140.4.1	-0.689	2.42655e-09	60S ribosomal protein L37a (AHRD V3.3 *** A0A2G3AM54_CAPAN)
Solyc04g074490.3.1	1204	1134	1379	0.372	0.000308421	F-box protein (AHRD V3.3 *** A0A2G3CNQ6_CAPCH)	Solyc11g006540.2.1	118	90	177	116	97	96	90	74	111	1.073	0.0159284	FAD/NAD(P)-binding oxidoreductase family protein (AHRD V3.3 *** Q9C574_ARATH)	Solyc02g069180.4.1	0.637	2.49288e-09	SBP (S-ribonuclease binding protein) family protein (AHRD V3.3 *-* A0A2U1LW40_ARTAN)
Solyc05g048820.3.1	0	0	0	4.976	0.000313825	Remorin (AHRD V3.3 *** A0A2G3CFW0_CAPCH)	Solyc03g025720.3.1	463	622	617	1372	1316	1114	2620	2351	3119	0.599	0.0163069	Oxalate--CoA ligase (AHRD V3.3 *** A0A2G2X724_CAPBA)	Solyc05g053010.1.1	1.572	2.54054e-09	Lectin receptor kinase (AHRD V3.3 *** B8XSM9_WHEAT)
Solyc09g075550.3.1	36	22	17	-2.118	0.000314194	Cellulose synthase (AHRD V3.3 *** A0A1R3H0Z2_COCAP)	Solyc03g118840.3.1	445	447	427	563	541	549	501	429	544	0.216	0.0163069	RING/U-box superfamily protein (AHRD V3.3 *** A0A2U1NS86_ARTAN)	Solyc11g020877.1.1	-0.874	2.54991e-09	40S ribosomal protein S29-like (AHRD V3.3 *** A0A2I4F7M1_9ROSI)
Solyc11g068515.1.1	367	496	359	0.898	0.000314194	Unknown protein	Solyc06g150137.1.1	791	841	1306	3531	4458	2323	3598	3710	5670	0.665	0.0164567	Cytochrome P450 (AHRD V3.3 *** A0A2U1MXM4_ARTAN)	Solyc01g058260.4.1	1.249	2.61479e-09	Nuclear poly(A) polymerase 3 (AHRD V3.3 *** A0A2G3B5G8_CAPCH)
Solyc11g005620.1.1	551	537	523	0.345	0.000321054	Acetylglutamate kinase (AHRD V3.3 *** A0A1U8EW67_CAPAN)	Solyc03g114160.1.1	105	87	133	281	283	290	279	406	293	-0.702	0.0166451	RING-type E3 ubiquitin transferase (AHRD V3.3 *** A0A2G2VA42_CAPBA)	Solyc09g005060.3.1	1.8	3.05201e-09	Phosphatidylethanolamine-binding protein PEBP (AHRD V3.3 *** A0A200PX07_9MAGN)
Solyc06g005980.4.1	72	73	91	-1.395	0.000327046	Anthranilate synthase (AHRD V3.3 *** A0A2U1KR52_ARTAN)	Solyc12g005340.3.1	3104	2133	4255	1420	1199	1324	2007	2831	1810	0.661	0.0168083	Transcription factor GRAS (AHRD V3.3 *** A0A200QMI2_9MAGN)	Solyc12g049400.2.1	6.78	3.19663e-09	Tify (AHRD V3.3 *** A0A200Q172_9MAGN)
Solyc06g061280.3.1	57	109	63	1.369	0.000327507	NAD(P)-binding Rossmann-fold superfamily protein (AHRD V3.3 *** A0A2U1LGD5_ARTAN)	Solyc02g088000.3.1	622	604	628	741	700	708	861	863	801	0.168	0.0170784	Starch synthase, chloroplastic/amyloplastic (AHRD V3.3 *** K4BBV6_SOLLC)	Solyc01g007950.4.1	3.274	3.33362e-09	Peroxidase (AHRD V3.3 *** K4ASZ3_SOLLC)
Solyc03g083200.4.1	209	281	175	0.805	0.000330256	En/Spm-like transposon (AHRD V3.3 *-* AT5G24275.4)	Solyc01g090270.4.1	762	822	701	1191	1255	1140	1166	1022	1186	0.239	0.0171384	DUF632 domain-containing protein/DUF630 domain-containing protein (AHRD V3.3 *** A0A1Q3CQQ2_CEPFO)	Solyc02g088910.3.1	0.742	3.44076e-09	Ninja-family protein AFP3 (AHRD V3.3 *** A0A1J3DL53_NOCCA)
Solyc05g054570.3.1	386	400	382	0.484	0.000334228	CRAL-TRIO lipid binding domain-containing protein (AHRD V3.3 *** A0A2U1PXE9_ARTAN)	Solyc09g018280.1.1	816	513	1099	563	625	446	502	677	790	0.793	0.0171384	Non-specific serine/threonine protein kinase (AHRD V3.3 *** A0A2G3DDH8_CAPCH)	Solyc10g017540.4.1	1.075	3.45548e-09	Remorin (AHRD V3.3 *** A0A1U8DSP8_CAPAN)
Solyc07g062970.3.1	1740	2085	1769	0.701	0.000336302	protein phosphatase 2C	Solyc03g124030.4.1	1019	1023	1011	1159	1085	1043	1511	1454	1286	0.198	0.0174822	Tetratricopeptide repeat (TPR)-like superfamily protein (AHRD V3.3 *** F4IBX4_ARATH)	Solyc10g084290.2.1	-1.174	3.55377e-09	Interactor of constitutive active ROPs (AHRD V3.3 *** A0A2K3PRJ7_TRIPR)
Solyc06g084140.4.1	628	600	632	-0.496	0.000336988	Sulfate transporter (AHRD V3.3 *** Q70BL1_BRAOL)	Solyc02g093180.3.1	383	388	402	530	501	736	1035	1282	885	0.499	0.0175426	HXXXD-type acyl-transferase family protein (AHRD V3.3 *** A0A2K3L8P7_TRIPR)	Solyc01g107330.4.1	-0.408	3.61794e-09	SWIB domain-containing protein (AHRD V3.3 *** A0A1Q3C0F4_CEPFO)
Solyc03g122310.4.1	1886	2038	1865	0.313	0.000338944	Aldehyde dehydrogenase (AHRD V3.3 *** Q69P84_ORYSJ)	Solyc07g064290.3.1	196	223	231	203	209	201	216	246	308	0.366	0.0176628	Ras-related small GTP-binding family protein (AHRD V3.3 *** A0A2U1P8S6_ARTAN)	Solyc06g082480.3.1	0.624	3.62464e-09	PAP/OAS1 substrate-binding domain superfamily (AHRD V3.3 *-* F4J4G2_ARATH)
Solyc11g007130.2.1	993	947	946	-0.829	0.000368197	Major facilitator superfamily (AHRD V3.3 *** A0A200Q6B3_9MAGN)	Solyc10g080900.3.1	42	35	49	233	261	178	373	376	496	0.578	0.0176628	ripening related X72730	Solyc03g097750.4.1	2.84	3.87053e-09	Translocon-associated protein subunit beta (AHRD V3.3 *** V4N6V6_EUTSA),Pfam:PF05753
Solyc04g079060.3.1	102	65	110	0.677	0.000383808	Serine carboxypeptidase (AHRD V3.3 *** A0A2K3MSK4_TRIPR)	Solyc05g051640.4.1	64	54	45	179	169	179	112	92	99	-0.591	0.0178186	Leucine-rich repeat receptor-like protein kinase (AHRD V3.3 *** A0A2R6PLW3_ACTCH)	Solyc03g098000.3.1	0.497	3.98308e-09	Alanine-tRNA ligase, putative (DUF760) (AHRD V3.3 *** Q9LP80_ARATH)
Solyc06g074070.3.1	93	86	80	-1.01	0.000395159	receptor-like kinase TMK3 (AHRD V3.3 *** A0A1S3XME2_TOBAC)	Solyc07g042550.3.1	1670	1715	2418	1739	1892	1606	1580	1428	1668	0.686	0.0178186	sucrose synthase	Solyc03g121040.4.1	0.776	3.98308e-09	Taurine catabolism dioxygenase TauD/TfdA (AHRD V3.3 *** A0A200QPY7_9MAGN)
Solyc01g104080.4.1	269	276	256	0.463	0.000396288	Senescence associated gene 18 (AHRD V3.3 *** F4I8F7_ARATH)	Solyc05g017797.1.1	106	140	100	0	0	0	0	0	3	1.726	0.0179764	replication protein A 70 kDa DNA-binding subunit B-like (AHRD V3.3 *** A0A2I4FHD9_9ROSI)	Solyc12g088200.3.1	0.81	4.07391e-09	Inositol-tetrakisphosphate 1-kinase (AHRD V3.3 *** A0A2G2Y9E6_CAPAN)
Solyc05g014540.3.1	153	121	118	-0.802	0.00039694	DNA polymerase alpha subunit B (AHRD V3.3 *** A0A2G3B930_CAPCH)	Solyc01g099160.4.1	2	4	10	27	27	12	39	20	37	1.068	0.0179774	lipoxygenase	Solyc04g082830.3.1	1.606	4.0743e-09	Auxin efflux carrier (AHRD V3.3 *** A0A200PR79_9MAGN)
Solyc11g071610.2.1	132	109	109	-1.182	0.00040646	Aldehyde oxidase 3 (AHRD V3.3 *** B0LB01_PEA)	Solyc03g122310.4.1	1886	2038	1865	2073	1917	2079	2448	2458	2445	0.187	0.0180076	Aldehyde dehydrogenase (AHRD V3.3 *** Q69P84_ORYSJ)	Solyc03g007240.3.1	1.416	4.2077e-09	spermine synthase,Pfam:PF01564
Solyc09g090700.1.1	3329	3029	3029	0.263	0.000407906	Succinate semialdehyde dehydrogenase (AHRD V3.3 *** A0A2U1MA81_ARTAN)	Solyc02g078150.4.1	1023	904	1015	1569	1409	922	1263	1681	1268	-0.564	0.0183621	PDDEXK-like protein (AHRD V3.3 *** A0A2U1QIN2_ARTAN)	Solyc01g104590.3.1	-0.341	4.22053e-09	ribosomal protein L3
Solyc01g058260.4.1	2335	3004	2359	0.77	0.000408069	Nuclear poly(A) polymerase 3 (AHRD V3.3 *** A0A2G3B5G8_CAPCH)	Solyc02g064630.4.1	371	391	422	587	613	629	642	622	626	-0.159	0.0186629	Telomere repeat-binding factor 1 (AHRD V3.3 *** A0A1J3IGS9_NOCCA)	Solyc12g006850.2.1	-0.935	4.32835e-09	LELKT1GEN L.esculentum potassium channel
Solyc07g066050.4.1	19	15	6	-2.441	0.000409828	Unknown protein	Solyc02g064650.3.1	234	201	273	287	330	248	270	268	319	0.321	0.0186629	xyloglucan endo-transglycosylase B2	Solyc08g081760.3.1	0.829	4.34141e-09	protein kinase family protein (AHRD V3.3 *-* AT4G12020.4)
Solyc01g107300.4.1	720	699	708	0.597	0.000410225	Protein phosphatase 2C family protein (AHRD V3.3 *** A0A2U1MLG3_ARTAN)	Solyc08g005050.4.1	280	211	324	139	100	120	387	426	296	0.56	0.0186629	transcription factor MYC2 (AHRD V3.3 *-* R4S7B4_NICAT)	Solyc02g091380.1.1	1.319	4.64704e-09	transmembrane protein (AHRD V3.3 *** AT1G49000.1)
Solyc10g080900.3.1	42	35	49	0.832	0.00042978	ripening related X72730	Solyc08g079710.3.1	91	85	89	206	211	207	200	172	184	0.377	0.0186629	Kinesin-like protein (AHRD V3.3 *** K4CNX1_SOLLC)	Solyc01g056780.3.1	-0.764	4.68825e-09	50S ribosomal protein L34 (AHRD V3.3 *** A0A1U8FLP5_CAPAN)
Solyc10g078470.2.1	83	90	95	0.755	0.000434112	Tryptophan/tyrosine permease (AHRD V3.3 *** A0A1P8B1H3_ARATH)	Solyc09g008670.3.1	0	0	3	0	1	0	20	92	13	1.679	0.0189922	threonine deaminase	Solyc06g083790.3.1	-0.449	4.80076e-09	succinyl CoA ligase beta subunit
Solyc01g096740.4.1	22	7	16	1.189	0.000462436	Protein ZINC INDUCED FACILITATOR-LIKE 1 (AHRD V3.3 *** A0A1J3IH30_NOCCA)	Solyc01g097920.3.1	257	199	280	451	562	423	614	485	578	0.74	0.0196297	Cysteine synthase (AHRD V3.3 *** A0A1U8E591_CAPAN)	Solyc11g073080.3.1	0.69	4.87333e-09	Methyl-CpG-binding domain-containing protein 6 (AHRD V3.3 *** A0A2G2VN72_CAPBA)
Solyc08g074720.2.1	1707	1260	1629	0.543	0.000473634	Late embryogenesis abundant protein Lea5 (AHRD V3.3 *** A0A1J3FNN3_NOCCA)	Solyc03g117600.3.1	122	137	144	142	179	129	191	185	202	0.572	0.0196297	Transferase (AHRD V3.3 *** A0A200QII6_9MAGN)	Solyc03g112070.4.1	-0.73	4.91802e-09	D-3-phosphoglycerate dehydrogenase (AHRD V3.3 *** A0A1U8FY27_CAPAN)
Solyc11g069590.2.1	392	329	388	-0.513	0.000473634	Receptor-like serine/threonine-protein kinase NCRK (AHRD V3.3 *** A0A2G3BBL7_CAPCH)	Solyc04g079350.1.1	4	2	11	2	14	9	7	1	7	1.405	0.019762	Pheromone receptor-like protein (AHRD V3.3 *** G7J5T8_MEDTR)	Solyc01g009660.3.1	1.757	4.94925e-09	Low-temperature-induced 65 kDa protein (AHRD V3.3 *** A0A1J3DLF3_NOCCA)
Solyc04g064610.3.1	77	87	61	-1.165	0.000482434	Bidirectional sugar transporter SWEET (AHRD V3.3 *** M1CBD6_SOLTU)	Solyc01g108020.3.1	57	65	59	43	52	41	45	62	58	0.694	0.0198697	Thioredoxin M3, chloroplastic (AHRD V3.3 *** A0A1U8E6Y3_CAPAN)	Solyc09g008670.3.1	9.725	5.09056e-09	threonine deaminase
Solyc01g099290.3.1	64	88	85	0.636	0.00048928	Cullin (AHRD V3.3 *** A0A2U1PNZ9_ARTAN)	Solyc01g010410.3.1	1	1	1	3	3	1	10	9	13	1.628	0.0198902	Zinc finger protein (AHRD V3.3 *** A0A200PRD7_9MAGN)	Solyc03g078780.3.1	0.754	5.10658e-09	UDP-glycosyltransferase 76C4-like (AHRD V3.3 *** A0A2I4EQP1_9ROSI)
Solyc06g072880.2.1	212	125	172	0.993	0.000493696	Glycosyltransferase (AHRD V3.3 *** A0A2G3CA94_CAPCH)	Solyc02g087210.3.1	272	202	598	37	22	37	38	42	60	1.306	0.0199146	Zinc finger AN1 domain-containing stress-associated protein 12 (AHRD V3.3 *** A0A2G2XID2_CAPBA)	Solyc10g078660.2.1	-0.583	5.21231e-09	60S ribosomal protein L24 homolog (AHRD V3.3 *** A0A1Y1I5Y5_KLENI)
Solyc12g057060.2.1	3	15	22	2.018	0.000494339	Glycosyltransferase (AHRD V3.3 *** A0A2G3CNS7_CAPCH)	Solyc06g074460.4.1	128	139	138	207	209	209	261	185	228	0.354	0.019951	Peroxisomal membrane protein PEX16 (AHRD V3.3 *** A0A1U8H3H0_CAPAN)	Solyc09g091530.2.1	1.387	5.22154e-09	S-adenosyl-L-methionine-dependent methyltransferases superfamily protein (AHRD V3.3 *** Q9FJZ6_ARATH)
Solyc07g005010.4.1	1561	1477	1462	-0.335	0.000498871	Leucine-rich repeat receptor-like protein kinase (AHRD V3.3 *** A0A2R6QHS0_ACTCH)	Solyc01g007070.3.1	31	29	44	21	51	21	111	57	128	0.755	0.020031	BEL1-like homeodomain protein 3 (AHRD V3.3 *** A0A2G3AY56_CAPCH)	Solyc03g044660.3.1	-0.943	5.22557e-09	4-hydroxy-tetrahydrodipicolinate synthase (AHRD V3.3 *** Q1PDD5_9ORYZ)
Solyc02g094120.3.1	21112	23182	18549	0.512	0.000514262	sulfite oxidase	Solyc03g112340.1.1	532	410	744	382	323	443	429	341	415	1.234	0.0201481	RING/U-box superfamily protein (AHRD V3.3 *** A0A2H1ZED7_ARATH)	Solyc07g062500.3.1	1.192	5.22557e-09	Cytochrome (AHRD V3.3 *** A0A2G2WF27_CAPBA)
Solyc09g011470.3.1	479	601	486	1.081	0.000514262	Plant/T7H20-70 protein (AHRD V3.3 *-* G7L5L0_MEDTR)	Solyc02g021440.4.1	1379	1349	1443	1835	1783	1788	1698	1673	1946	0.152	0.0201625	Non-specific serine/threonine protein kinase (AHRD V3.3 *** A0A2G3A4W0_CAPAN)	Solyc02g080640.4.1	1.355	5.34157e-09	adenylyl-sulfate reductase
Solyc09g075120.3.1	1461	1336	1594	0.275	0.000525838	UDP-glucuronic acid decarboxylase 4 (AHRD V3.3 *** A0A2G2W0G3_CAPBA)	Solyc02g032940.4.1	3485	2552	3215	3698	3862	3653	2897	2734	3199	-0.443	0.0201625	Aspartic proteinase (AHRD V3.3 *** A0A1U8FF23_CAPAN)	Solyc01g097870.3.1	-0.582	5.4141e-09	40S ribosomal protein S24 (AHRD V3.3 *** A0A2G3BTW2_CAPCH)
Solyc12g099140.2.1	17	15	11	2.452	0.000528472	R2R3MYB transcription factor 45	Solyc09g007900.4.1	3631	4242	7309	2194	1782	2151	3227	3748	3742	0.557	0.0201625	Phenylalanine ammonia-lyase (AHRD V3.3 *** A0A2G3BJ81_CAPCH)	Solyc09g009040.3.1	0.675	5.4141e-09	Delta(14)-sterol reductase (AHRD V3.3 *** A0A2G2VX21_CAPBA)
Solyc04g082830.3.1	47	75	59	1.1	0.000549744	Auxin efflux carrier (AHRD V3.3 *** A0A200PR79_9MAGN)	Solyc11g012190.3.1	172	231	225	192	174	181	163	167	170	-0.473	0.0201757	Mannan endo-1,4-beta-mannosidase 6 (AHRD V3.3 *** A0A1U8F5H7_CAPAN)	Solyc06g008170.3.1	-0.611	5.43304e-09	Ribosomal protein L17 (AHRD V3.3 *** Q5I7K4_WHEAT)
Solyc02g088000.3.1	622	604	628	0.274	0.000557824	Starch synthase, chloroplastic/amyloplastic (AHRD V3.3 *** K4BBV6_SOLLC)	Solyc03g121650.3.1	267	289	258	382	400	428	398	407	430	-0.175	0.0206053	Duf724 domain-containing protein 7 (AHRD V3.3 *** A0A314KGX7_NICAT)	Solyc12g036120.1.1	1.252	5.6058e-09	ABC transporter C family member 2 (AHRD V3.3 *-* A0A2G3DGG8_CAPCH)
Solyc10g076260.2.1	366	424	341	0.549	0.000557824	Regulatory-associated protein of TOR 1 (AHRD V3.3 *** A0A2G3BLG9_CAPCH)	Solyc01g103590.4.1	35	30	61	34	14	19	25	78	54	0.797	0.0207428	Lactoylglutathione lyase / glyoxalase (AHRD V3.3 *** A0A1Y1HY85_KLENI)	Solyc11g008580.3.1	0.583	6.0145e-09	RBR-type E3 ubiquitin transferase (AHRD V3.3 *** A0A2G2VEE2_CAPBA)
Solyc08g029160.1.1	404	390	441	0.464	0.000572524	Membrane steroid binding protein (AHRD V3.3 *** A0A1Y1HVR8_KLENI)	Solyc10g017850.3.1	279	300	271	253	250	232	243	217	273	0.351	0.0216863	Peroxisomal membrane protein 11C (AHRD V3.3 *** A0A2G3BDG9_CAPCH)	Solyc03g005060.4.1	-0.913	6.26843e-09	Nucleolar-like protein (AHRD V3.3 *** F4J3H8_ARATH)
Solyc06g007340.3.1	1125	1124	1076	0.308	0.000586964	gamma-interferon-inducible lysosomal thiol reductase-like (AHRD V3.3 *** A0A2I4FAE5_9ROSI)	Solyc07g008440.3.1	181	186	197	68	72	66	32	48	57	-0.551	0.0216923	Purine permease (AHRD V3.3 *** A0A2R6QYE6_ACTCH),Pfam:PF16913	Solyc07g053360.4.1	1.365	6.34277e-09	Late embryogenesis abundant protein (AHRD V3.3 *-* A0A200QFG9_9MAGN)
Solyc04g005860.3.1	348	423	406	0.491	0.000606729	Protein ENHANCED DISEASE RESISTANCE 2 (AHRD V3.3 *** A0A1J3E5Z2_NOCCA)	Solyc08g068330.3.1	4637	4416	4862	5347	5229	5615	5430	4905	5524	0.14	0.0216923	Aspartate aminotransferase (AHRD V3.3 *** A0A1U8DSJ1_CAPAN)	Solyc09g011370.3.1	0.984	6.41469e-09	F-box/LRR-repeat protein 14 (AHRD V3.3 *** A0A2G3BKI4_CAPCH)
Solyc07g065210.4.1	22	12	6	-1.946	0.000618707	kinesin related protein	Solyc12g036120.1.1	71	79	72	97	66	83	114	96	84	0.576	0.0216923	ABC transporter C family member 2 (AHRD V3.3 *-* A0A2G3DGG8_CAPCH)	Solyc04g005420.4.1	1.113	6.55779e-09	Carbohydrate-binding X8 domain superfamily protein (AHRD V3.3 *-* A0A1P8AZV6_ARATH)
Solyc09g030450.3.1	52	42	42	-1.178	0.000618707	Receptor-like kinase (AHRD V3.3 *** G7K0V8_MEDTR)	Solyc02g086590.3.1	33	32	24	20	13	23	39	29	27	0.948	0.0219638	Cysteine-rich receptor-like protein kinase 42 (AHRD V3.3 *** A0A2G2XIU5_CAPBA)	Solyc08g076720.4.1	1.154	6.64611e-09	ABC transporter B family member 2 (AHRD V3.3 *** A0A2G2XLV4_CAPBA)
Solyc11g005670.2.1	24207	25743	25395	0.568	0.000618707	POLYUBIQUITIN 1	Solyc01g107090.2.1	104	72	167	9	18	15	6	25	19	1.316	0.0222032	beta-1%2C4-xylosidase (AHRD V3.3 *** AT3G19615.1)	Solyc02g092440.3.1	-0.439	6.7714e-09	Mitochondrial outer membrane protein porin 2 (AHRD V3.3 *** A0A1U8FWW1_CAPAN)
Solyc04g076980.3.1	382	319	491	0.604	0.000623196	Receptor-like protein kinase (AHRD V3.3 *-* A0A2R6RNH0_ACTCH)	Solyc12g099140.2.1	17	15	11	1	6	3	13	54	15	1.079	0.0222555	R2R3MYB transcription factor 45	Solyc01g068045.1.1	-0.58	7.48488e-09	Ubiquitin (AHRD V3.3 *** B1P770_LOLTE)
Solyc01g073730.4.1	304	337	290	0.516	0.000632133	GTP 3',8-cyclase, mitochondrial (AHRD V3.3 *** CNX2_ARATH)	Solyc12g099400.2.1	156	181	136	85	99	100	201	249	188	0.418	0.0223782	hypothetical protein (AHRD V3.3 *** AT4G16060.1)	Solyc03g122310.4.1	0.495	7.74145e-09	Aldehyde dehydrogenase (AHRD V3.3 *** Q69P84_ORYSJ)
Solyc04g074520.1.1	273	319	273	0.692	0.000640073	VQ motif-containing protein 9 (AHRD V3.3 *** A0A2I4DH74_9ROSI)	Solyc09g007920.4.1	2023	2393	3956	8043	7060	8373	10897	13379	12471	0.549	0.0228375	Phenylalanine ammonia-lyase (AHRD V3.3 *** A0A2G3BJ81_CAPCH)	Solyc03g120390.3.1	1.617	8.3378e-09	auxin-regulated IAA15
Solyc01g108670.4.1	24	26	15	-1.753	0.000651222	Kinesin (AHRD V3.3 *** A0A200QYC3_9MAGN)	Solyc03g113380.4.1	469	408	524	782	810	701	773	913	848	0.232	0.0229737	Pentatricopeptide repeat-containing protein (AHRD V3.3 *** A0A1U8FWS7_CAPAN)	Solyc01g109300.3.1	0.65	8.519e-09	4-hydroxy-3-methylbut-2-enyl diphosphate reductase (AHRD V3.3 *** A0A2L0V4N5_9APIA)
Solyc07g043390.4.1	214	232	169	1.625	0.000670413	Cellulose synthase (AHRD V3.3 *** A0A200Q4F9_9MAGN)	Solyc04g150161.1.1	10	23	34	3	11	3	2	6	7	1.25	0.0238834	Unknown protein	Solyc01g087890.3.1	1.643	8.53044e-09	Plasma-membrane choline transporter family protein (AHRD V3.3 *** F4K425_ARATH)
Solyc08g008380.4.1	431	496	407	0.484	0.000670413	Auxin Response Factor 9B	Solyc08g066320.4.1	13	7	24	32	38	55	65	58	73	1.268	0.02407	receptor-like protein kinase HSL1 (AHRD V3.3 *** A0A1U7YIB3_NICSY)	Solyc11g065770.1.1	7.846	8.69844e-09	Cytochrome P450 (AHRD V3.3 *** A0A200Q4A2_9MAGN)
Solyc03g019870.4.1	27	28	24	-1.327	0.000679908	Cytochrome P450 (AHRD V3.3 *** A0A200QAC3_9MAGN)	Solyc10g076270.3.1	637	619	555	588	602	627	884	991	752	0.286	0.0241689	Regulatory-associated protein of TOR 1 (AHRD V3.3 *-* A0A2G2VZ40_CAPBA)	Solyc06g051200.3.1	-0.619	8.84092e-09	50S ribosomal protein L3 (AHRD V3.3 *** A0A2G2YWM5_CAPAN)
Solyc11g071770.1.1	919	950	867	-0.201	0.000689195	Elongation factor 2 (AHRD V3.3 *** A0A2I0X2S3_9ASPA)	Solyc06g008920.3.1	236	173	264	102	128	122	244	158	219	0.543	0.0242086	AMP-dependent synthetase/ligase (AHRD V3.3 *** A0A200QNF3_9MAGN)	Solyc03g025200.3.1	1.551	8.91401e-09	Protein DETOXIFICATION (AHRD V3.3 *** Q6V7U8_SOLLC)
Solyc10g024360.2.1	170	95	161	-2.441	0.000694894	Potassium channel AKT2 (AHRD V3.3 *** A0A1U8F4T5_CAPAN)	Solyc12g098710.2.1	292	275	253	240	278	260	239	298	236	0.373	0.0250635	15-cis-zeta-carotene isomerase, chloroplastic (AHRD V3.3 *** A0A1U8ESN0_CAPAN)	Solyc10g085050.3.1	0.693	8.91401e-09	GDP-fucose O-fucosyltransferase-like protein (AHRD V3.3 *** G7JS84_MEDTR)
Solyc01g097550.4.1	0	0	2	4.261	0.000716238	annexin 6	Solyc01g104050.4.1	433	429	374	547	521	509	826	808	794	0.257	0.0258205	Receptor-like protein kinase (AHRD V3.3 *** A0A2K3P6R5_TRIPR)	Solyc06g051320.3.1	-1.509	9.10154e-09	HXXXD-type acyl-transferase family protein (AHRD V3.3 *** A0A2U1NYH9_ARTAN)
Solyc06g017860.3.1	7329	5894	7237	0.439	0.000723802	Carboxypeptidase (AHRD V3.3 *** A0A2G3CAN0_CAPCH)	Solyc04g074760.3.1	194	250	232	278	294	280	257	285	294	-0.265	0.0258744	hypothetical protein (AHRD V3.3 *** AT4G09060.1)	Solyc06g048840.3.1	2.094	9.65357e-09	Late embryogenesis abundant protein (AHRD V3.3 *** H2E688_HORVU)
Solyc02g090370.4.1	5945	7384	5609	0.733	0.000737414	Reticulon-like protein (AHRD V3.3 *** A0A2G3ABJ1_CAPAN)	Solyc10g054910.1.1	101	104	157	266	297	233	485	401	635	0.71	0.0264455	Peptidyl-prolyl cis-trans isomerase (AHRD V3.3 *** A0A2G2W9L6_CAPBA)	Solyc06g071790.3.1	-0.664	9.86686e-09	Elongation factor Tu (AHRD V3.3 *** A0A2G2WM97_CAPBA)
Solyc03g113090.3.1	11	8	9	-1.741	0.000737414	microtubule-associated futsch-like protein (AHRD V3.3 *** AT5G62550.1)	Solyc07g043500.1.1	349	334	364	805	1219	695	2330	1125	2927	0.716	0.0265248	Glycosyltransferase (AHRD V3.3 *** C5NN15_CATRO)	Solyc07g056340.4.1	0.441	1.00344e-08	Protein MEI2-like 5 (AHRD V3.3 *** A0A1U8HKE2_CAPAN)
Solyc08g076480.3.1	2050	2439	1678	0.608	0.000748256	Plastid lipid-associated protein chloroplastic-like (AHRD V3.3 *** A0A2K3PR63_TRIPR)	Solyc09g097760.3.1	0	5	7	2	0	4	0	2	0	1.115	0.0268883	Glycine-rich protein (AHRD V3.3 *-* A0A2G2W2G9_CAPBA)	Solyc09g018790.3.1	-1.421	1.04368e-08	Succinic semialdehyde reductase isofom1
Solyc04g078300.3.1	2764	2393	2570	0.383	0.000763867	MADS-box transcription factor (AHRD V3.3 *** A0A2K3PNN3_TRIPR)	Solyc03g121660.3.1	347	313	386	384	343	280	278	406	416	0.399	0.0270398	Protein indeterminate-domain 7 (AHRD V3.3 *** A0A2G2V8T0_CAPBA)	Solyc01g009470.2.1	1.518	1.05553e-08	Poly [ADP-ribose] polymerase (AHRD V3.3 *** A0A2G2XQ99_CAPBA)
Solyc04g078810.4.1	798	732	756	-0.312	0.000763867	Remorin family protein (AHRD V3.3 *** A0A2U1MLE0_ARTAN)	Solyc08g044260.4.1	45	65	50	46	65	47	65	86	60	0.596	0.0270893	Fatty acid hydroxylase superfamily (AHRD V3.3 *** A0A2U1L8N4_ARTAN)	Solyc06g069760.3.1	0.541	1.06072e-08	Dof zinc finger protein (AHRD V3.3 *** A0A2K3MQ38_TRIPR)
Solyc08g076860.3.1	2178	2216	2036	0.492	0.000763867	PLATZ transcription factor family protein (AHRD V3.3 *** F4IEB6_ARATH)	Solyc04g007247.1.1	157	149	96	43	49	47	33	38	39	-0.463	0.0272081	Retrovirus-related Pol polyprotein from transposon TNT 1-94 (AHRD V3.3 *-* A0A2G2X115_CAPBA)	Solyc08g006900.3.1	-0.792	1.06072e-08	60S ribosomal protein L32 (AHRD V3.3 *** A0A2G3DDM0_CAPCH)
Solyc02g077880.3.1	7451	7707	7371	0.662	0.000768104	Auxin-repressed protein (AHRD V3.3 *** A9YSI8_TOBAC)	Solyc06g069130.4.1	13	13	21	15	18	28	20	23	23	0.988	0.0272081	Kinesin-like protein (AHRD V3.3 *** A0A2G2WLN7_CAPBA)	Solyc12g008940.2.1	-0.345	1.06072e-08	Nucleosome assembly protein family (AHRD V3.3 *** A9TVZ4_PHYPA)
Solyc01g095150.3.1	3230	2375	5197	0.992	0.000779443	late embryogenesis-like protein	Solyc07g043390.4.1	214	232	169	1957	2229	1792	8771	4309	9640	0.844	0.0273224	Cellulose synthase (AHRD V3.3 *** A0A200Q4F9_9MAGN)	Solyc06g034410.3.1	1.436	1.18107e-08	DUF1442 domain-containing protein (AHRD V3.3 *** A0A1Q3BAQ3_CEPFO)
Solyc01g095900.4.1	1132	1106	1143	-0.565	0.000779443	Tetratricopeptide repeat (TPR)-like superfamily protein (AHRD V3.3 *** A0A2U1QFM4_ARTAN)	Solyc01g099100.4.1	4377	4117	4572	6702	6762	6441	7790	7437	7591	0.093	0.0278474	Long-chain acyl-CoA synthetase 6 (AHRD V3.3 *** A0A2U1MVC5_ARTAN)	Solyc03g096360.4.1	-0.484	1.20495e-08	60S ribosomal protein L35a-3 (AHRD V3.3 *** A0A2G3CUB7_CAPCH)
Solyc03g093330.4.1	186	167	157	-0.652	0.00078953	Leucine-rich repeat receptor-like protein kinase (AHRD V3.3 *** A0A2R6PLW3_ACTCH)	Solyc07g047850.3.1	30	35	35	28	49	42	21	22	21	-0.738	0.0278474	Chlorophyll a-b binding protein, chloroplastic (AHRD V3.3 *** A0A1U8HAX7_CAPAN)	Solyc02g032950.3.1	1.874	1.22955e-08	WRKY transcription factor 16
Solyc11g073110.2.1	6	6	14	2.09	0.000810858	Protein UPSTREAM OF FLC (AHRD V3.3 *** A0A2G2VN71_CAPBA)	Solyc10g085200.2.1	1783	1887	1754	2260	2197	2386	2738	2461	2740	0.142	0.0278492	Acyl-CoA oxidase/dehydrogenase (AHRD V3.3 *** A0A200PWV2_9MAGN)	Solyc04g007430.2.1	2.539	1.25956e-08	bHLH transcription factor 031
Solyc11g022540.3.1	1102	1051	1097	-0.344	0.000851024	Transmembrane 9 superfamily member (AHRD V3.3 *** A0A2G3CMH8_CAPCH)	Solyc07g052480.3.1	34627	26737	40581	16729	17378	15206	26062	33153	28983	0.295	0.0292814	isocitrate lyase LEU18678	Solyc12g036130.1.1	1.356	1.28756e-08	ABC transporter C family member 2 (AHRD V3.3 *-* A0A2G3DGG8_CAPCH)
Solyc03g083190.3.1	89	116	104	0.553	0.000851299	gamma-irradiation and mitomycin c induced 1 (AHRD V3.3 *-* AT5G24280.3)	Solyc02g083860.3.1	99	115	125	765	856	512	914	1094	1255	0.502	0.029376	2-oxoglutarate (2OG) and Fe(II)-dependent oxygenase superfamily protein (AHRD V3.3 *** A0A2U1QGX7_ARTAN)	Solyc06g053840.3.1	0.853	1.30222e-08	auxin-regulated IAA4
Solyc03g114860.4.1	542	342	471	-0.96	0.000859176	alpha-1,4-glucan-protein synthase [UDP-forming] 2-like (AHRD V3.3 *** A0A2G3A1X9_CAPAN)	Solyc07g045180.4.1	66	91	87	307	306	269	276	253	255	-0.296	0.029376	Zinc finger protein CONSTANS-LIKE 9 (AHRD V3.3 *** A0A2G2WC44_CAPBA)	Solyc01g010490.4.1	0.994	1.31051e-08	Cytochrome P450 (AHRD V3.3 *** A0A2U1NH79_ARTAN)
Solyc09g008470.4.1	1240	1190	1170	-0.212	0.000884466	Splicing factor 3A subunit 2 (AHRD V3.3 *** A0A2G2VXV2_CAPBA)	Solyc12g056650.2.1	66	71	60	1860	1938	981	1889	1406	1763	0.597	0.0294672	Protein GIGANTEA (AHRD V3.3 *** A0A2G3B3F7_CAPCH)	Solyc03g005050.3.1	-0.981	1.31824e-08	Adenylate kinase (AHRD V3.3 *** A0A200QGC4_9MAGN),Pfam:PF00406
Solyc04g070980.4.1	1010	737	995	0.69	0.000915573	cycloartenol synthase 1	Solyc06g082980.3.1	4349	4048	3616	2202	2227	2241	4249	3301	4129	0.292	0.0302763	Emopamil-binding (AHRD V3.3 *** A0A2U1L1I9_ARTAN)	Solyc07g045420.4.1	0.915	1.33415e-08	Protein kinase superfamily protein (AHRD V3.3 *** A0A2U1MTH5_ARTAN)
Solyc07g007220.3.1	520	398	572	0.48	0.000936575	Protein phosphatase 2C (AHRD V3.3 *** Q8S8Z1_MESCR)	Solyc09g065870.4.1	132	125	127	105	108	104	152	165	141	0.32	0.0302763	E3 ubiquitin-protein ligase RGLG2 (AHRD V3.3 *** A0A2G2ZXW2_CAPAN)	Solyc07g064290.3.1	0.829	1.33415e-08	Ras-related small GTP-binding family protein (AHRD V3.3 *** A0A2U1P8S6_ARTAN)
Solyc04g080540.2.1	8349	5096	6639	0.662	0.000940435	DNA polymerase epsilon catalytic subunit A (AHRD V3.3 *** AT1G19530.2)	Solyc07g053630.4.1	214	247	219	630	697	570	499	436	630	0.268	0.030462	Two-component response regulator (AHRD V3.3 *-* A0A0D3F1L6_9ORYZ)	Solyc03g121910.1.1	0.36	1.37674e-08	Threonine synthase (AHRD V3.3 *** B6TPP7_MAIZE)
Solyc11g073075.1.1	148	61	256	2.147	0.000945043	Zinc finger protein (AHRD V3.3 *** A0A200PZ96_9MAGN)	Solyc07g063820.3.1	189	180	181	150	191	146	117	115	143	-0.301	0.0305607	G-type lectin S-receptor-like serine/threonine-protein kinase (AHRD V3.3 *** A0A2G2Z5Q1_CAPAN)	Solyc05g053470.3.1	-0.438	1.37674e-08	60 kDa chaperonin (AHRD V3.3 *** Q8H903_ORYSJ)
Solyc03g078810.4.1	232	264	255	0.487	0.000945186	UDP-glycosyltransferase 76C4-like (AHRD V3.3 *** A0A2I4EQP1_9ROSI)	Solyc01g099150.5.1.1	10	8	6	36	67	35	94	60	102	0.755	0.0308276	Lipoxygenase (AHRD V3.3 *** K4B0V2_SOLLC)	Solyc04g077270.4.1	2.56	1.38845e-08	G-type lectin S-receptor-like serine/threonine-protein kinase (AHRD V3.3 *** A0A1U8GJN2_CAPAN)
Solyc12g007030.3.1	1158	2215	1513	0.976	0.00095216	Aldehyde dehydrogenase (AHRD V3.3 *** Q70T30_BIXOR)	Solyc03g019680.3.1	87	98	98	105	112	107	141	140	135	0.394	0.0308276	CBS domain containing protein (AHRD V3.3 *** B6U1W0_MAIZE)	Solyc03g114460.3.1	0.639	1.3998e-08	Acetyl-coenzyme A synthetase (AHRD V3.3 *** A0A2S4Q6W4_CITFR)
Solyc01g044551.1.1	293	390	251	0.726	0.000977442	Cytochrome P450 (AHRD V3.3 *-* A0A200Q4B5_9MAGN)	Solyc07g008560.3.1	2	1	3	47	67	32	505	195	871	1.001	0.0308276	Purple acid phosphatase (AHRD V3.3 *** A0A2G2WCI9_CAPBA)	Solyc07g005100.4.1	1.631	1.3998e-08	Chitinase/lysozyme (AHRD V3.3 *** Q43591_TOBAC)
Solyc03g026070.4.1	340	362	336	-0.445	0.000988599	Homeobox-leucine zipper protein ROC5 (AHRD V3.3 *** A0A2G2X6G6_CAPBA)	Solyc08g062340.3.1	47	28	53	77	41	34	58	36	49	0.978	0.0308276	17.9 kDa class II heat shock protein (AHRD V3.3 *** A0A2G3A1B9_CAPAN)	Solyc09g010100.3.1	-0.458	1.44878e-08	Ribosomal protein S11 (AHRD V3.3 *** A0A200Q0S8_9MAGN)
Solyc06g074110.3.1	935	969	930	-0.389	0.000991334	Transcription factor (AHRD V3.3 *** A0A2G2WMH3_CAPBA)	Solyc08g079650.3.1	174	140	218	122	136	171	96	115	110	-0.38	0.0308795	ACT domain-containing protein (AHRD V3.3 *** A0A1Q3BQZ1_CEPFO)	Solyc11g042800.2.1	1.833	1.48949e-08	Embryonic protein DC-8 (AHRD V3.3 *-* A0A2G2XP36_CAPBA)
Solyc09g082580.4.1	199	205	203	-0.546	0.000991334	Auxin canalization protein (DUF828) (AHRD V3.3 *** Q8VY20_ARATH)	Solyc04g014760.3.1	600	608	612	816	818	816	653	578	703	-0.143	0.031625	Rho GDP-dissociation inhibitor 1 (AHRD V3.3 *** A0A2G2XAA8_CAPBA)	Solyc05g006010.4.1	0.938	1.54106e-08	Protein NRT1/ PTR FAMILY 1.2 (AHRD V3.3 *-* A0A1J3FWJ0_NOCCA)
Solyc10g008860.1.1	70	131	88	0.945	0.00101191	Glycosyltransferase (AHRD V3.3 *** A0A2K3PNX3_TRIPR)	Solyc08g083410.1.1	21	20	21	31	31	26	24	21	18	-0.61	0.0318472	Cytochrome P450 (AHRD V3.3 *** A0A1U9X605_THAGA)	Solyc05g052240.3.1	1.286	1.54549e-08	Chalcone-flavonone isomerase family protein (AHRD V3.3 *** A0A2G2ZJB2_CAPAN)
Solyc04g077980.1.1	795	499	1358	1.536	0.00101837	C2H2-type zinc finger protein	Solyc01g104740.3.1	38	42	61	177	126	128	143	178	154	0.969	0.0322852	Multiprotein-bridging factor 1c (AHRD V3.3 *** A0A1U8F6N4_CAPAN)	Solyc04g011520.3.1	0.682	1.58129e-08	Protein kinase APK1B, chloroplastic (AHRD V3.3 *** A0A2G2ZG75_CAPAN)
Solyc03g046380.1.1	1200	1458	1329	0.951	0.0010239	Seed maturation protein PM41 (AHRD V3.3 *** A0A2K3K2J9_TRIPR)	Solyc06g082440.1.1	63	30	98	37	48	44	24	37	46	0.83	0.0322852	Non-specific serine/threonine protein kinase (AHRD V3.3 *** G4XMX3_SOLLC)	Solyc12g057060.2.1	3.478	1.64116e-08	Glycosyltransferase (AHRD V3.3 *** A0A2G3CNS7_CAPCH)
Solyc06g068055.1.1	624	445	713	-0.657	0.00103373	Sister chromatid cohesion PDS5-like protein (AHRD V3.3 *** A0A2K3PKD0_TRIPR)	Solyc12g056230.2.1	716	709	727	876	859	936	1887	1439	1831	0.227	0.0322852	glutathione peroxidase like encoding 2	Solyc01g110530.3.1	-0.572	1.65251e-08	Peptidyl-prolyl cis-trans isomerase (AHRD V3.3 *** A0A1U8DXV8_CAPAN)
Solyc03g095710.4.1	137	109	133	0.66	0.00105507	Alpha-amylase (AHRD V3.3 *** K4BIZ4_SOLLC)	Solyc03g083010.3.1	139	135	167	197	177	175	281	320	259	0.308	0.0324173	Alpha/beta-Hydrolases superfamily protein (AHRD V3.3 *** Q9LVU7_ARATH)	Solyc02g079415.1.1	-0.653	1.65251e-08	S-adenosyl-L-methionine-dependent methyltransferases superfamily protein (AHRD V3.3 *** Q8VYM6_ARATH)
Solyc09g005260.4.1	673	845	683	1.145	0.00106068	Vacuolar cation/proton exchanger (AHRD V3.3 *** A0A2G3BK94_CAPCH)	Solyc10g007770.3.1	1523	1378	1382	1810	1747	1679	2108	1817	1824	0.117	0.0326241	Protein MEI2-like 5 (AHRD V3.3 *** A0A2G2YIV9_CAPAN)	Solyc12g099970.2.1	0.899	1.71603e-08	SNF1 kinase complex anchoring protein
Solyc02g092880.3.1	1477	1449	1358	0.285	0.00108743	Maternal effect embryo arrest 59 (AHRD V3.3 *** A0A2U1M4C6_ARTAN)	Solyc03g123750.3.1	2246	1768	2137	1979	1831	2051	1757	1619	1715	-0.18	0.0329789	Alpha/beta-Hydrolases superfamily protein (AHRD V3.3 *** F4JFU8_ARATH)	Solyc04g080490.4.1	-1.232	1.76406e-08	Zinc-finger homeodomain protein 6 (AHRD V3.3 *** A0A2G2ZS78_CAPAN)
Solyc03g120870.3.1	87	68	67	-1.224	0.00111256	CASP-like protein (AHRD V3.3 *** A0A2I4G5I1_9ROSI)	Solyc12g005850.2.1	303	310	341	438	478	431	451	397	532	0.493	0.0332605	Protein DETOXIFICATION (AHRD V3.3 *** A0A1J7GU23_LUPAN)	Solyc06g083470.4.1	1.887	1.76881e-08	NAD(P)-binding Rossmann-fold superfamily protein (AHRD V3.3 *** F4IKL5_ARATH),Pfam:PF13561
Solyc01g067640.3.1	499	427	475	-0.471	0.00113905	Protein kinase domain (AHRD V3.3 *** A0A200Q1N4_9MAGN)	Solyc03g122360.3.1	103	93	110	254	285	174	237	225	205	0.774	0.0337491	Cytochrome P450 (AHRD V3.3 *** Q43795_TOBAC)	Solyc08g076190.3.1	-0.937	1.88975e-08	protein dimerization (AHRD V3.3 *-* AT5G45610.1)
Solyc03g121180.4.1	1153	1088	1111	-0.42	0.00115415	GDSL esterase/lipase (AHRD V3.3 *** A0A2G3D0P9_CAPCH)	Solyc02g087410.4.1	96	97	98	220	201	207	224	168	268	0.518	0.0352889	ABC transporter B family member 18 (AHRD V3.3 *** A0A1U8FQF4_CAPAN)	Solyc06g074090.3.1	0.56	1.90824e-08	7-dehydrocholesterol reductase (AHRD V3.3 *** A0A2G2WMN4_CAPBA)
Solyc12g013560.2.1	121	105	98	0.66	0.00115415	PAP-specific phosphatase HAL2-like (AHRD V3.3 *** A0A2G2ZXI6_CAPAN)	Solyc04g080310.1.1	67	58	53	133	161	110	171	159	238	0.394	0.0352889	Unknown protein	Solyc01g058320.4.1	0.956	1.91924e-08	transmembrane protein (AHRD V3.3 *-* AT3G17120.5)
Solyc01g009010.3.1	365	364	356	0.31	0.00116423	4-diphosphocytidyl-2-C-methyl-D-erythritol kinase	Solyc10g081980.2.1	63	40	93	2	2	6	1	5	8	0.877	0.0352889	Late embryogenesis abundant (LEA) hydroxyproline-rich glycoprotein family (AHRD V3.3 *** A0A2U1KP17_ARTAN)	Solyc03g006960.4.1	1.249	1.9241e-08	Protein phosphatase 2C (AHRD V3.3 *** A0A2U1PQC9_ARTAN)
Solyc07g053280.4.1	45998	44585	45602	0.273	0.00116423	Ketol-acid reductoisomerase (AHRD V3.3 *** K4CFM5_SOLLC)	Solyc11g071550.2.1	9	2	5	5	0	2	44	46	34	1.009	0.0352889	Amidase family protein (AHRD V3.3 *** A0A2U1LR37_ARTAN)	Solyc09g082460.3.1	1.836	2.07865e-08	Homocysteine S-methyltransferase (AHRD V3.3 *** A0A200QYH8_9MAGN)
Solyc03g111300.1.1	1	0	1	4.045	0.00117473	Cytochrome P450 (AHRD V3.3 *** A0A200QGE7_9MAGN)	Solyc01g106060.3.1	54	15	50	40	61	43	103	59	118	0.69	0.0352904	Glutamine amidotransferase (AHRD V3.3 *** A0A200PUF5_9MAGN)	Solyc03g121100.4.1	4.171	2.17742e-08	acid phosphatase 1-like (AHRD V3.3 *** A0A2G3A413_CAPAN)
Solyc10g047290.2.1	273	267	280	0.382	0.00117473	Protein phosphatase 2C (AHRD V3.3 *** A0A2U1L906_ARTAN)	Solyc02g032660.3.1	1182	1433	1136	702	733	650	794	664	814	0.217	0.0352904	Protein DETOXIFICATION (AHRD V3.3 *** A0A328DGG9_9ASTE)	Solyc03g006840.4.1	-1.513	2.2835e-08	LOW protein: M-phase inducer phosphatase-like protein (AHRD V3.3 *** Q9FIS0_ARATH)
Solyc01g007980.4.1	1	0	0	0.914	0.00117621	Cysteine-rich receptor-like protein kinase 2 (AHRD V3.3 *** A0A2G2YVX5_CAPAN)	Solyc04g011520.3.1	647	674	637	663	563	681	967	954	796	0.213	0.0365149	Protein kinase APK1B, chloroplastic (AHRD V3.3 *** A0A2G2ZG75_CAPAN)	Solyc01g066970.2.1	4.863	2.30598e-08	Flowering-promoting factor 1 (AHRD V3.3 *** A0A1U8FE64_CAPAN)
Solyc04g081080.1.1	9	10	14	-2.885	0.00120941	Receptor-like protein kinase (AHRD V3.3 *** A0A0A0KGM3_CUCSA)	Solyc05g009610.1.1	390	283	429	336	369	300	324	299	532	-0.392	0.0367231	Alpha/beta-Hydrolases superfamily protein (AHRD V3.3 *** A0A2U1PVQ0_ARTAN)	Solyc02g021400.2.1	-0.694	2.5096e-08	40S ribosomal protein S28 (AHRD V3.3 *** A0A2G3BI08_CAPCH)
Solyc10g083730.2.1	548	660	543	0.531	0.00122561	F-box protein PP2-A15 (AHRD V3.3 *** A0A2G2VV31_CAPBA)	Solyc02g090470.4.1	0	0	2	1	1	0	9	5	24	1.095	0.0368034	Peroxidase (AHRD V3.3 *** K4BCJ6_SOLLC)	Solyc06g072120.3.1	-0.456	2.51563e-08	40S ribosomal protein SA (AHRD V3.3 *** A0A1U8H4B1_CAPAN)
Solyc10g007760.4.1	2201	2265	2259	0.424	0.00125624	Ribose-phosphate pyrophosphokinase (AHRD V3.3 *** A0A2U1NXC0_ARTAN)	Solyc03g007240.3.1	330	351	320	361	425	393	602	740	629	0.458	0.0376486	spermine synthase,Pfam:PF01564	Solyc03g083330.3.1	0.548	2.58273e-08	Dipeptidyl peptidase (AHRD V3.3 *** A0A1Y1HMI5_KLENI)
Solyc12g008920.3.1	222	261	353	0.998	0.00125776	Cytokinin dehydrogenase 5 (AHRD V3.3 *** A0A2G2X3Q3_CAPBA)	Solyc02g092410.3.1	20	31	25	16	18	14	12	8	17	-0.54	0.0376878	Adenylyl-sulfate kinase (AHRD V3.3 *** A0A1U8FYZ5_CAPAN)	Solyc10g086010.2.1	-0.463	2.71323e-08	60S ribosomal protein L4 (AHRD V3.3 *** A0A2G2VZK1_CAPBA)
Solyc09g075480.3.1	30	22	22	-1.227	0.0012733	Kinesin-4 (AHRD V3.3 *** A0A2G2W0J2_CAPBA)	Solyc02g063090.3.1	3197	2935	3196	4091	4354	4086	3837	3699	3991	-0.081	0.0376923	T-complex protein 1 subunit zeta (AHRD V3.3 *** A0A2G3D7N6_CAPCH)	Solyc02g081970.4.1	1.507	2.71811e-08	Vacuolar-sorting receptor 1 (AHRD V3.3 *** A0A1U8FV38_CAPAN)
Solyc04g009860.4.1	60	103	86	0.934	0.00127372	2-oxoglutarate (2OG) and Fe(II)-dependent oxygenase superfamily protein (AHRD V3.3 *** A0A2U1QA13_ARTAN)	Solyc02g080860.3.1	28	56	36	65	57	73	72	73	58	-0.467	0.0377153	protein PHOSPHATE STARVATION RESPONSE 1-like (AHRD V3.3 *-* A0A2I4HP29_9ROSI)	Solyc09g015070.3.1	3.062	2.76866e-08	NAD(P)-linked oxidoreductase superfamily protein (AHRD V3.3 *** A0A2U1N452_ARTAN)
Solyc08g080220.3.1	242	261	236	0.511	0.00127642	DNA-directed RNA polymerase subunit (AHRD V3.3 *** A0A1U8G9I3_CAPAN)	Solyc02g077370.1.1	1	4	4	0	0	0	0	0	1	1.028	0.0379094	Ethylene Response Factor C.5	Solyc01g073910.4.1	-0.903	2.85146e-08	Homeobox-leucine zipper protein HOX27 (AHRD V3.3 *** A0A2G2XRN9_CAPBA)
Solyc01g066610.4.1	55	51	43	-0.669	0.0012997	Fanconi anemia group I protein (AHRD V3.3 *** A0A2I4F1R6_9ROSI)	Solyc10g076260.2.1	366	424	341	382	295	352	538	540	419	0.282	0.0379094	Regulatory-associated protein of TOR 1 (AHRD V3.3 *** A0A2G3BLG9_CAPCH)	Solyc03g117600.3.1	1.286	2.91138e-08	Transferase (AHRD V3.3 *** A0A200QII6_9MAGN)
Solyc10g008480.3.1	165	176	152	0.616	0.00130294	DUF789 domain-containing protein (AHRD V3.3 *** A0A1Q3CP56_CEPFO)	Solyc02g070600.3.1	85	92	94	136	153	147	107	98	113	-0.323	0.0380163	F-box protein (AHRD V3.3 *** A0A2K3P6V3_TRIPR)	Solyc06g074300.4.1	-0.484	2.93709e-08	Ribosomal protein (AHRD V3.3 *** V4KXL5_EUTSA)
Solyc08g006860.3.1	1	0	0	2.76	0.00132235	Patatin (AHRD V3.3 *** PAT0_SOLTU)	Solyc09g009150.1.1	85	68	80	142	215	122	119	87	134	0.493	0.0380163	S-locus lectin protein kinase family protein (AHRD V3.3 *-* A0A2U1LPS2_ARTAN)	Solyc09g090970.4.1	1.294	2.9886e-08	pathogenesis-related protein STH-2-like (AHRD V3.3 *** A0A1U7Y3H6_NICSY)
Solyc01g102660.4.1	3803	3215	3672	0.278	0.00132712	Glutathione S-transferase (AHRD V3.3 *** A0A2U1NYU9_ARTAN)	Solyc11g007850.2.1	677	693	684	1158	1165	1214	1168	1096	1134	-0.117	0.0380163	DNA-binding protein PD2 (AHRD V3.3 *** A0A2K3PGZ7_TRIPR)	Solyc01g104320.4.1	1.726	3.01091e-08	Plastid-lipid associated protein PAP / fibrillin family protein (AHRD V3.3 *** A0A2U1Q907_ARTAN)
Solyc06g075010.4.1	2073	1867	2039	0.356	0.00132985	60 kDa chaperonin (AHRD V3.3 *** B2IXD2_NOSP7)	Solyc10g081420.2.1	649	632	613	443	477	461	567	520	519	0.219	0.0382432	Protein kinase (AHRD V3.3 *** Q2HVC0_MEDTR)	Solyc08g076250.3.1	-1.442	3.13503e-08	Cytochrome (AHRD V3.3 *** A0A1U8F0H8_CAPAN)
Solyc08g065380.3.1	1	4	5	2.164	0.00133103	Transcription factor MYB1R1 (AHRD V3.3 *** A0A2I0WJG7_9ASPA)	Solyc01g101170.4.1	1	14	215	2	3	24	4	5	5	1.021	0.0384966	Viridiflorene synthase (AHRD V3.3 *** TPS31_SOLLC)	Solyc01g005550.3.1	-0.764	3.20419e-08	DUF239 domain-containing protein/DUF4409 domain-containing protein (AHRD V3.3 *** A0A1Q3BKR6_CEPFO)
Solyc11g010170.2.1	1008	1075	1188	0.627	0.0013528	LanC-like protein GCL1 (AHRD V3.3 *** A0A1U8EWL4_CAPAN)	Solyc09g082270.4.1	9	23	102	3	0	9	1	4	7	1.035	0.0394995	Lipid transfer protein (AHRD V3.3 *** G7K520_MEDTR)	Solyc08g061970.3.1	1.206	3.28329e-08	putative spermine synthase,Pfam:PF01564
Solyc02g032950.3.1	49	48	95	1.184	0.00139666	WRKY transcription factor 16	Solyc12g006850.2.1	1006	936	960	2063	2014	1995	1441	1100	1421	-0.284	0.0394995	LELKT1GEN L.esculentum potassium channel	Solyc01g087540.4.1	-1.207	3.34866e-08	DUF642 domain-containing protein (AHRD V3.3 *** A0A1Q3AUQ6_CEPFO)
Solyc09g072650.4.1	440	412	395	-0.323	0.00139666	tetratricopeptide repeat protein 7A-like (AHRD V3.3 *** A0A2I4F6F8_9ROSI)	Solyc07g056280.3.1	19	40	33	54	74	37	65	54	73	0.578	0.0397487	WRKY transcription factor 30	Solyc08g008380.4.1	0.771	3.35449e-08	Auxin Response Factor 9B
Solyc08g075370.3.1	2362	2682	2538	0.448	0.00141444	Unknown protein	Solyc08g075710.3.1	546	727	525	282	266	331	644	1068	557	0.411	0.0397487	Polyamine transporter PUT1 (AHRD V3.3 *** A0A2G2XLV8_CAPBA)	Solyc01g096320.3.1	2.231	3.41441e-08	Homeobox-leucine zipper protein HOX6 (AHRD V3.3 *** A0A1U8DTA9_CAPAN)
Solyc02g078220.1.1	457	463	446	0.252	0.00142248	DUF2921 family protein, putative (DUF2921) (AHRD V3.3 *** Q9SVS7_ARATH)	Solyc12g010040.2.1	8097	8259	7635	9407	9440	8950	9197	8962	9216	0.093	0.0397487	leucine aminopeptidase A	Solyc04g055030.2.1	1.918	3.64438e-08	Succinate dehydrogenase [ubiquinone] iron-sulfur subunit, mitochondrial (AHRD V3.3 *** A0A2G2XLC0_CAPBA)
Solyc08g079430.3.1	8726	7902	9084	0.374	0.00142454	partialcopper-containing amine oxidase	Solyc04g071900.4.1	65	60	67	98	157	104	199	127	222	0.725	0.0403001	Peroxidase (AHRD V3.3 *** K4BTH7_SOLLC)	Solyc02g087890.4.1	1.519	3.6754e-08	Unknown protein
Solyc02g068590.3.1	1818	1810	1744	0.334	0.00143105	Potassium transporter (AHRD V3.3 *** A0A2G3D415_CAPCH)	Solyc06g083980.3.1	358	270	309	539	596	523	755	733	729	0.164	0.040898	bHLH transcription factor138	Solyc05g008090.3.1	-1.246	3.67618e-08	TPX2 (Targeting protein for Xklp2) protein family (AHRD V3.3 *-* A0A2U1NUC4_ARTAN)
Solyc03g117230.1.1	46	85	73	0.934	0.0014525	Ethylene-responsive transcription factor (AHRD V3.3 *** A0A2G2WQP9_CAPBA)	Solyc01g080030.3.1	5	11	9	3	4	3	7	3	31	0.853	0.0409058	2-alkenal reductase (NADP(+)-dependent) (AHRD V3.3 *** A0A2G3BME1_CAPCH)	Solyc05g006780.3.1	0.885	3.84125e-08	Actin cross-linking (AHRD V3.3 *** A0A2U1N9L8_ARTAN)
Solyc09g008710.1.1	441	456	409	0.432	0.0014525	Exostosin family protein (AHRD V3.3 *-* A0A2U1Q8V5_ARTAN)	Solyc03g123680.1.1	22	16	36	5	5	11	10	20	12	0.871	0.0410597	RING/U-box superfamily protein (AHRD V3.3 *** A0A2U1LDD8_ARTAN)	Solyc05g009550.3.1	1.698	3.91379e-08	Regulator of Vps4 activity in the MVB pathway protein (AHRD V3.3 *-* Q9FX63_ARATH)
Solyc02g083890.4.1	33	14	18	-1.341	0.00145359	Chalcone-flavanone isomerase family protein (AHRD V3.3 *** AT5G66230.1)	Solyc01g067000.4.1	259	223	386	173	220	206	263	383	266	0.4	0.0414942	Calcium-dependent lipid-binding (CaLB domain) family protein (AHRD V3.3 *-* F4JK83_ARATH)	Solyc01g090740.3.1	1.217	3.96401e-08	zinc ion-binding protein (AHRD V3.3 *** AT3G60520.1)
Solyc12g010830.2.1	499	565	523	0.528	0.00145359	hypothetical protein (AHRD V3.3 *-* AT2G31130.6)	Solyc06g035960.3.1	23	35	107	7	3	5	1	4	9	0.858	0.0414942	Oxalate--CoA ligase (AHRD V3.3 *** A0A1U8FIW0_CAPAN)	Solyc09g007310.3.1	0.698	4.05674e-08	E3 ubiquitin-protein ligase UPL4 (AHRD V3.3 *** A0A2G2YQF0_CAPAN)
Solyc01g006170.4.1	978	1006	980	-0.286	0.00145888	Eukaryotic rRNA processing (AHRD V3.3 *** A0A2U1PZE8_ARTAN)	Solyc08g081010.3.1	2091	1909	2157	2142	2141	2094	2163	2270	2538	0.115	0.0414942	gamma-glutamylcysteine synthetase 1	Solyc01g100360.4.1	-0.878	4.34099e-08	Dihydrolipoyl dehydrogenase (AHRD V3.3 *** A0A2U1LTA9_ARTAN)
Solyc03g120310.3.1	236	234	225	-0.467	0.00147666	UDP-Glycosyltransferase superfamily protein (AHRD V3.3 *-* A0A2U1N689_ARTAN)	Solyc01g101210.4.1	0	0	13	8	2	7	18	12	17	0.965	0.0433507	Terpene synthase (AHRD V3.3 *** G5CV43_SOLLC)	Solyc07g006890.1.1	1.17	4.45539e-08	Cytochrome P450 (AHRD V3.3 *** A0A200Q4B5_9MAGN)
Solyc03g112820.4.1	929	762	879	-0.24	0.00152979	U3 small nucleolar ribonucleoprotein protein MPP10 (AHRD V3.3 *** A0A2G2X924_CAPBA)	Solyc08g078700.2.1	248	266	388	274	210	222	230	278	193	0.823	0.0433507	mitochondrial small heat shock protein	Solyc01g099670.3.1	-0.515	4.48113e-08	meloidogyne-induced giant cell protein db212
Solyc12g010020.3.1	0	0	2	4.081	0.00152979	Leucine aminopeptidase A1	Solyc11g007490.1.1	3	8	33	3	1	6	5	3	7	0.939	0.0434801	Glycosyltransferase (AHRD V3.3 *** A0A288W8G7_GARJA)	Solyc12g096070.2.1	-0.419	4.48627e-08	Growth-regulating factor 4 (AHRD V3.3 *** A0A2G3BQA5_CAPCH)
Solyc09g074950.3.1	1866	1707	1901	-0.326	0.00153037	P-loop containing nucleoside triphosphate hydrolases superfamily protein (AHRD V3.3 *** A0A2U1N2C4_ARTAN)	Solyc08g080540.3.1	28	18	52	147	88	85	125	129	86	0.764	0.0440931	Heat stress transcription factor B-2b (AHRD V3.3 *** A0A2G3DB98_CAPCH)	Solyc02g071760.4.1	1.466	4.49382e-08	oil body-associated protein 2A-like (AHRD V3.3 *** A0A2I4FEE8_9ROSI)
Solyc04g082120.3.1	285	228	322	-0.633	0.00157581	Prolyl oligopeptidase (AHRD V3.3 *** H2D7F1_COFAR)	Solyc03g098750.3.1	49	48	60	16	11	16	27	21	25	0.466	0.0449317	Unknown protein	Solyc10g079070.2.1	-0.37	4.54683e-08	bHLH transcription factor 065
Solyc04g079880.4.1	44	31	44	0.582	0.00158125	DNA damage-binding protein 1 (AHRD V3.3 *-* A0A2G3CQ10_CAPCH)	Solyc10g008730.3.1	54	42	98	7	8	11	11	22	30	0.801	0.0451499	transmembrane protein (AHRD V3.3 *-* AT2G31090.1)	Solyc11g068515.1.1	1.291	4.54683e-08	Unknown protein
Solyc09g065200.4.1	742	699	609	-0.319	0.00158242	cyclinU3_1	Solyc12g040860.2.1	108	36	42	20	23	18	5	17	26	0.756	0.0451764	glucan endo-1,3-beta-glucosidase 12-like (AHRD V3.3 *** A0A2I4GWJ6_9ROSI)	Solyc03g118510.3.1	-1.231	4.88011e-08	Ovary receptor kinase 27 (AHRD V3.3 *** S4WIQ7_SOLCH)
Solyc04g040180.3.1	27	37	134	1.75	0.00159917	S-adenosyl-L-methionine-dependent methyltransferases superfamily protein (AHRD V3.3 *** A0A1Y1ICE6_KLENI)	Solyc06g009130.3.1	22	26	28	99	109	74	105	123	131	0.408	0.0458835	Magnesium/proton exchanger family member (AHRD V3.3 *** K4C3U3_SOLLC)	Solyc01g091010.3.1	-0.782	4.91814e-08	CRABS CLAW-like protein1a
Solyc07g020860.3.1	11947	10935	13306	0.314	0.00160025	Peroxiredoxin (AHRD V3.3 *** Q8S3L0_POPPZ)	Solyc02g072540.3.1	47	37	41	82	83	106	39	43	35	-0.479	0.0461918	Non-specific serine/threonine protein kinase (AHRD V3.3 *** A0A2G2XE54_CAPBA)	Solyc09g092600.3.1	5.703	4.95661e-08	Cytochrome (AHRD V3.3 *** A0A1U8G4E5_CAPAN)
Solyc06g049040.4.1	107	117	122	-1.265	0.00166138	Basic-leucine zipper (BZIP) transcription factor family protein (AHRD V3.3 *** A0A2U1LV89_ARTAN)	Solyc02g070580.1.1	106	128	141	341	384	295	203	241	219	0.346	0.0466287	sterol 22-desaturase	Solyc02g082850.3.1	1.156	4.9873e-08	Serine acetyltransferase 2 (AHRD V3.3 *** A0A2G3D7B8_CAPCH)
Solyc07g052230.3.1	850	811	909	-0.467	0.00166627	L-ascorbate oxidase-like protein (AHRD V3.3 *** A0A1U8HJB7_CAPAN)	Solyc08g080470.3.1	664	614	681	693	738	722	710	683	711	0.144	0.046984	SUN-like protein 23	Solyc05g052020.3.1	0.794	5.11097e-08	Alpha/beta-Hydrolases superfamily protein (AHRD V3.3 *** A0A2U1NKR4_ARTAN)
Solyc02g063270.4.1	1226	1087	1124	0.362	0.0016786	Protein DETOXIFICATION (AHRD V3.3 *** A0A328DLR5_9ASTE)	Solyc04g016000.3.1	0	4	32	1	0	0	7	13	16	0.884	0.0470656	Heat shock transcription factor protein 8 (AHRD V3.3 *** A0A1W6LWG5_FRAAN)	Solyc08g062800.3.1	-0.434	5.11606e-08	RNA helicase DEAD26
Solyc01g087260.4.1	1217	1341	1285	0.441	0.00176775	carotenoid cleavage dioxygenase 1B	Solyc02g083880.3.1	19	13	17	108	123	62	96	77	164	0.691	0.0476482	Gibberellin-regulated protein 3 (AHRD V3.3 *** A0A1U8FMR2_CAPAN)	Solyc05g054410.4.1	0.563	5.13637e-08	telomere binding protein 1
Solyc05g014710.4.1	373	394	341	-0.587	0.00178005	Remorin (AHRD V3.3 *** A0A200QY51_9MAGN)	Solyc01g098840.3.1	579	541	600	569	567	554	560	538	603	0.165	0.0477701	Mevalonate kinase (AHRD V3.3 *** A0A2G3BUF3_CAPCH)	Solyc01g104680.4.1	-0.43	5.15982e-08	Ran protein/TC4 protein ran2a
Solyc11g010330.3.1	828	909	881	0.498	0.00179347	RING/U-box superfamily protein (AHRD V3.3 *-* F4JJ02_ARATH)	Solyc10g012370.3.1	754	594	896	1031	1260	1160	1431	1159	1695	0.356	0.0482558	Cysteine synthase (AHRD V3.3 *** A0A2I4HU78_9ROSI)	Solyc11g072600.3.1	1.178	5.15982e-08	APETALA2d
Solyc01g095800.3.1	1387	1203	1144	-0.264	0.00181284	F-box protein (AHRD V3.3 *** A0A2G2XT66_CAPBA)	Solyc06g075510.4.1	99	81	89	507	733	334	707	368	821	0.597	0.0483739	APETALA2e	Solyc06g073800.3.1	-0.547	5.17838e-08	40S ribosomal protein S11 (AHRD V3.3 *** A0A2G2YII0_CAPAN)
Solyc02g083120.3.1	25	22	30	1.101	0.00181284	DUF241 domain-containing protein (AHRD V3.3 *** A0A1Q3CEB1_CEPFO)	Solyc06g009040.4.1	7	7	0	12	19	15	23	20	22	0.88	0.0489428	Glutathione S-transferase (AHRD V3.3 *** A0A2G3C3Q3_CAPCH)	Solyc08g067050.3.1	-0.871	5.22506e-08	Protein arginine N-methyltransferase (AHRD V3.3 *** A0A200PQK4_9MAGN)
Solyc11g007560.2.1	39	48	44	1.343	0.00181284	Bifunctional TENA-E protein (AHRD V3.3 *** A0A2G3B0Y9_CAPCH)	Solyc12g014300.3.1	247	261	222	396	382	388	592	485	633	0.299	0.0498457	Transcription factor (AHRD V3.3 *** A0A2U1MTT1_ARTAN)	Solyc09g011850.4.1	-0.59	5.36158e-08	Fructokinase-like protein 1 (AHRD V3.3 *** D9IWP2_SOLTU)
Solyc03g098200.4.1	168	214	162	-0.343	0.00182643	Homeobox-leucine zipper protein HDG12 (AHRD V3.3 *** A0A2G2X830_CAPBA)														Solyc11g066410.2.1	-0.76	5.43113e-08	50S ribosomal protein L9 (AHRD V3.3 *** B4FU53_MAIZE)
Solyc12g009240.1.1	201	180	434	2.167	0.00182643	Ethylene-responsive transcription factor (AHRD V3.3 *-* A0A2G3BP26_CAPCH)														Solyc06g082793.1.1	-0.401	5.47201e-08	Mitochondrial import receptor subunit TOM40-1 (AHRD V3.3 *** A0A2G3CBS4_CAPCH)
Solyc11g016970.2.1	497	437	455	-0.524	0.00188602	Protein DETOXIFICATION (AHRD V3.3 *** A0A328D1S5_9ASTE)														Solyc12g010830.2.1	0.867	5.53782e-08	hypothetical protein (AHRD V3.3 *-* AT2G31130.6)
Solyc01g102810.3.1	867	774	776	-0.427	0.00189573	DNA polymerase III subunit gamma/tau (AHRD V3.3 *** A0A2K3P8Q5_TRIPR)														Solyc05g007770.3.1	1.631	5.56433e-08	NAC domain TF
Solyc04g077220.3.1	105	96	123	0.91	0.00191142	Homeobox-leucine zipper protein HAT22 (AHRD V3.3 *** A0A2G3CPE7_CAPCH)														Solyc06g068690.4.1	1.518	5.57205e-08	Amidase family protein (AHRD V3.3 *-* AT5G07360.3)
Solyc06g074000.1.1	26	37	37	-1.427	0.00192267	Eukaryotic aspartyl protease family protein, putative (AHRD V3.3 *** A0A061GZN2_THECC)														Solyc02g093700.3.1	1.404	5.71487e-08	Cystinosin-like protein (AHRD V3.3 *** A0A1U8FR03_CAPAN)
Solyc03g111280.1.1	0	0	2	3.369	0.00192595	Cytochrome P450 (AHRD V3.3 *** A0A200QGE7_9MAGN)														Solyc02g085230.3.1	-0.507	5.72697e-08	U3 small nucleolar RNA-associated protein 22 (AHRD V3.3 *** A0A1Y1I3P1_KLENI)
Solyc09g009760.1.1	265	447	279	0.888	0.0019418	Basic-leucine zipper domain (AHRD V3.3 *-* A0A200Q667_9MAGN)														Solyc05g009240.3.1	1.26	5.76776e-08	DUF639 domain-containing protein (AHRD V3.3 *** A0A1Q3DGQ0_CEPFO)
Solyc04g080460.3.1	576	639	595	0.277	0.00195253	Sugar facilitator protein 4														Solyc04g077490.3.1	-1.804	5.80027e-08	AP2-like ethylene-responsive transcription factor ANT (AHRD V3.3 *** A0A2G2Z848_CAPAN)
Solyc03g098240.3.1	3426	5020	3763	0.695	0.00196085	glutamate decarboxylase														Solyc01g066840.3.1	-0.488	5.80252e-08	40S ribosomal protein S21 (AHRD V3.3 *** A0A1U8E7W4_CAPAN)
Solyc03g123430.4.1	2066	1801	1861	-0.352	0.00196937	LTM interacting AP2														Solyc02g078940.3.1	0.731	5.85233e-08	Oxidoreductase, zinc-binding dehydrogenase family protein (AHRD V3.3 *** A0A2U1PX72_ARTAN)
Solyc05g007930.3.1	229	191	255	-0.438	0.00196937	Beta-1,3-galactosyltransferase 15 (AHRD V3.3 *** A0A1U8EV49_CAPAN)														Solyc08g076340.3.1	-0.586	6.25922e-08	40S ribosomal protein S30 (AHRD V3.3 *** F2EKP2_HORVV)
Solyc10g008300.3.1	1270	1072	1218	-0.302	0.00197411	Mannan endo-1,4-beta-mannosidase (AHRD V3.3 *** A0A2K3MXH2_TRIPR)														Solyc06g072490.3.1	-0.446	6.27743e-08	40S ribosomal protein S3a (AHRD V3.3 *** A0A2G3CA33_CAPCH)
Solyc10g086340.1.1	24	16	9	-1.046	0.00199859	Kinesin (AHRD V3.3 *** A0A200PZ85_9MAGN)														Solyc07g065080.4.1	0.923	6.34291e-08	Fimbrin-3 (AHRD V3.3 *** A0A2G3C2R5_CAPCH)
Solyc01g009440.3.1	0	0	0	3.377	0.00201692	Dehydration-responsive element-binding protein 1B (AHRD V3.3 *** A0A2G2XQ55_CAPBA)														Solyc03g119040.3.1	-0.525	6.35584e-08	LeArcA2 protein containing 7 WD40 repeats
Solyc12g010060.2.1	10830	10461	9939	0.228	0.00201692	Eukaryotic translation initiation factor 5A (AHRD V3.3 *** Q6S021_CAPAN)														Solyc12g011010.2.1	-1.375	6.35584e-08	Protodermal factor 1 (AHRD V3.3 *-* A0A2G2YT94_CAPAN)
Solyc09g008370.1.1	7	6	6	0.935	0.00201841	Major facilitator superfamily (AHRD V3.3 *** A0A2U1PF99_ARTAN)														Solyc12g098380.3.1	0.737	6.52058e-08	Myosin-binding protein 2 (AHRD V3.3 *** A0A2G3B517_CAPCH)
Solyc05g047460.3.1	681	603	691	-0.483	0.00204366	Auxin Response Factor 7B														Solyc12g005980.2.1	0.781	6.66312e-08	WLM domain-containing protein/PUB domain-containing protein (AHRD V3.3 *** A0A1Q3B398_CEPFO)
Solyc12g009480.2.1	58	57	51	-0.903	0.00207165	SPX domain-containing protein (AHRD V3.3 *** A0A1Q3BK26_CEPFO)														Solyc12g044840.2.1	1.035	6.66312e-08	Proline-rich receptor-like protein kinase PERK13 (AHRD V3.3 *** A0A2G2XXB3_CAPAN)
Solyc03g005820.3.1	53	63	51	0.832	0.00208506	Purine permease (AHRD V3.3 *** A0A2U1LZ77_ARTAN),Pfam:PF16913														Solyc02g093410.4.1	0.508	6.70149e-08	MAP kinase kinase kinase 24
Solyc06g070970.3.1	6	4	6	-1.806	0.00210789	microtubule-associated futsch-like protein (AHRD V3.3 *-* AT5G62550.1)														Solyc03g095970.3.1	-0.836	6.73788e-08	Short-chain dehydrogenase reductase 4 (AHRD V3.3 *** A0A2G3DIE1_CAPCH),Pfam:PF13561
Solyc03g113610.4.1	604	592	561	0.237	0.0021165	Polynucleotide 5'-hydroxyl-kinase NOL9 (AHRD V3.3 *** A0A2G2WRJ2_CAPBA)														Solyc04g050750.2.1	2.146	6.80688e-08	Ethylene-responsive transcription factor (AHRD V3.3 *-* A0A1U8HMX9_CAPAN)
Solyc02g090790.1.1	3	1	1	1.192	0.00212076	Ethylene-responsive transcription factor (AHRD V3.3 *** A0A2G3D8S0_CAPCH)														Solyc01g105160.4.1	0.389	6.89394e-08	Copper-transporting ATPase PAA1, chloroplastic (AHRD V3.3 *** A0A2G2X1Z0_CAPBA)
Solyc12g014270.3.1	132	112	123	-0.678	0.00212449	Peptide-N4-(N-acetyl-beta-glucosaminyl)asparagine amidase A (AHRD V3.3 *** A0A2G2WG60_CAPBA)														Solyc07g007690.4.1	-0.619	6.95251e-08	Chloride channel protein (AHRD V3.3 *** A0A328D084_9ASTE)
Solyc06g007430.3.1	1339	1173	1336	0.675	0.00212767	Non-specific serine/threonine protein kinase (AHRD V3.3 *** A0A2G2WHP7_CAPBA)														Solyc12g096700.2.1	-0.516	6.95251e-08	60S ribosomal protein L9 (AHRD V3.3 *** A0A2G3AX04_CAPCH)
Solyc08g081380.3.1	661	585	584	-0.459	0.00212767	BTB/POZ domain-containing protein (AHRD V3.3 *** A0A2G3DAM3_CAPCH)														Solyc09g090180.1.1	-1.188	7.02325e-08	Protein LIGHT-DEPENDENT SHORT HYPOCOTYLS 6 (AHRD V3.3 *** A0A2G2W1D1_CAPBA)
Solyc03g005450.3.1	591	876	676	0.845	0.00213836	Cellulose synthase (AHRD V3.3 *** A0A200Q4F9_9MAGN)														Solyc05g051000.3.1	-0.764	7.12874e-08	40S ribosomal protein S13 (AHRD V3.3 *** A0A2I0X2R1_9ASPA)
Solyc05g048810.4.1	1545	1520	1359	0.44	0.00213836	tRNA-specific adenosine deaminase 1-like protein (AHRD V3.3 *** A0A2K3PA98_TRIPR)														Solyc06g083290.1.1	1.808	7.50192e-08	Ninja (AHRD V3.3 *-* A0A200QBQ2_9MAGN)
Solyc05g052490.3.1	366	333	290	-0.563	0.00214259	Nucleoside phosphatase GDA1/CD39 (AHRD V3.3 *** A0A200PX71_9MAGN)														Solyc06g083460.4.1	0.436	7.50192e-08	Transcriptional corepressor LEUNIG (AHRD V3.3 *** A0A1U8H8S8_CAPAN)
Solyc12g044920.3.1	47	54	43	-1.003	0.00215788	Phospholipid-transporting ATPase (AHRD V3.3 *** A0A1U8F7U0_CAPAN)														Solyc02g088780.4.1	-0.462	8.14816e-08	Ribosome biogenesis protein WDR12 homolog (AHRD V3.3 *** A0A2G3D985_CAPCH)
Solyc07g066020.2.1	142	182	166	0.472	0.00215849	Amino acid permease (AHRD V3.3 *** S8CYC9_9LAMI)														Solyc05g005960.3.1	4.826	8.14816e-08	Protein NRT1/ PTR FAMILY 1.2 (AHRD V3.3 *** A0A1J3DU78_NOCCA)
Solyc03g007230.4.1	4839	5518	4890	0.469	0.0021612	Protein phosphatase 2C (AHRD V3.3 *** A0A2U1KYU0_ARTAN)														Solyc05g008390.3.1	0.995	8.14816e-08	RING/FYVE/PHD zinc finger superfamily protein (AHRD V3.3 *-* A0A2U1L203_ARTAN)
Solyc05g056000.3.1	446	479	492	-0.454	0.0021886	Alpha/beta-Hydrolases superfamily protein (AHRD V3.3 *** Q8VZV6_ARATH)														Solyc09g090100.3.1	0.489	8.14816e-08	cryptochrome 2
Solyc01g006810.4.1	100	98	99	0.524	0.00218935	E3 ubiquitin-protein ligase RHF2A-like (AHRD V3.3 *** A0A2I4GY35_9ROSI)														Solyc11g071490.2.1	-0.444	8.17628e-08	60S ribosomal protein l30-like (AHRD V3.3 *** A0A2K3KYY6_TRIPR)
Solyc04g009850.4.1	168	204	158	0.722	0.0021915	2-oxoglutarate (2OG) and Fe(II)-dependent oxygenase superfamily protein (AHRD V3.3 *** A0A2U1NTU8_ARTAN)														Solyc06g074430.4.1	-0.769	8.34187e-08	60S acidic ribosomal protein P2 (AHRD V3.3 *** A0A2G2ZDK5_CAPAN),Pfam:PF00428
Solyc05g015420.4.1	2337	2149	2497	0.486	0.0021915	F-box protein (AHRD V3.3 *** A0A2G2YF26_CAPAN)														Solyc10g080710.2.1	-0.759	8.36152e-08	asparaginyl-tRNA synthetase
Solyc09g011370.3.1	565	692	526	0.539	0.0021915	F-box/LRR-repeat protein 14 (AHRD V3.3 *** A0A2G3BKI4_CAPCH)														Solyc06g068710.3.1	-0.698	8.62123e-08	40S ribosomal protein S27 (AHRD V3.3 *** A0A2G2WLL6_CAPBA)
Solyc10g079610.2.1	943	927	874	0.293	0.00219409	Strictosidine synthase family protein (AHRD V3.3 *** D7LVM7_ARALL)														Solyc07g007250.4.1	7.434	8.62123e-08	Metallocarboxypeptidase inhibitor (AHRD V3.3 *** A0A2G3BXM1_CAPCH)
Solyc10g038000.3.1	863	716	820	0.302	0.00220297	Zinc finger transcription factor 57														Solyc01g068500.4.1	1.613	8.85297e-08	ERD (Early-responsive to dehydration stress) family protein (AHRD V3.3 *** A0A2K3NJK3_TRIPR)
Solyc08g006720.4.1	207	210	198	0.459	0.00220603	Glutathione peroxidase (AHRD V3.3 *** A0A1U8EXY8_CAPAN)														Solyc08g083350.4.1	-0.512	8.86021e-08	50S ribosomal protein L11, chloroplastic (AHRD V3.3 *** A0A2G3AD25_CAPAN)
Solyc05g051200.1.1	23	27	24	0.878	0.00222524	ethylene-responsive factor 1														Solyc02g082900.3.1	1.02	9.04882e-08	Protein STRICTOSIDINE SYNTHASE-LIKE 6 (AHRD V3.3 *** A0A2G2XFW5_CAPBA)
Solyc07g008410.4.1	1004	1443	1002	0.532	0.00224903	Protein DETOXIFICATION (AHRD V3.3 *** A0A1Q3CW99_CEPFO)														Solyc10g009020.3.1	0.988	9.04882e-08	RING/U-box superfamily protein (AHRD V3.3 *** F4JAD0_ARATH)
Solyc01g005300.4.1	2096	2185	1971	0.278	0.00225728	Adagio-like protein 1 (AHRD V3.3 *** A0A1U8H9V5_CAPAN)														Solyc07g006160.3.1	0.792	9.96276e-08	AFG1-like ATPase family protein (AHRD V3.3 *** A0A2U1Q7V4_ARTAN)
Solyc01g107130.4.1	2342	2156	2353	0.226	0.00225728	Vacuolar sorting receptor homolog (AHRD V3.3 *** P93027_ARATH)														Solyc02g032970.4.1	-0.646	1.0045e-07	ATP-dependent zinc metalloprotease FtsH 2 (AHRD V3.3 *-* A0A1J3GU49_NOCCA)
Solyc03g114920.1.1	2040	1859	1878	-0.314	0.00225728	Pentatricopeptide repeat (AHRD V3.3 *** A0A200QVV9_9MAGN)														Solyc07g062730.1.1	-0.618	1.0045e-07	Serine/Threonine-kinase pakA-like protein (AHRD V3.3 *-* AT3G15095.1)
Solyc05g013960.3.1	403	334	393	-0.49	0.00225728	Oxysterol-binding protein (AHRD V3.3 *** A0A200RCU6_9MAGN)														Solyc01g106060.3.1	2.075	1.01658e-07	Glutamine amidotransferase (AHRD V3.3 *** A0A200PUF5_9MAGN)
Solyc12g094710.2.1	650	694	750	0.253	0.00225728	AT-hook motif nuclear-localized protein 10 (AHRD V3.3 *-* A0A2G3B4F7_CAPCH)														Solyc02g081160.3.1	-0.694	1.02211e-07	Pyrophosphate--fructose 6-phosphate 1-phosphotransferase subunit beta (AHRD V3.3 *** A0A1U8FN75_CAPAN)
Solyc01g008600.4.1	1691	1438	1547	-0.501	0.00226516	Zinc finger transcription factor 6														Solyc09g097830.4.1	0.785	1.07505e-07	Tetratricopeptide repeat (TPR)-like superfamily protein (AHRD V3.3 *** A0A2U1Q1B2_ARTAN)
Solyc06g075580.4.1	100	74	81	-0.731	0.00226516	Kinesin (AHRD V3.3 *** A0A200R660_9MAGN)														Solyc11g007580.3.1	1.17	1.08381e-07	DNA demethylase 3
Solyc09g007900.4.1	3631	4242	7309	0.717	0.00228296	Phenylalanine ammonia-lyase (AHRD V3.3 *** A0A2G3BJ81_CAPCH)														Solyc07g063850.3.1	0.599	1.13994e-07	IAA-amido synthetase 3-9
Solyc02g069580.3.1	1019	920	1100	0.401	0.00229715	UDP-glucose 4-epimerase (AHRD V3.3 *** A0A1Y1ITM0_KLENI)														Solyc10g085200.2.1	0.437	1.13994e-07	Acyl-CoA oxidase/dehydrogenase (AHRD V3.3 *** A0A200PWV2_9MAGN)
Solyc10g079990.3.1	274	324	280	0.461	0.00231657	Transcription initiation factor IIB (AHRD V3.3 *** A0A2G3BH71_CAPCH)														Solyc07g006570.4.1	7.105	1.14129e-07	S-like ribonuclease (AHRD V3.3 *** Q9FQL6_PRUDU)
Solyc04g018055.1.1	1401	1592	1331	0.537	0.0023301	Glyceraldehyde-3-phosphate dehydrogenase (AHRD V3.3 *-* A0A2G3C9S8_CAPCH)														Solyc03g119360.3.1	-0.456	1.21957e-07	40S ribosomal protein S7 (AHRD V3.3 *-* A0A2G3D0S9_CAPCH)
Solyc02g091660.3.1	339	344	335	-0.474	0.00234029	transcription factor GTE2-like (AHRD V3.3 *** A0A1S4DMM5_TOBAC)														Solyc06g054540.3.1	-0.719	1.22851e-07	E3 ubiquitin-protein ligase MIEL1-like (AHRD V3.3 *** A0A1S4BAM5_TOBAC)
Solyc03g123370.3.1	2050	2462	2658	0.525	0.00239194	GTP pyrophosphokinase, (P)ppGpp synthetase II Guanosine-3',5'-bis(Diphosphate) 3'-pyrophosphohydrolase (AHRD V3.3 *-* A0A2D1JZR2_9GAMM)														Solyc06g053820.4.1	-0.491	1.27473e-07	Unknown protein
Solyc06g076300.3.1	72	38	73	0.825	0.00239618	Haloacid dehalogenase-like hydrolase (HAD) superfamily protein (AHRD V3.3 *** A0A2U1Q3B7_ARTAN)														Solyc09g065470.3.1	1.908	1.27677e-07	Vicilin-like antimicrobial peptides 2-1 (AHRD V3.3 *** AMP21_MACIN)
Solyc03g044740.4.1	60	45	83	0.941	0.00241119	Methyl esterase 1 (AHRD V3.3 *** A0A2U1LMY0_ARTAN)														Solyc07g066380.4.1	-0.633	1.27913e-07	Unknown protein
Solyc10g085050.3.1	1144	803	927	0.365	0.00242861	GDP-fucose O-fucosyltransferase-like protein (AHRD V3.3 *** G7JS84_MEDTR)														Solyc02g073580.1.1	1.361	1.27916e-07	transcription factor TGA6-like (AHRD V3.3 *** A0A2I4DJ54_9ROSI)
Solyc06g082470.3.1	166	180	159	0.578	0.00243969	MAP kinase kinase kinase 42														Solyc03g122360.3.1	2.371	1.29279e-07	Cytochrome P450 (AHRD V3.3 *** Q43795_TOBAC)
Solyc11g072550.2.1	433	353	512	0.506	0.00254514	4,5-DOPA dioxygenase extradiol (AHRD V3.3 *** A0A2G2YGD8_CAPAN)														Solyc05g024160.3.1	1.447	1.34085e-07	Pyruvate dehydrogenase E1 component subunit beta (AHRD V3.3 *** A0A1U8ENS4_CAPAN)
Solyc07g066040.1.1	45	26	15	-1.516	0.00256963	RNA polymerase II elongation factor (AHRD V3.3 *** AT5G56120.1)														Solyc07g043250.1.1	1.952	1.42874e-07	VQ motif-containing protein 22 (AHRD V3.3 *** A0A2G2Z0Y6_CAPAN)
Solyc01g080570.4.1	1	1	5	3.012	0.00262143	Inosine-uridine preferring nucleoside hydrolase family protein (AHRD V3.3 *** A0A2U1LEG5_ARTAN)														Solyc02g087880.3.1	-1.55	1.44951e-07	Tubulin alpha chain (AHRD V3.3 *** A0A1U8FRN4_CAPAN)
Solyc04g078310.3.1	25	23	28	-1.538	0.00264274	cyclin A3_1														Solyc05g006120.3.1	0.992	1.45672e-07	DNA polymerase lambda-like protein (AHRD V3.3 *** A0A2K3P2F9_TRIPR)
Solyc12g014310.2.1	193	210	190	0.468	0.00264562	pathogenesis-related family protein (AHRD V3.3 *** AT1G78780.5)														Solyc02g071770.3.1	1.16	1.46792e-07	oil body-associated protein 2A-like (AHRD V3.3 *** A0A2I4FEE8_9ROSI)
Solyc06g009140.3.1	358	187	589	1.665	0.00264823	Late embryogenesis abundant protein Lea5 (AHRD V3.3 *** A0A1J3JXG8_NOCCA)														Solyc07g066350.1.1	-1.139	1.47894e-07	serine/arginine repetitive matrix-like protein (AHRD V3.3 *** AT1G56020.1)
Solyc03g007600.3.1	753	745	737	0.33	0.00271576	Pentatricopeptide repeat-containing protein (AHRD V3.3 *** A0A1U8G739_CAPAN)														Solyc02g063490.3.1	0.416	1.48613e-07	Malate dehydrogenase (AHRD V3.3 *** A0A2G2XBH7_CAPBA)
Solyc11g012320.3.1	1013	837	1277	-1.658	0.00271576	induced stolen tip protein TUB8-like isoform 1 (AHRD V3.3 *-* NP_001332794.1)														Solyc09g074460.3.1	0.406	1.56773e-07	RING/U-box superfamily protein (AHRD V3.3 *-* A0A2U1PFG2_ARTAN)
Solyc01g088690.3.1	409	404	481	0.385	0.0027723	Protein kinase superfamily protein (AHRD V3.3 *** A0A2U1KAY9_ARTAN)														Solyc09g074270.3.1	1.127	1.61291e-07	Gibberellin receptor (AHRD V3.3 *** E3VJP7_9FABA)
Solyc10g049600.3.1	541	443	538	0.388	0.00278854	3-oxo-Delta(4,5)-steroid 5-beta-reductase (AHRD V3.3 *** A0A2G3BY50_CAPCH)														Solyc02g070260.4.1	-0.738	1.67584e-07	Outer arm dynein light chain 1 protein (AHRD V3.3 *** A0A2U1P7A2_ARTAN)
Solyc11g033283.1.1	104	121	98	-0.77	0.00278854	Protein NRT1/ PTR FAMILY 6.1 (AHRD V3.3 *** A0A2G2ZGE5_CAPAN)														Solyc07g066180.2.1	-1.015	1.67849e-07	P-loop containing nucleoside triphosphate hydrolases superfamily protein (AHRD V3.3 *** AT5G56220.2)
Solyc01g094830.4.1	321	268	393	-0.507	0.00279079	G-type lectin S-receptor-like serine/threonine-protein kinase SD2-2 (AHRD V3.3 *** A0A2G3BSY6_CAPCH)														Solyc02g094120.3.1	0.728	1.69209e-07	sulfite oxidase
Solyc10g085200.2.1	1783	1887	1754	0.246	0.00280118	Acyl-CoA oxidase/dehydrogenase (AHRD V3.3 *** A0A200PWV2_9MAGN)														Solyc02g071470.4.1	0.921	1.69429e-07	2-oxoglutarate (2OG) and Fe(II)-dependent oxygenase superfamily protein (AHRD V3.3 *** Q9SB33_ARATH)
Solyc07g043410.1.1	1	11	8	1.345	0.00282208	Glycosyltransferase (AHRD V3.3 *** E5L3S0_SOLLC)														Solyc05g007250.3.1	-0.472	1.70207e-07	40S ribosomal protein S9 (AHRD V3.3 *** A0A1U8EPE0_CAPAN)
Solyc12g014250.2.1	312	327	307	-0.319	0.00282809	Phosphoenolpyruvate carboxylase (AHRD V3.3 *** A0A2G2VCE6_CAPBA)														Solyc02g086740.1.1	-1.078	1.76641e-07	50S ribosomal protein L12, chloroplastic (AHRD V3.3 *** A0A2G3D9E1_CAPCH)
Solyc03g111830.4.1	517	709	540	0.544	0.00287577	Protein-L-isoaspartate O-methyltransferase (AHRD V3.3 *** A0A2G2X8E9_CAPBA),Pfam:PF01135														Solyc03g097440.3.1	0.991	1.76645e-07	11-beta-hydroxysteroid dehydrogenase 1A (AHRD V3.3 *** A0A2G3A0G7_CAPAN)
Solyc09g090350.3.1	20	10	26	-1.446	0.00287577	Long-chain-alcohol oxidase (AHRD V3.3 *** A0A1U8G4D7_CAPAN)														Solyc08g074630.2.1	6.298	1.81588e-07	Polyphenol oxidase (AHRD V3.3 *** O49912_TOBAC)
Solyc07g005940.4.1	1044	997	1116	0.225	0.00291261	V-type proton ATPase subunit H (AHRD V3.3 *** A0A2G2YZQ7_CAPAN)														Solyc08g016170.3.1	-0.635	1.82467e-07	3-oxoacyl-[acyl-carrier-protein] synthase (AHRD V3.3 *** A0A1J7GJV4_LUPAN)
Solyc08g076880.3.1	37	69	84	1.283	0.00291821	Succinate dehydrogenase [ubiquinone] iron-sulfur subunit, mitochondrial (AHRD V3.3 *-* A0A2G2XLC0_CAPBA)														Solyc02g078400.3.1	-2.814	1.87053e-07	Allantoinase (AHRD V3.3 *** A0A2G3D677_CAPCH)
Solyc01g006670.2.1	38	45	40	0.657	0.00293839	Glycosyltransferase (AHRD V3.3 *** A0A2I4H5S7_9ROSI)														Solyc07g054210.3.1	-1.008	1.87053e-07	light dependent NADH:protochlorophyllide oxidoreductase 2
Solyc05g053170.3.1	102	94	112	2.115	0.00298972	Chalcone synthase (AHRD V3.3 *** A0A2G2ZJX1_CAPAN)														Solyc01g109880.3.1	1.161	1.89208e-07	BZIP transcription factor (AHRD V3.3 *** Q8GTZ1_CAPCH)
Solyc02g080660.3.1	105	94	103	-0.7	0.00299165	Glucan endo-1,3-beta-glucosidase 1 (AHRD V3.3 *** A0A1U8FWM4_CAPAN)														Solyc04g005650.3.1	0.407	1.93069e-07	Peroxisomal nicotinamide adenine dinucleotide carrier (AHRD V3.3 *** A0A2G2ZHF7_CAPAN)
Solyc03g083000.3.1	448	550	455	0.597	0.00299165	Transmembrane protein (AHRD V3.3 *-* F4IJ67_ARATH)														Solyc12g014310.2.1	0.802	1.93069e-07	pathogenesis-related family protein (AHRD V3.3 *** AT1G78780.5)
Solyc09g091530.2.1	143	141	146	0.826	0.00303067	S-adenosyl-L-methionine-dependent methyltransferases superfamily protein (AHRD V3.3 *** Q9FJZ6_ARATH)														Solyc05g046390.3.1	-0.605	2.05632e-07	neuronal acetylcholine receptor subunit alpha-5 (AHRD V3.3 *** AT2G31490.1)
Solyc09g065870.4.1	132	125	127	0.502	0.00306385	E3 ubiquitin-protein ligase RGLG2 (AHRD V3.3 *** A0A2G2ZXW2_CAPAN)														Solyc02g085790.3.1	-0.37	2.05922e-07	T-complex protein 1 subunit zeta (AHRD V3.3 *** A0A2G3D7N6_CAPCH)
Solyc03g082380.4.1	2913	2814	2817	0.258	0.00307935	Serine/arginine-rich-splicing factor SR34A (AHRD V3.3 *** A0A0M8KRL2_NICAT)														Solyc08g081150.4.1	-0.57	2.05922e-07	GMP synthase [glutamine-hydrolyzing] (AHRD V3.3 *** A0A2G3DAK4_CAPCH)
Solyc01g057310.4.1	19	18	30	-1.056	0.00308392	Phragmoplast orienting kinesin 2 (AHRD V3.3 *** A0A2G2XPE0_CAPBA)														Solyc04g063290.3.1	-0.361	2.06561e-07	40S ribosomal protein S2 (AHRD V3.3 *** A0A2G2ZPD5_CAPAN)
Solyc08g006790.4.1	23	14	13	-1.683	0.00308392	Early nodulin-like protein 3 (AHRD V3.3 *** A0A2G3AND2_CAPAN)														Solyc07g062970.3.1	0.974	2.12575e-07	protein phosphatase 2C
Solyc04g074350.3.1	74	90	73	0.873	0.0030873	Glycosyltransferase (AHRD V3.3 *** A0A2G3CNS7_CAPCH)														Solyc03g120780.3.1	-0.646	2.17984e-07	Ribosomal protein L37 (AHRD V3.3 *** A0A1J7I2W0_LUPAN)
Solyc11g010920.3.1	111	125	96	-0.445	0.0030873	Kinesin-4 (AHRD V3.3 *** A0A2G3B0C5_CAPCH)														Solyc01g105450.4.1	1.122	2.19369e-07	ABC transporter G family member 11 (AHRD V3.3 *** A0A2G2VAJ3_CAPBA)
Solyc10g086400.2.1	7574	7972	7742	0.297	0.003089	THO complex subunit 4B (AHRD V3.3 *** A0A2G3BF44_CAPCH)														Solyc04g016420.3.1	0.712	2.26709e-07	hypothetical protein (AHRD V3.3 *-* AT5G04000.2)
Solyc10g018510.2.1	41	72	37	0.802	0.00309133	bHLH transcription factor 063														Solyc11g030600.3.1	-0.583	2.3587e-07	cytosine-5 DNA methyltransferase
Solyc07g007710.4.1	720	1112	850	0.874	0.00309929	Defensin protein (AHRD V3.3 *** B1N680_SOLLC),Pfam:PF00304														Solyc11g069790.2.1	-0.373	2.36051e-07	60 kDa chaperonin (AHRD V3.3 *** B2IXD2_NOSP7)
Solyc09g059270.3.1	1302	1656	1111	0.489	0.00312362	ER lumen protein retaining receptor (AHRD V3.3 *** A0A200QBW0_9MAGN)														Solyc03g025950.4.1	0.466	2.38096e-07	Membrane steroid-binding protein (AHRD V3.3 *** G5DXK7_SILLA)
Solyc04g054260.4.1	31	33	35	0.646	0.00317158	Cytochrome p450 (AHRD V3.3 *** A0A2K3NDQ9_TRIPR)														Solyc03g112580.3.1	-1.205	2.41564e-07	Receptor protein kinase, putative (AHRD V3.3 *** B9RAX9_RICCO)
Solyc07g043230.3.1	16	24	21	1.06	0.00320097	Zinc transporter protein (AHRD V3.3 *** A5BDR3_VITVI)														Solyc01g010700.3.1	1.075	2.44517e-07	SNF1-related protein kinase regulatory subunit gamma-1-like (AHRD V3.3 *** A0A2G3DFN0_CAPCH)
Solyc02g094160.1.1	295	249	281	-0.509	0.00320695	Ribonucleoside-diphosphate reductase small chain (AHRD V3.3 *** A0A1U8FR86_CAPAN)														Solyc08g006460.3.1	1.007	2.44517e-07	RING/U-box superfamily protein (AHRD V3.3 *** A0A1P8BF19_ARATH)
Solyc06g075990.4.1	1058	1470	1113	0.691	0.0032262	Glyoxalase-like domain (AHRD V3.3 *** A0A200R6M5_9MAGN),Pfam:PF18029														Solyc09g075155.1.1	-0.404	2.56979e-07	60S ribosomal protein L22 (AHRD V3.3 *** A0A1Y1HUA2_KLENI)
Solyc06g064440.3.1	394	392	385	-0.365	0.00324559	RING/U-box superfamily protein (AHRD V3.3 *-* A0A1P8B8Z6_ARATH)														Solyc02g023970.3.1	-0.308	2.58691e-07	Obg-like ATPase 1 (AHRD V3.3 *** A0A2G2XB41_CAPBA)
Solyc06g076700.1.1	411	374	373	-0.338	0.00331185	UPF0503 protein, chloroplastic (AHRD V3.3 *** A0A1J3D8K5_NOCCA)														Solyc02g089960.3.1	1.141	2.58691e-07	transmembrane family 220 helix protein (AHRD V3.3 *** AT2G23755.1)
Solyc12g099440.3.1	31862	33127	33531	0.293	0.0033258	Glyoxysomal fatty acid beta-oxidation multifunctional protein MFP-a (AHRD V3.3 *** A0A2G2VJQ0_CAPBA)														Solyc01g105010.3.1	-0.573	2.59644e-07	Non-specific lipid-transfer protein-like protein (AHRD V3.3 *** A0A2G2W8U5_CAPBA)
Solyc04g005420.4.1	549	664	468	0.578	0.00332854	Carbohydrate-binding X8 domain superfamily protein (AHRD V3.3 *-* A0A1P8AZV6_ARATH)														Solyc08g082940.2.1	-1.121	2.63352e-07	Transcription factor (AHRD V3.3 *-* A0A2G3CBE0_CAPCH)
Solyc01g105540.4.1	719	656	658	-0.285	0.00333391	Dicarboxylate transporter 2.1, chloroplastic (AHRD V3.3 *** A0A2G2VAJ2_CAPBA)														Solyc01g086870.3.1	0.875	2.64542e-07	bHLH transcription factor 076
Solyc12g008500.2.1	68	107	111	0.697	0.00334856	receptor-like protein kinase 5 (AHRD V3.3 *** A0A1S4BN50_TOBAC)														Solyc03g025520.4.1	-0.501	2.71936e-07	60S ribosomal protein L36 (AHRD V3.3 *-* A0A2G2Z8V1_CAPAN)
Solyc01g090300.2.1	0	0	1	2.898	0.00336419	Ethylene-responsive transcription factor 2 (AHRD V3.3 *** A0A2G3DF02_CAPCH)														Solyc06g072650.1.1	1.98	2.78598e-07	Small auxin up-regulated RNA61
Solyc12g007020.2.1	16	15	15	-0.896	0.00343551	DUF936 domain-containing protein (AHRD V3.3 *** A0A1Q3CPT5_CEPFO)														Solyc07g053640.1.1	-1.436	2.78605e-07	Arabinogalactan-protein (AHRD V3.3 *-* Q41256_NICAL)
Solyc02g080500.3.1	785	768	716	-0.421	0.00352378	hypothetical protein (AHRD V3.3 *** AT1G61900.1)														Solyc01g096040.4.1	0.605	2.86539e-07	Eukaryotic aspartyl protease family protein (AHRD V3.3 *** A0A072U5I5_MEDTR)
Solyc04g024710.4.1	232	216	227	0.354	0.0035588	Cysteine proteinases superfamily protein (AHRD V3.3 *** A0A2U1NKP1_ARTAN)														Solyc01g096570.3.1	0.685	2.88252e-07	Exonuclease (AHRD V3.3 *** A0A200Q3Q8_9MAGN)
Solyc07g053820.3.1	15	15	13	-1.145	0.0035588	Mitotic checkpoint serine/threonine-protein kinase BUB1 (AHRD V3.3 *** A0A1U8HBH8_CAPAN)														Solyc01g100530.3.1	-1.406	2.90366e-07	Arm repeat superfamily protein (AHRD V3.3 *** A0A2K3NTC9_TRIPR)
Solyc12g096570.1.1	32	29	45	0.74	0.00357013	auxin-regulated gene involved in organ size (AHRD V3.3 -** AT3G59900.1)														Solyc06g076950.3.1	0.527	2.90366e-07	Inositol 3-kinase (AHRD V3.3 *** A0A2G3CBP8_CAPCH)
Solyc02g079290.3.1	1226	1561	1115	0.795	0.00357068	FLOWERING LOCUS T/ TERMINAL FLOWER 1-like protein (AHRD V3.3 *** Q6L5N9_POPNI)														Solyc11g008960.3.1	0.544	2.91255e-07	Receptor-like protein kinase (AHRD V3.3 *** A0A0K9P3X9_ZOSMR)
Solyc04g008880.4.1	184	155	139	-0.514	0.00357972	UDP-N-acetylmuramoyl-tripeptide--D-alanyl-D-alanine ligase (AHRD V3.3 *** A0A318T9G3_9RHIZ)														Solyc01g103590.4.1	1.821	2.97296e-07	Lactoylglutathione lyase / glyoxalase (AHRD V3.3 *** A0A1Y1HY85_KLENI)
Solyc03g116110.3.1	547	516	499	-0.236	0.0037037	Alpha/beta-Hydrolases superfamily protein (AHRD V3.3 *** A0A2U1KGJ2_ARTAN)														Solyc09g014450.4.1	0.714	2.97296e-07	Clathrin light chain (AHRD V3.3 *** A0A2G3BKE5_CAPCH)
Solyc01g108400.3.1	329	235	294	-0.927	0.0037378	CDPK-related protein kinase (AHRD V3.3 *** A0A2G3AU42_CAPCH)														Solyc01g090790.4.1	1.165	2.99544e-07	bHLH transcription factor
Solyc06g062920.3.1	6	8	24	1.726	0.00376563	auxin-regulated dual specificity cytosolic kinase														Solyc01g105650.4.1	4.561	2.99544e-07	2-oxoglutarate (2OG) and Fe(II)-dependent oxygenase superfamily protein (AHRD V3.3 *** A0A2U1MCV6_ARTAN)
Solyc10g078190.2.1	1808	1652	1793	0.351	0.00376563	cytosine-5 DNA methyltransferaseL1														Solyc02g068150.4.1	-0.917	2.99544e-07	Nuclear transport factor 2 (AHRD V3.3 *** A0A2G2XD55_CAPBA)
Solyc07g062990.2.1	222	282	258	0.716	0.0037746	late embryogenesis abundant protein 1-like (AHRD V3.3 --* A0A2I4H8I2_9ROSI)														Solyc03g122340.3.1	1.247	2.9965e-07	lipoxygenase D
Solyc02g087950.3.1	129	104	154	0.465	0.00379214	DUF1666 domain-containing protein (AHRD V3.3 *** A0A1Q3AQV7_CEPFO)														Solyc09g092320.3.1	-0.535	3.00862e-07	RNA binding protein (AHRD V3.3 *** O23793_NICSY)
Solyc02g087740.3.1	1934	1715	2068	0.622	0.00382248	Plant cysteine oxidase 2 (AHRD V3.3 *** A0A2G3AC71_CAPAN)														Solyc04g064850.3.1	0.774	3.01681e-07	Protein LAZ1-like protein 1 (AHRD V3.3 *** A0A2G2WZ08_CAPBA)
Solyc06g076120.2.1	245	206	218	-0.563	0.00382248	Fasciclin-like arabinogalactan protein 4 (AHRD V3.3 *** A0A2G2ZDY4_CAPAN)														Solyc04g080790.3.1	0.919	3.01831e-07	BEL1-like homeodomain protein 7 (AHRD V3.3 *** A0A2G3AXA7_CAPCH)
Solyc05g053890.3.1	7	7	12	1.039	0.00382642	Glycosyltransferase (AHRD V3.3 *** A0A2I4EYF5_9ROSI)														Solyc12g014300.3.1	0.94	3.01831e-07	Transcription factor (AHRD V3.3 *** A0A2U1MTT1_ARTAN)
Solyc07g056060.4.1	22	24	12	-1.229	0.00383654	transmembrane protein (AHRD V3.3 *** AT5G65440.9)														Solyc10g086500.1.1	1.492	3.09776e-07	steroid 5 alpha reductase DET2
Solyc09g009200.3.1	67	48	78	-0.841	0.00384432	Growth-regulating factor 3 (AHRD V3.3 *** A0A2G3BIU0_CAPCH)														Solyc08g075960.3.1	1.193	3.10958e-07	MOB kinase activator family (AHRD V3.3 *** A0A2U1N847_ARTAN)
Solyc10g085880.1.1	78	83	96	0.696	0.00394434	UDP-glycosyltransferase 73C4 (AHRD V3.3 *** U73C4_SOLLC)														Solyc08g076880.3.1	2.115	3.10958e-07	Succinate dehydrogenase [ubiquinone] iron-sulfur subunit, mitochondrial (AHRD V3.3 *-* A0A2G2XLC0_CAPBA)
Solyc04g082420.3.1	857	1060	808	0.491	0.0039636	BTB/POZ domain-containing protein (AHRD V3.3 *** A0A1U8GAB1_CAPAN)														Solyc12g013960.3.1	1.618	3.1352e-07	DUF688 domain-containing protein (AHRD V3.3 *** A0A1Q3CVC4_CEPFO)
Solyc05g054370.2.1	4709	5245	4602	0.289	0.00398503	Acyl-CoA dehydrogenase family member 10 (AHRD V3.3 *** A0A1J3CLI6_NOCCA)														Solyc05g005710.4.1	0.605	3.34152e-07	spermidine synthase,Pfam:PF01564
Solyc08g080400.2.1	11	5	5	-1.472	0.00398853	Transcription factor GRAS (AHRD V3.3 *** A0A200QUK0_9MAGN)														Solyc01g006160.3.1	-0.587	3.35747e-07	60S acidic ribosomal protein P1 (AHRD V3.3 *** A0A2G2W8Q0_CAPBA),Pfam:PF00428
Solyc12g013820.3.1	1206	1147	1233	0.341	0.00398853	Ubiquitin-conjugating enzyme (AHRD V3.3 *-* A0A200QWS6_9MAGN)														Solyc08g075150.3.1	1.305	3.39737e-07	coiled-coil protein (AHRD V3.3 *** AT5G45310.2)
Solyc08g080640.2.1	1284	1327	1539	0.755	0.00403245	NP24 protein precursor														Solyc06g074110.3.1	-0.601	3.45495e-07	Transcription factor (AHRD V3.3 *** A0A2G2WMH3_CAPBA)
Solyc07g007755.1.1	77	50	98	1.404	0.00404093	Defensin protein (AHRD V3.3 *** B1N681_SOLPI)														Solyc05g053170.3.1	4.532	3.48702e-07	Chalcone synthase (AHRD V3.3 *** A0A2G2ZJX1_CAPAN)
Solyc11g012510.3.1	262	241	394	0.576	0.00407572	GRAS1														Solyc02g092820.4.1	-1.528	3.51281e-07	IAA-amido synthetase 3-4
Solyc05g009720.3.1	25	47	31	1.011	0.00408566	Myb-like transcription factor family protein (AHRD V3.3 *** A0A1P8AW12_ARATH)														Solyc07g056280.3.1	1.628	3.51281e-07	WRKY transcription factor 30
Solyc11g065930.3.1	600	592	646	0.337	0.00408693	Xanthine dehydrogenase (AHRD V3.3 *** A0A2G2VNZ2_CAPBA)														Solyc04g078470.3.1	-1.726	3.54317e-07	D-type cyclin-3
Solyc10g078330.2.1	7	13	4	-1.413	0.00412259	B-type cyclin														Solyc06g067980.3.1	1.233	3.54317e-07	repressed By RIM101 protein 1 (AHRD V3.3 --* XP_011091441.1)
Solyc09g014230.2.1	3096	3130	2731	-0.384	0.00412816	Major facilitator superfamily protein (AHRD V3.3 *** A0A1P8AP16_ARATH)														Solyc08g079160.3.1	0.757	3.56954e-07	Vacuolar-processing enzyme (AHRD V3.3 *** A0A2G2XLA7_CAPBA)
Solyc04g011430.3.1	16773	18349	16555	0.401	0.00420445	Ubiquitin conjugating enzyme (AHRD V3.3 *** A0A172MJZ4_PAESU)														Solyc08g062783.1.1	1.378	3.64861e-07	Unknown protein
Solyc04g014540.3.1	319	250	297	-0.352	0.00420445	Zinc finger protein 3 (AHRD V3.3 *** A0A2G2XAC6_CAPBA)														Solyc09g031780.3.1	-0.323	3.65219e-07	Protein, chloroplastic (AHRD V3.3 *** A0A2G2XVT4_CAPAN)
Solyc10g047530.2.1	66	61	62	-1.518	0.00426188	Phototropic-responsive NPH3 family protein (AHRD V3.3 *** A0A2U1PJR6_ARTAN)														Solyc12g013880.2.1	-0.601	3.65219e-07	Origin recognition complex subunit 3 (AHRD V3.3 *** A0A2U1N3V6_ARTAN)
Solyc01g090350.3.1	65419	53376	81829	0.469	0.00426937	Non-specific lipid-transfer protein (AHRD V3.3 *** K4AYX6_SOLLC)														Solyc03g032040.3.1	-0.851	3.7249e-07	Tonoplast monosaccharide transporter 1
Solyc11g066870.3.1	1646	1489	1614	-0.183	0.00426937	MORN (Membrane Occupation and Recognition Nexus) repeat-containing protein (AHRD V3.3 *** AT5G22640.1)														Solyc05g006760.4.1	0.72	3.7249e-07	Tetratricopeptide repeat (TPR)-like superfamily protein (AHRD V3.3 *** A0A2U1KMN1_ARTAN)
Solyc02g062770.2.1	2014	2720	1558	0.696	0.00427115	late embryogenesis abundant protein (AHRD V3.3 *** AT5G66780.1)														Solyc04g010240.3.1	-0.393	3.74551e-07	60S ribosomal protein L35 (AHRD V3.3 *** A0A2G2ZKJ8_CAPAN)
Solyc06g005490.3.1	1419	1357	1340	0.42	0.00429753	Triosephosphate isomerase (AHRD V3.3 *** A0A200R1E9_9MAGN)														Solyc01g096810.3.1	0.86	3.76949e-07	EIL3
Solyc08g075810.3.1	360	325	344	0.292	0.00434322	AMP-dependent synthetase/ligase (AHRD V3.3 *** A0A200QNF3_9MAGN)														Solyc09g074670.4.1	0.435	3.76949e-07	Zinc finger, CW-type (AHRD V3.3 *-* A0A2U1Q0I4_ARTAN)
Solyc12g049400.2.1	1	1	0	2.409	0.00435499	Tify (AHRD V3.3 *** A0A200Q172_9MAGN)														Solyc06g076120.2.1	-1.007	3.77612e-07	Fasciclin-like arabinogalactan protein 4 (AHRD V3.3 *** A0A2G2ZDY4_CAPAN)
Solyc02g093100.3.1	277	275	225	-0.427	0.00437169	Leucine-rich repeat protein kinase family protein (AHRD V3.3 *** A0A2U1N4I0_ARTAN)														Solyc04g080540.2.1	0.975	3.78379e-07	DNA polymerase epsilon catalytic subunit A (AHRD V3.3 *** AT1G19530.2)
Solyc06g066430.3.1	402	490	375	-0.431	0.00439654	SUN-like protein 18														Solyc10g045240.2.1	2.808	3.79173e-07	Beta-glucosidase (AHRD V3.3 *** F8R893_9MAGN)
Solyc06g082590.1.1	123	89	125	0.447	0.00442004	DNA-binding protein Pti6														Solyc12g088190.2.1	0.982	3.79686e-07	Amino acid permease (AHRD V3.3 *** A0A2K3NUE8_TRIPR)
Solyc01g094760.3.1	78	55	72	-0.749	0.00442116	Origin of replication complex subunit 5 (AHRD V3.3 *** A0A2G3BSZ3_CAPCH)														Solyc12g010020.3.1	8.91	3.84149e-07	Leucine aminopeptidase A1
Solyc02g076680.3.1	127	90	106	-1.129	0.00442116	DUF688 domain-containing protein (AHRD V3.3 *** A0A1Q3BIV2_CEPFO)														Solyc11g012670.1.1	-0.617	3.8462e-07	Pentatricopeptide repeat-containing protein (AHRD V3.3 *** A0A2U1LWS3_ARTAN)
Solyc06g066680.3.1	521	330	437	-0.778	0.00442116	Mitochondrial carrier protein (AHRD V3.3 *** A0A200PP03_9MAGN)														Solyc03g113450.4.1	-2.252	3.88095e-07	Receptor-like protein kinase (AHRD V3.3 *** Q9FM23_ARATH)
Solyc07g047770.4.1	2896	2447	2938	-0.316	0.00443281	Histidine kinase 2 (AHRD V3.3 *** A0A2G2Z2M2_CAPAN)														Solyc09g075290.3.1	-0.518	3.88494e-07	60S ribosomal protein L18 (AHRD V3.3 *** B6SJC8_MAIZE)
Solyc12g094680.3.1	111	56	100	-0.974	0.00443281	Protein kinase (AHRD V3.3 *** S8D6E4_9LAMI)														Solyc01g079880.3.1	0.635	3.90597e-07	Aluminum induced protein with YGL and LRDR motifs (AHRD V3.3 *** Q94BR2_ARATH)
Solyc11g073250.2.1	323	333	389	-0.37	0.0044394	Histone H2A (AHRD V3.3 *** Q9ST30_SOLME)														Solyc06g007220.4.1	-0.72	3.94274e-07	Unknown protein
Solyc09g018450.3.1	8074	8504	7788	-0.16	0.00444027	Ubiquitin activating enzyme E1 (AHRD V3.3 *** G1FER0_CAMSI)														Solyc01g073710.2.1	1.295	3.96969e-07	Calcium-binding EF-hand family protein (AHRD V3.3 *** O64866_ARATH)
Solyc06g008920.3.1	236	173	264	0.688	0.00445923	AMP-dependent synthetase/ligase (AHRD V3.3 *** A0A200QNF3_9MAGN)														Solyc07g052480.3.1	0.719	4.02759e-07	isocitrate lyase LEU18678
Solyc11g012020.2.1	47	34	22	-0.85	0.0044784	EH domain-containing protein 1 (AHRD V3.3 *** A0A1U8EYQ8_CAPAN)														Solyc02g090790.1.1	3.886	4.13767e-07	Ethylene-responsive transcription factor (AHRD V3.3 *** A0A2G3D8S0_CAPCH)
Solyc03g097990.3.1	706	682	731	0.307	0.00462506	RNA polymerase II subunit A C-terminal domain phosphatase SSU72 (AHRD V3.3 *** A0A1U8G7N7_CAPAN)														Solyc10g076350.2.1	-0.55	4.17107e-07	Macrophage migration inhibitory factor (AHRD V3.3 *** A0A2U1PAA1_ARTAN)
Solyc05g055870.3.1	213	170	257	0.647	0.00464238	F-box domain, Phloem protein 2-like protein (AHRD V3.3 *** A0A2U1PQ05_ARTAN)														Solyc02g062600.3.1	-0.596	4.19114e-07	GAMMA carbonic anhydrase (AHRD V3.3 *** G5DWW7_SILLA)
Solyc11g071620.3.1	164	103	185	-1.015	0.00464238	aldehyde oxidase 1														Solyc04g008810.3.1	-0.754	4.19536e-07	40S ribosomal protein S26 (AHRD V3.3 *-* A0A2G2X986_CAPBA)
Solyc06g060180.3.1	715	623	694	0.476	0.0046556	Terpene synthase (AHRD V3.3 *** G5CV42_SOLLC)														Solyc04g072760.3.1	1.184	4.24546e-07	Sulfate transporter (AHRD V3.3 *** S6A1Z9_NICAT)
Solyc05g015890.4.1	2892	3944	2706	0.589	0.00466774	transmembrane protein (AHRD V3.3 *** AT1G27990.1)														Solyc06g064630.3.1	-0.546	4.24546e-07	Ribosomal protein L15 (AHRD V3.3 *** A0A2G3CLB1_CAPCH)
Solyc01g006180.4.1	709	616	599	-0.26	0.00467789	P-loop containing nucleoside triphosphate hydrolases superfamily protein (AHRD V3.3 *** A0A2U1MH74_ARTAN)														Solyc04g014760.3.1	-0.458	4.39709e-07	Rho GDP-dissociation inhibitor 1 (AHRD V3.3 *** A0A2G2XAA8_CAPBA)
Solyc07g017610.3.1	84	139	104	0.614	0.00471717	Saccharopine dehydrogenase / Homospermidine synthase (AHRD V3.3 *** A0A200PV89_9MAGN)														Solyc02g062770.2.1	1.248	4.46417e-07	late embryogenesis abundant protein (AHRD V3.3 *** AT5G66780.1)
Solyc01g060030.3.1	1845	1922	1848	0.276	0.00473623	Zinc finger CCHC domain-containing protein 10 (AHRD V3.3 *** A0A2G3ART8_CAPCH)														Solyc09g075270.1.1	1.572	4.46417e-07	DUF538 family protein (AHRD V3.3 *** B6SJU2_MAIZE)
Solyc05g048750.3.1	2433	2416	2368	-0.287	0.00474463	coiled-coil protein (AHRD V3.3 *-* AT2G45520.1)														Solyc09g082210.4.1	-1.133	4.48112e-07	DUF581 domain-containing protein (AHRD V3.3 *** A0A1Q3DCU3_CEPFO)
Solyc03g033610.1.1	148	134	139	-0.528	0.00477297	Leucine-rich receptor-like protein kinase family protein (AHRD V3.3 *** A0A061DLN8_THECC)														Solyc06g082870.4.1	-0.571	4.49221e-07	60S ribosomal protein L5 (AHRD V3.3 *** A0A2I4H863_9ROSI)
Solyc11g022460.3.1	430	528	482	0.412	0.00482169	C2 calcium/lipid-binding plant phosphoribosyltransferase family protein (AHRD V3.3 *** A0A061FS12_THECC)														Solyc01g088610.4.1	-1.022	4.50318e-07	10 kDa chaperonin (AHRD V3.3 *** A0A2K3N899_TRIPR)
Solyc11g006830.2.1	445	403	418	-0.317	0.00482313	Hemerythrin-like protein (AHRD V3.3 *** A0A2U1NY74_ARTAN)														Solyc02g084840.3.1	1.347	4.5037e-07	Dehydrin (AHRD V3.3 *** A0A2R4KWH2_9SOLN)
Solyc07g063080.4.1	119	120	110	-0.563	0.0048427	Dynamin-related protein 5A (AHRD V3.3 *** A0A2G3C1N3_CAPCH)														Solyc01g096700.4.1	-0.509	4.56357e-07	DnaJ domain-containing protein (AHRD V3.3 *-* A0A2U1QIS2_ARTAN)
Solyc07g062730.1.1	648	681	632	-0.311	0.004859	Serine/Threonine-kinase pakA-like protein (AHRD V3.3 *-* AT3G15095.1)														Solyc11g010380.2.1	1.228	4.56357e-07	Protein DETOXIFICATION (AHRD V3.3 *** A0A328DDG5_9ASTE)
Solyc05g007120.4.1	823	898	793	-0.435	0.00488829	Leucine-rich repeat protein kinase family protein (AHRD V3.3 *** A0A2U1LJE3_ARTAN)														Solyc03g117680.4.1	0.928	4.65793e-07	ATP-dependent DNA helicase (AHRD V3.3 *** Q9ZUI1_ARATH)
Solyc02g092840.1.1	533	402	547	-0.514	0.00493945	Xyloglucan galactosyltransferase KATAMARI1 (AHRD V3.3 *** A0A2K3L4H3_TRIPR)														Solyc04g056380.3.1	1.067	4.676e-07	seipin-1 (AHRD V3.3 *** A0A2I4DXK6_9ROSI)
Solyc03g120890.3.1	299	200	265	-0.752	0.00493945	GATA transcription factor (AHRD V3.3 *** K4BMN8_SOLLC)														Solyc01g098790.2.1	1.327	4.70645e-07	Alpha-crystallin domain-containing protein 22.3 (AHRD V3.3 *** A0A2G2XZ98_CAPAN)
Solyc09g082690.3.1	64	123	93	0.634	0.00499183	superoxide dismutase														Solyc11g005230.1.1	1.226	4.75289e-07	Protein SENSITIVITY TO RED LIGHT REDUCED 1 (AHRD V3.3 *** A0A1J3HM31_NOCCA)
Solyc03g032190.3.1	31	18	11	-1.429	0.00502383	cyclinB2_7														Solyc03g111840.3.1	-0.387	4.8105e-07	RNA-binding protein (AHRD V3.3 *** Q40270_MESCR)
Solyc03g078640.1.1	1162	902	1017	-0.612	0.00502716	cell wall integrity/stress response component-like protein (AHRD V3.3 *-* AT4G39840.1)														Solyc04g007520.3.1	0.684	4.8105e-07	CDP-diacylglycerol--serine O-phosphatidyltransferase 1 (AHRD V3.3 *** A0A2G3CFI4_CAPCH)
Solyc09g089940.1.1	396	296	391	0.333	0.00502716	DUF2828 domain-containing protein (AHRD V3.3 *** A0A1Q3B0Q4_CEPFO)														Solyc06g008730.3.1	0.298	4.82052e-07	Peroxisome biogenesis protein 6 (AHRD V3.3 *** A0A2G3C3V9_CAPCH)
Solyc02g070810.4.1	901	874	806	-0.239	0.00506683	Nuclear pore complex protein (AHRD V3.3 *** A0A2G3D4U4_CAPCH)														Solyc12g100160.3.1	-0.588	4.91136e-07	50S ribosomal protein L6 (AHRD V3.3 *** A0A2G2YBF1_CAPAN)
Solyc07g043500.1.1	349	334	364	0.937	0.00506683	Glycosyltransferase (AHRD V3.3 *** C5NN15_CATRO)														Solyc06g034150.4.1	-1.05	4.96295e-07	8-amino-7-oxononanoate synthase (AHRD V3.3 *** A0A2I4E918_9ROSI)
Solyc12g094620.3.1	19678	18398	18162	0.36	0.0050753	catalase														Solyc02g094130.3.1	0.524	4.97491e-07	DCD (Development and Cell Death) domain protein (AHRD V3.3 *-* A0A2U1P2J5_ARTAN)
Solyc09g064870.3.1	456	462	459	0.274	0.00513106	DUF21 domain-containing protein (AHRD V3.3 *** A0A2G2VZ76_CAPBA)														Solyc11g042610.2.1	-0.365	5.02888e-07	40S ribosomal protein S5 (AHRD V3.3 *** A0A1U8EKR1_CAPAN)
Solyc01g066440.3.1	65	42	68	-0.72	0.00513296	hypothetical protein (AHRD V3.3 *** AT3G06840.1)														Solyc08g082000.4.1	0.617	5.05568e-07	hypothetical protein (AHRD V3.3 *-* AT5G53220.7)
Solyc08g059800.3.1	354	355	396	-0.306	0.00516689	TPX2 (Targeting protein for Xklp2) family protein (AHRD V3.3 *** A0A2K3NRR7_TRIPR)														Solyc02g090970.1.1	2.805	5.07238e-07	MAP kinase kinase kinase 21
Solyc02g086970.4.1	2453	1898	2284	0.324	0.0051851	Aldehyde dehydrogenase (AHRD V3.3 *** A0A2U1MUY7_ARTAN)														Solyc07g055120.4.1	0.624	5.07238e-07	F-box protein MAX2 (AHRD V3.3 *** A0A1U8HC06_CAPAN)
Solyc08g006460.3.1	300	336	330	0.541	0.0051851	RING/U-box superfamily protein (AHRD V3.3 *** A0A1P8BF19_ARATH)														Solyc12g042110.3.1	0.909	5.07561e-07	replication protein A 70 kDa DNA-binding subunit B-like isoform X1 (AHRD V3.3 *-* XP_025886291.1)
Solyc08g066590.3.1	4	3	8	-1.412	0.0051851	Late embryogenesis abundant protein-related / LEA protein-like protein (AHRD V3.3 *-* A0A178VGJ3_ARATH)														Solyc01g006120.4.1	0.501	5.15592e-07	Protein kinase family protein (AHRD V3.3 *** A0A2U1M4N4_ARTAN)
Solyc11g010620.3.1	3	4	0	-1.491	0.00522207	basic helix loop helix (bHLH) DNA-binding superfamily protein (AHRD V3.3 *-* AT4G38062.1)														Solyc12g014140.3.1	-0.768	5.15592e-07	SlTCP3
Solyc01g103170.4.1	184	190	197	0.388	0.00525911	Lysine ketoglutarate reductase trans-splicing-like protein, putative (DUF707) (AHRD V3.3 *** F4JRK4_ARATH)														Solyc01g096630.3.1	1.008	5.19019e-07	Cilia-and flagella-associated protein 20 (AHRD V3.3 *-* A0A2G2YYL7_CAPAN)
Solyc01g006090.3.1	478	537	512	-0.332	0.00527407	Eukaryotic rRNA processing (AHRD V3.3 *** A0A2U1PZE8_ARTAN)														Solyc12g088960.2.1	-0.463	5.19019e-07	Unknown protein
Solyc04g077270.4.1	21	17	67	1.137	0.00527407	G-type lectin S-receptor-like serine/threonine-protein kinase (AHRD V3.3 *** A0A1U8GJN2_CAPAN)														Solyc02g069370.3.1	0.503	5.26879e-07	Ras-related protein Rab-5A (AHRD V3.3 *** A0A1U8FSC3_CAPAN)
Solyc08g075080.3.1	354	274	297	-0.419	0.00527407	RING/U-box superfamily protein (AHRD V3.3 *** F4KD57_ARATH)														Solyc10g079320.3.1	4.014	5.28596e-07	Glycosyltransferase (AHRD V3.3 *** A0A0A1WDL3_NICAT)
Solyc01g090360.3.1	66156	52113	78826	0.566	0.00530682	Non-specific lipid-transfer protein (AHRD V3.3 *** K4AYX7_SOLLC)														Solyc01g105220.3.1	1.43	5.32775e-07	alternative oxidase 2
Solyc06g007780.3.1	812	773	829	-0.221	0.00532231	Nuclear transport factor 2 (NTF2) family protein with RNA binding (RRM-RBD-RNP motifs) domain-containing protein (AHRD V3.3 *** F4J8X6_ARATH)														Solyc12g043120.2.1	-0.36	5.4052e-07	Heat shock protein 70 family (AHRD V3.3 *** A0A200PNX6_9MAGN)
Solyc12g014300.3.1	247	261	222	0.494	0.00532231	Transcription factor (AHRD V3.3 *** A0A2U1MTT1_ARTAN)														Solyc02g071920.3.1	-0.669	5.43923e-07	NOD26-like intrinsic protein 1.2
Solyc07g066120.3.1	403	470	376	0.564	0.00538946	Actin (AHRD V3.3 *** A0A2G9HV56_9LAMI)														Solyc06g066660.4.1	-0.545	5.4488e-07	Ribosomal protein L37 (AHRD V3.3 *** A0A2G2VAP4_CAPBA)
Solyc02g081440.4.1	74	64	66	-0.925	0.00545136	rho GTPase-activating protein (AHRD V3.3 *-* AT5G37010.1)														Solyc10g049270.2.1	0.727	5.5071e-07	Serine carboxypeptidase (AHRD V3.3 *** A0A2U1P833_ARTAN)
Solyc01g105160.4.1	851	823	866	0.205	0.00545141	Copper-transporting ATPase PAA1, chloroplastic (AHRD V3.3 *** A0A2G2X1Z0_CAPBA)														Solyc07g066400.1.1	1.926	5.51724e-07	seed maturation protein (AHRD V3.3 *-* AT3G12960.1)
Solyc02g067390.3.1	279	298	277	0.279	0.00552325	Binding partner of ACD11 1 (AHRD V3.3 *** A0A199VQH5_ANACO)														Solyc01g067480.4.1	-0.752	5.54962e-07	Acyl-CoA-binding domain-containing protein 4-like (AHRD V3.3 *** A0A2K3NUA0_TRIPR)
Solyc06g053810.3.1	112	101	126	0.706	0.00557098	p-loop containing nucleoside triphosphate hydrolases superfamily protein (AHRD V3.3 *** Q0WUY1_ARATH)														Solyc01g005030.4.1	0.718	5.56268e-07	MAP kinase kinase kinase 1
Solyc01g098790.2.1	135	175	123	0.765	0.00560058	Alpha-crystallin domain-containing protein 22.3 (AHRD V3.3 *** A0A2G2XZ98_CAPAN)														Solyc08g075090.4.1	-0.589	5.69295e-07	bHLH transcription factor144
Solyc05g013160.4.1	186	180	195	-0.345	0.00563682	ribulose-1,5 bisphosphate carboxylase/oxygenase large subunit N-methyltransferase, chloroplastic (AHRD V3.3 *** A0A1S3YNP9_TOBAC)														Solyc03g123600.4.1	1.356	5.72974e-07	Alanine aminotransferase (AHRD V3.3 *** Q9S768_ORYSA)
Solyc02g086770.3.1	101	45	103	0.838	0.00572089	Cinnamoyl-CoA reductase (AHRD V3.3 *** A0A172WBP6_DAUCA)														Solyc08g080380.4.1	2.155	5.7377e-07	Cytochrome P450 (AHRD V3.3 *** A0A2U1Q499_ARTAN)
Solyc08g080453.1.1	13	12	11	-0.723	0.00572089	Serine/threonine-protein kinase CTR1 (AHRD V3.3 *** A0A2G3DBE0_CAPCH)														Solyc06g082140.3.1	-0.616	5.83908e-07	Unknown protein
Solyc06g068270.3.1	3317	3019	3353	0.3	0.00572648	2-oxoglutarate (2OG) and Fe(II)-dependent oxygenase superfamily protein (AHRD V3.3 *** Q9XIA5_ARATH)														Solyc06g083040.3.1	4.164	5.90911e-07	wound-inducible carboxypeptidase
Solyc10g008320.1.1	24	20	34	-1.053	0.0057334	microtubule-associated protein (AHRD V3.3 *** AT4G28310.1)														Solyc01g107730.3.1	-1.232	5.9155e-07	D-type cyclin-2
Solyc02g063523.1.1	2742	2565	2668	0.273	0.00578929	Squalene epoxidase (AHRD V3.3 *** I6YVX5_9ASPA)														Solyc06g007760.4.1	-1.619	6.16483e-07	Ycf54-like protein (AHRD V3.3 *** B4FED9_MAIZE)
Solyc03g116060.4.1	776	521	631	-1.458	0.00578929	Gibberellin-regulated protein 6 (AHRD V3.3 *** A0A2G3CZG9_CAPCH)														Solyc10g055810.2.1	0.746	6.16483e-07	chitinase Z15140
Solyc04g005830.3.1	70	72	66	-0.538	0.00578929	P-loop containing nucleoside triphosphate hydrolases superfamily protein (AHRD V3.3 *** A0A2U1KZ59_ARTAN)														Solyc09g092390.2.1	-0.879	6.24435e-07	Adenosylhomocysteinase (AHRD V3.3 *** A0A2G2W262_CAPBA)
Solyc06g076400.3.1	3193	2970	3537	0.423	0.00578929	Protein phosphatase 2C (AHRD V3.3 *** A0A2U1KC05_ARTAN)														Solyc11g011030.2.1	7.302	6.24519e-07	Pto-responsive gene 1
Solyc08g080130.3.1	117	115	141	-0.85	0.00578929	phospholipase PLDb1														Solyc04g053130.4.1	0.955	6.37829e-07	Stress enhanced protein 2, chloroplastic (AHRD V3.3 *** A0A1U8F0B2_CAPAN)
Solyc08g083330.2.1	13838	14125	13335	0.324	0.00578929	Polyketide cyclase/dehydrase and lipid transport superfamily protein (AHRD V3.3 *** Q9XIR9_ARATH)														Solyc07g056270.3.1	-1.365	6.42563e-07	Receptor-like protein kinase (AHRD V3.3 *** A0A2K3P4G5_TRIPR)
Solyc09g065480.2.1	104	89	86	-0.574	0.00578929	type I inositol polyphosphate 5-phosphatase 4-like (AHRD V3.3 *** A0A2I4HJ41_9ROSI)														Solyc07g065050.4.1	-0.533	6.7383e-07	Cell division protein FtsZ (AHRD V3.3 *** A0A2G2WFK7_CAPBA)
Solyc11g006410.2.1	191	214	241	0.335	0.00578929	EEIG1/EHBP1 N-terminal domain (AHRD V3.3 *** A0A200Q9Q9_9MAGN)														Solyc03g120890.3.1	-1.404	6.80441e-07	GATA transcription factor (AHRD V3.3 *** K4BMN8_SOLLC)
Solyc11g072620.1.1	85	88	70	0.926	0.00578929	Unknown protein														Solyc11g017140.3.1	0.538	6.80441e-07	Zinc finger protein (AHRD V3.3 *** A0A200QPB2_9MAGN)
Solyc12g009270.1.1	43	29	28	-1.019	0.00578929	Plant invertase/pectin methylesterase inhibitor superfamily protein (AHRD V3.3 *** A0A061GSW0_THECC)														Solyc01g009520.4.1	-0.473	6.8313e-07	Ribosomal protein (AHRD V3.3 *** Q6ER67_ORYSJ)
Solyc08g081890.4.1	313	264	296	-0.727	0.0058439	ABC transporter C family member 10 (AHRD V3.3 *** A0A1U8GDT9_CAPAN)														Solyc02g082440.2.1	0.633	6.84338e-07	Unknown protein
Solyc03g093340.4.1	0	0	0	0.379	0.00586573	Uncharacterized conserved protein (UCP012943) (AHRD V3.3 *** AT4G25170.1)														Solyc03g112630.3.1	1.129	6.99919e-07	plant UBX domain-containing protein 10-like (AHRD V3.3 *** A0A2G2XZ29_CAPAN)
Solyc10g079320.3.1	1	4	2	1.722	0.00588941	Glycosyltransferase (AHRD V3.3 *** A0A0A1WDL3_NICAT)														Solyc09g010630.3.1	-0.361	7.06469e-07	HSC2-like
Solyc07g025400.4.1	124	112	115	0.389	0.00595033	Unknown protein														Solyc06g084310.4.1	-0.591	7.07061e-07	Small nuclear ribonucleoprotein Sm D1 (AHRD V3.3 *** A0A2U1M5R8_ARTAN)
Solyc08g006760.4.1	95	103	113	0.453	0.00595033	Unknown protein														Solyc05g013990.3.1	-0.528	7.12612e-07	T-complex protein 1 subunit epsilon (AHRD V3.3 *** A0A1U8GBL8_CAPAN)
Solyc10g047370.2.1	938	941	937	0.252	0.00597033	Pentatricopeptide repeat-containing protein, mitochondrial (AHRD V3.3 *** A0A2G2YK70_CAPAN)														Solyc09g090910.3.1	-0.719	7.26925e-07	auxin-regulated IAA13
Solyc02g082830.3.1	1123	1050	1186	-0.364	0.00601798	Phosphoserine aminotransferase (AHRD V3.3 *** A0A328DLJ5_9ASTE)														Solyc06g009130.3.1	1.301	7.31143e-07	Magnesium/proton exchanger family member (AHRD V3.3 *** K4C3U3_SOLLC)
Solyc12g014380.3.1	3635	3337	3281	0.168	0.0060727	glucose-6-phosphate isomerase DQ451687														Solyc10g083380.2.1	1.762	7.50038e-07	Basic-leucine zipper (BZIP) transcription factor family protein (AHRD V3.3 *-* Q8L5Y2_ARATH)
Solyc07g006500.3.1	791	1330	1432	0.869	0.00615092	trehalose-6-phosphate synthase 1														Solyc06g007520.4.1	-0.466	7.70112e-07	60S ribosomal protein L10 (AHRD V3.3 *** A0A2G2Z7S9_CAPAN)
Solyc01g094340.3.1	140	164	138	0.547	0.00616805	Acetyl-coenzyme A carboxylase carboxyl transferase subunit alpha (AHRD V3.3 *** B5LAS6_CAPAN)														Solyc11g067250.3.1	1.082	7.72614e-07	Poly [ADP-ribose] polymerase (AHRD V3.3 *** A0A2G2Y1R0_CAPAN)
Solyc08g007980.3.1	4	1	7	2.062	0.00616805	LURP-one-like protein (AHRD V3.3 *** A0A1P8AWJ7_ARATH)														Solyc04g016380.3.1	-0.573	8.03612e-07	Ribosome biogenesis protein BRX1-like protein (AHRD V3.3 *** A0A1U8GKR7_CAPAN)
Solyc10g005480.3.1	606	395	735	0.523	0.00617934	F-box family protein (AHRD V3.3 *** A0A2U1N101_ARTAN)														Solyc06g076400.3.1	0.754	8.15516e-07	Protein phosphatase 2C (AHRD V3.3 *** A0A2U1KC05_ARTAN)
Solyc12g043000.3.1	2242	2203	2339	-0.191	0.00618108	Coatomer subunit beta' (AHRD V3.3 *** A0A2I4GPU3_9ROSI)														Solyc12g099890.2.1	-0.392	8.19035e-07	Protein SDA1 (AHRD V3.3 *** A0A2G3B5M7_CAPCH)
Solyc01g102800.3.1	1523	1419	1565	-0.257	0.0061817	Histidine--tRNA ligase, cytoplasmic (AHRD V3.3 *** A0A2G3BUL7_CAPCH)														Solyc02g084610.1.1	-1.118	8.20231e-07	Leucine-rich repeat receptor-like protein kinase PXL2 (AHRD V3.3 *** A0A1J3GLI2_NOCCA)
Solyc01g110520.3.1	5733	4971	5215	-0.264	0.0061817	Amidophosphoribosyltransferase (AHRD V3.3 *** A0A2G3BW41_CAPCH)														Solyc02g086330.4.1	0.61	8.47124e-07	HEAT repeat-containing protein-like (AHRD V3.3 *** Q5QMW8_ORYSJ)
Solyc03g006360.3.1	3980	4754	3763	0.591	0.0061817	Auxin-repressed protein (AHRD V3.3 *** A9YSI8_TOBAC)														Solyc03g112770.3.1	0.791	8.50882e-07	Glutaredoxin (AHRD V3.3 *** I2FJT7_SOLTU)
Solyc06g007120.3.1	637	705	628	0.34	0.0061817	PI-phospholipase C4														Solyc01g108880.4.1	1.349	8.5189e-07	2-oxoglutarate (2OG) and Fe(II)-dependent oxygenase superfamily protein (AHRD V3.3 *** A0A2U1MKU7_ARTAN)
Solyc08g008660.4.1	3	4	2	1.977	0.0061817	NAC domain-containing protein, putative (AHRD V3.3 *** A0A061G3T7_THECC)														Solyc06g075010.4.1	0.535	8.52898e-07	60 kDa chaperonin (AHRD V3.3 *** B2IXD2_NOSP7)
Solyc07g042580.3.1	77	51	70	-0.722	0.0063039	microtubule-associated protein TORTIFOLIA1 (AHRD V3.3 *** A0A2I4EH42_9ROSI)														Solyc07g006380.3.1	8.412	8.64725e-07	Defensin-like protein (AHRD V3.3 *** A0A1U8HFN5_CAPAN)
Solyc01g009170.4.1	4483	4758	4384	0.403	0.00632355	EIL-EIN3/EIL														Solyc07g020860.3.1	0.48	8.74226e-07	Peroxiredoxin (AHRD V3.3 *** Q8S3L0_POPPZ)
Solyc01g056530.2.1	20	33	25	0.859	0.00644009	Oligopeptide transporter (AHRD V3.3 *-* A0A200RAW0_9MAGN)														Solyc01g096240.4.1	-0.611	8.84101e-07	plant/protein (AHRD V3.3 *** AT3G61870.1)
Solyc02g068080.3.1	25	20	34	-1.14	0.00644009	Chloride channel protein (AHRD V3.3 *** K4B7E0_SOLLC)														Solyc09g064810.4.1	-0.823	8.84101e-07	ERD (Early-responsive to dehydration stress) family protein (AHRD V3.3 *** A0A1P8B4I8_ARATH)
Solyc02g080310.2.1	16	17	22	0.992	0.00644188	Beta-glucosidase 46 (AHRD V3.3 *** A0A1U8FUJ5_CAPAN)														Solyc09g066430.3.1	-0.689	8.84101e-07	Ribosomal protein L14 (AHRD V3.3 *** A0A200PVX1_9MAGN)
Solyc03g111130.1.1	1250	1225	1146	0.433	0.00644188	Malate synthase (AHRD V3.3 *** A0A1U8FXE5_CAPAN)														Solyc01g080900.4.1	1.768	8.87392e-07	Cytochrome P450 (AHRD V3.3 *** A0A200PPF3_9MAGN)
Solyc06g042960.3.1	212	181	193	-0.359	0.00644188	hypothetical protein (AHRD V3.3 *-* AT3G12590.2)														Solyc05g054070.4.1	-0.472	8.87392e-07	60S ribosomal protein L6 (AHRD V3.3 *** A0A2G3CJ48_CAPCH)
Solyc03g006960.4.1	230	300	367	0.573	0.00649205	Protein phosphatase 2C (AHRD V3.3 *** A0A2U1PQC9_ARTAN)														Solyc05g054310.4.1	-0.421	9.0042e-07	Elongation factor (AHRD V3.3 *** A0A200QRS9_9MAGN)
Solyc11g071870.2.1	270	377	263	0.799	0.00649205	Ubiquitin-conjugating enzyme (AHRD V3.3 *** A0A200R0U5_9MAGN)														Solyc03g113990.3.1	1.136	9.13234e-07	Thiol-disulfide oxidoreductase DCC (AHRD V3.3 *** A0A2U1Q887_ARTAN)
Solyc12g008490.2.1	195	118	181	-1.096	0.00649205	Nucleotide-diphospho-sugar transferases superfamily protein (AHRD V3.3 *** AT2G19880.2)														Solyc07g008410.4.1	0.832	9.20636e-07	Protein DETOXIFICATION (AHRD V3.3 *** A0A1Q3CW99_CEPFO)
Solyc02g090230.4.1	763	813	829	-0.226	0.00650968	Nuclear pore complex protein NUP58 (AHRD V3.3 *** A0A2G3D8S1_CAPCH)														Solyc01g067360.3.1	-1.081	9.24081e-07	E3 ubiquitin-protein ligase MIEL1-like (AHRD V3.3 *** A0A1S4C6Z0_TOBAC)
Solyc05g053400.3.1	32	65	43	1.206	0.00653931	Glycosyltransferase (AHRD V3.3 *** A0A0A1WC49_NICAT)														Solyc02g085590.4.1	1.14	9.27058e-07	vicilin-like seed storage protein At2g18540 (AHRD V3.3 *-* A0A2I4F3W3_9ROSI)
Solyc11g008780.3.1	362	327	395	0.292	0.0065921	Acetolactate synthase small subunit 1, chloroplastic (AHRD V3.3 *** A0A1U8ET50_CAPAN)														Solyc06g074220.3.1	0.83	9.28469e-07	OTU domain-containing protein (AHRD V3.3 *** A0A1Q3D2E3_CEPFO)
Solyc01g087590.3.1	178	117	243	0.708	0.00659411	Polyamine oxidase (AHRD V3.3 *** Q4H439_TOBAC)														Solyc03g150117.1.1	0.847	9.44266e-07	Retrovirus-related Pol polyprotein from transposon TNT 1-94 (AHRD V3.3 *-* A0A1J3HZ90_NOCCA)
Solyc02g085030.4.1	760	438	683	-0.826	0.00659411	Auxilin-like protein 1 (AHRD V3.3 *** A0A2G3D7U8_CAPCH)														Solyc07g005050.3.1	-0.621	9.45646e-07	60S ribosomal protein L39 (AHRD V3.3 *** B6SYU3_MAIZE)
Solyc04g077290.3.1	152	140	121	-0.547	0.00665242	Transcription initiation factor TFIID subunit 14b (AHRD V3.3 *** A0A1J3FED9_NOCCA)														Solyc07g040990.4.1	0.739	9.48523e-07	Protein phosphatase 2C 77 (AHRD V3.3 *** A0A2G3BYZ4_CAPCH)
Solyc05g053010.1.1	37	47	36	0.697	0.00665242	Lectin receptor kinase (AHRD V3.3 *** B8XSM9_WHEAT)														Solyc04g077170.3.1	-1.167	9.67314e-07	Epidermal patterning factor-like protein (AHRD V3.3 *** A0A2U1PBB6_ARTAN),Pfam:PF17181
Solyc04g080790.3.1	101	96	95	0.474	0.00667569	BEL1-like homeodomain protein 7 (AHRD V3.3 *** A0A2G3AXA7_CAPCH)														Solyc01g016470.3.1	-0.643	9.83651e-07	60S acidic ribosomal protein P1 (AHRD V3.3 *-* A0A2G2XN91_CAPBA),Pfam:PF00428
Solyc07g005860.3.1	297	259	294	-0.42	0.00667569	QWRF motif protein (DUF566) (AHRD V3.3 *-* A0A1P8B957_ARATH)														Solyc09g009760.1.1	1.384	9.85499e-07	Basic-leucine zipper domain (AHRD V3.3 *-* A0A200Q667_9MAGN)
Solyc08g068320.3.1	152	153	153	-0.443	0.00673579	Myb (AHRD V3.3 *** Q948S5_TOBAC)														Solyc11g006360.1.1	1.227	9.89449e-07	E3 ubiquitin-protein ligase (AHRD V3.3 *-* AT3G19990.2)
Solyc03g112580.3.1	260	241	258	-0.575	0.00676819	Receptor protein kinase, putative (AHRD V3.3 *** B9RAX9_RICCO)														Solyc06g036050.4.1	-0.407	9.97898e-07	60S ribosomal protein L36 (AHRD V3.3 *-* A0A2G2Z8V1_CAPAN)
Solyc12g098620.2.1	135	85	160	-0.731	0.00681134	bHLH transcription factor 072														Solyc10g085480.2.1	-0.583	9.97898e-07	60S ribosomal protein L24 (AHRD V3.3 *** A0A2G2VU23_CAPBA)
Solyc02g087280.3.1	457	732	468	0.704	0.00692821	Protein NRT1/ PTR FAMILY 5.9 (AHRD V3.3 *** A0A2G3D9C8_CAPCH)														Solyc02g094280.4.1	0.467	9.99301e-07	Yellow stripe-like protein (AHRD V3.3 *** A0A2D1UXE7_ROSHC)
Solyc03g083560.1.1	362	256	303	-0.672	0.006929	Protein EXORDIUM-like 7 (AHRD V3.3 *** A0A2G2X692_CAPBA)														Solyc07g008560.3.1	4.713	9.99301e-07	Purple acid phosphatase (AHRD V3.3 *** A0A2G2WCI9_CAPBA)
Solyc08g077680.3.1	878	924	1028	0.307	0.006929	KIP1-like protein (AHRD V3.3 *** A0A2U1NFC3_ARTAN)														Solyc01g099800.4.1	0.956	1.00597e-06	Unknown protein
Solyc12g010840.2.1	7794	7541	7444	0.223	0.00705319	Ketol-acid reductoisomerase (AHRD V3.3 *** M1ADA6_SOLTU)														Solyc10g008190.3.1	-0.406	1.00597e-06	Nucleic acid-binding, OB-fold (AHRD V3.3 *-* A0A2U1QDH2_ARTAN)
Solyc07g055470.3.1	252	231	197	0.507	0.00705327	Cytochrome (AHRD V3.3 *** A0A2G2Z447_CAPAN)														Solyc08g076860.3.1	0.669	1.0095e-06	PLATZ transcription factor family protein (AHRD V3.3 *** F4IEB6_ARATH)
Solyc12g055870.2.1	901	927	965	0.377	0.0071126	Bidirectional sugar transporter SWEET (AHRD V3.3 *** A0A142DVH0_SOLTU)														Solyc05g012340.4.1	-0.495	1.05482e-06	Erlin-2 (AHRD V3.3 *** A0A2G2YD74_CAPAN)
Solyc02g082910.4.1	0	2	5	1.245	0.00711796	Acyl-CoA synthetase (AHRD V3.3 *** A0A1Y0KWS9_9PSED)														Solyc03g007690.1.1	-1.411	1.05787e-06	ABC transporter G family member 8 (AHRD V3.3 *** A0A2G2ZZJ3_CAPAN)
Solyc07g006130.3.1	189	228	220	0.559	0.00713225	Eukaryotic peptide chain release factor subunit 1 (AHRD V3.3 *** A0A1U8F7R5_CAPAN)														Solyc03g083440.4.1	0.631	1.06082e-06	Glutamate synthase (AHRD V3.3 *** A0A2U1PKW7_ARTAN)
Solyc02g083310.3.1	186	204	230	0.364	0.00714438	Bifunctional nuclease 2 (AHRD V3.3 *** A0A1J3GME9_NOCCA)														Solyc01g097300.4.1	-0.557	1.06216e-06	Prefoldin subunit 4 (AHRD V3.3 *** A0A200Q4E2_9MAGN)
Solyc10g085060.3.1	644	580	611	0.237	0.00722282	Protein DEFECTIVE IN EXINE FORMATION 1 (AHRD V3.3 *** A0A2G2VUC7_CAPBA)														Solyc03g063730.4.1	1	1.08353e-06	Protein DETOXIFICATION (AHRD V3.3 *** A0A191UP89_GLYSO)
Solyc03g033460.3.1	74	98	82	0.617	0.00722548	Oligopeptide transporter (AHRD V3.3 *** A0A200RD47_9MAGN)														Solyc12g020050.2.1	-0.283	1.10785e-06	DNA-binding protein DQ117941
Solyc09g031650.3.1	5896	5508	5245	-0.217	0.00723854	Mediator of RNA polymerase II transcription subunit 12-like protein (AHRD V3.3 *-* A0A2K3MW60_TRIPR)														Solyc08g078340.3.1	0.766	1.12791e-06	Transcription factor DIVARICATA (AHRD V3.3 *** A0A2G3DC38_CAPCH)
Solyc09g008670.3.1	0	0	3	1.904	0.00730518	threonine deaminase														Solyc12g098640.3.1	0.603	1.12827e-06	Cycloeucalenol cycloisomerase (AHRD V3.3 *** A0A2G2YAV1_CAPAN)
Solyc09g082730.5.1	250	229	230	0.332	0.00730518	NAD(P)-linked oxidoreductase, aldo/keto reductase family protein (AHRD V3.3 *** A0A1Y1HY98_KLENI)														Solyc02g086490.3.1	1.441	1.14682e-06	Oleosin (AHRD V3.3 *** A0A1U8FYV0_CAPAN)
Solyc11g042800.2.1	85	150	93	0.818	0.00730518	Embryonic protein DC-8 (AHRD V3.3 *-* A0A2G2XP36_CAPBA)														Solyc02g090540.4.1	-1.412	1.14849e-06	Glucose/ribitol dehydrogenase (AHRD V3.3 *** A0A2U1NV71_ARTAN)
Solyc01g110000.3.1	111	99	134	-0.872	0.0073128	Beta-galactosidase (AHRD V3.3 *** A0A2G3BW46_CAPCH)														Solyc05g013450.4.1	1.259	1.1536e-06	Protein DETOXIFICATION (AHRD V3.3 *** A0A1Q3CW99_CEPFO)
Solyc04g081210.4.1	823	798	761	-0.28	0.00734783	SUN-like protein 14														Solyc02g070790.3.1	-0.921	1.21724e-06	3-oxoacyl-[acyl-carrier-protein] synthase (AHRD V3.3 *** A0A2I4EJY8_9ROSI)
Solyc12g041870.3.1	1171	1497	1292	0.431	0.00742023	Glutamine synthetase (AHRD V3.3 *** O04999_MEDTR)														Solyc01g087670.3.1	-0.32	1.23572e-06	WD40 repeat (AHRD V3.3 *** A0A200Q3A4_9MAGN)
Solyc02g082690.3.1	208	197	228	-0.404	0.00745313	Transducin/WD40 repeat-like superfamily protein (AHRD V3.3 *** A0A2U1QAZ8_ARTAN)														Solyc01g079870.4.1	0.559	1.24837e-06	CONSTANS interacting protein 2b
Solyc03g093620.1.1	209	215	216	0.698	0.0074586	Sulfotransferase (AHRD V3.3 *** A0A2I4HG22_9ROSI)														Solyc06g005250.3.1	0.671	1.24837e-06	transmembrane protein (AHRD V3.3 *** AT1G10660.4)
Solyc03g034080.4.1	2136	2160	1940	-0.22	0.00751269	Acidic leucine-rich nuclear phosphoprotein 32-related protein (AHRD V3.3 *-* A0A1U8GGI0_CAPAN)														Solyc11g006970.2.1	0.475	1.24837e-06	ACT domain-containing protein (AHRD V3.3 *** A0A1Q3CPR0_CEPFO)
Solyc10g078590.2.1	253	331	275	0.516	0.00752751	Jacalin-related lectin 3 (AHRD V3.3 *-* A0A2G3BI13_CAPCH)														Solyc01g009170.4.1	0.715	1.25118e-06	EIL-EIN3/EIL
Solyc10g078920.3.1	80	84	86	0.567	0.00756196	Thioredoxin-like 3-1, chloroplastic (AHRD V3.3 *** A0A2G3BHN6_CAPCH)														Solyc07g054820.4.1	-0.77	1.25585e-06	Protein THYLAKOID FORMATION1, chloroplastic (AHRD V3.3 *** THF1_SOLTU)
Solyc04g081530.1.1	19	5	19	1.867	0.00764965	Chaperone protein DnaJ (AHRD V3.3 *** A0A2G3CQH5_CAPCH)														Solyc02g070330.4.1	-0.448	1.26123e-06	40S ribosomal protein S4 (AHRD V3.3 *** A0A2G2WHB8_CAPBA)
Solyc08g076870.1.1	277	308	383	0.663	0.00764965	DUF740 domain-containing protein (AHRD V3.3 *** A0A1Q3BKH7_CEPFO)														Solyc03g033610.1.1	-0.983	1.27232e-06	Leucine-rich receptor-like protein kinase family protein (AHRD V3.3 *** A0A061DLN8_THECC)
Solyc02g082920.4.1	146	274	371	1.463	0.00775379	acidic extracellular 26 kD chitinase														Solyc04g076990.3.1	0.707	1.27232e-06	Receptor-like protein kinase (AHRD V3.3 *** A0A2R6RNH0_ACTCH)
Solyc03g082730.1.1	117	165	95	0.682	0.00787282	Unknown protein														Solyc11g013490.2.1	0.417	1.27232e-06	Hexosyltransferase (AHRD V3.3 *** A0A1U8GEW3_CAPAN)
Solyc03g121140.4.1	14	24	19	0.925	0.00790064	protein CHUP1, chloroplastic (AHRD V3.3 *** A0A2I4DVC6_9ROSI)														Solyc06g007120.3.1	0.592	1.27576e-06	PI-phospholipase C4
Solyc03g117890.3.1	47	48	44	0.737	0.00792111	ACT domain-containing protein (AHRD V3.3 *** A0A2U1QDU0_ARTAN)														Solyc02g082930.3.1	2.821	1.33385e-06	acidic extracellular 27 kD chitinase
Solyc03g081330.1.1	60	43	85	-1.101	0.00792375	Avr9/Cf-9 rapidly elicited protein (AHRD V3.3 -** AT5G54165.1)														Solyc08g075080.3.1	-0.776	1.33385e-06	RING/U-box superfamily protein (AHRD V3.3 *** F4KD57_ARATH)
Solyc09g007340.4.1	207	196	175	-0.391	0.00793384	Tudor/PWWP/MBT superfamily protein (AHRD V3.3 *-* Q9LYZ0_ARATH)														Solyc03g007410.4.1	-1.08	1.35556e-06	Basic helix-loop-helix (BHLH) DNA-binding superfamily protein (AHRD V3.3 *** A0A1P8BE01_ARATH)
Solyc09g089820.2.1	4861	5116	4942	0.478	0.00794878	2-oxoglutarate (2OG) and Fe(II)-dependent oxygenase superfamily protein (AHRD V3.3 *** O80851_ARATH)														Solyc04g050050.3.1	-1.483	1.35765e-06	SUN-like protein 13
Solyc07g063320.3.1	727	987	735	0.646	0.00809214	LanC-like protein GCR2 (AHRD V3.3 *** A0A2G3C294_CAPCH)														Solyc01g100620.3.1	1.511	1.38237e-06	High mobility group B protein 10-like (AHRD V3.3 *-* A0A2K3M492_TRIPR)
Solyc06g083900.3.1	2	0	2	1.793	0.00809696	R2R3MYB transcription factor 13														Solyc02g085520.4.1	-0.472	1.39545e-06	Adenylosuccinate synthetase (AHRD V3.3 *** S8CIB7_9LAMI)
Solyc11g008580.3.1	4637	4731	4348	0.263	0.00812025	RBR-type E3 ubiquitin transferase (AHRD V3.3 *** A0A2G2VEE2_CAPBA)														Solyc11g067260.3.1	0.928	1.39948e-06	Alpha/beta-Hydrolases superfamily protein (AHRD V3.3 *** A0A2U1LHG4_ARTAN)
Solyc05g013940.4.1	529	532	588	-0.266	0.00812483	Actin-related protein (AHRD V3.3 *** A0A200RCU3_9MAGN)														Solyc04g071900.4.1	2.273	1.41309e-06	Peroxidase (AHRD V3.3 *** K4BTH7_SOLLC)
Solyc05g008540.3.1	63	62	47	-0.74	0.00812496	Origin of replication complex subunit 4 (AHRD V3.3 *** A0A2G2VJZ3_CAPBA)														Solyc08g065410.3.1	-2.073	1.42807e-06	Abscisic acid receptor PYL3 (AHRD V3.3 *** A0A1U8ETR1_CAPAN)
Solyc08g062970.1.1	17	19	24	1.064	0.00816783	Glutaredoxin (AHRD V3.3 *** A0A118JSL8_CYNCS)														Solyc10g008120.4.1	3.673	1.45314e-06	O-methyltransferase (AHRD V3.3 *** A0A1B4Z3W3_9ROSA)
Solyc03g025390.3.1	604	632	615	0.408	0.00821108	Short-chain dehydrogenase TIC 32, chloroplastic (AHRD V3.3 *** A0A2G2X6Q5_CAPBA)														Solyc11g068820.3.1	-0.466	1.45314e-06	50S ribosomal protein L27 (AHRD V3.3 *** Q8LEF5_ARATH)
Solyc12g042110.3.1	132	157	113	0.461	0.00830106	replication protein A 70 kDa DNA-binding subunit B-like isoform X1 (AHRD V3.3 *-* XP_025886291.1)														Solyc09g082340.2.1	1.681	1.45507e-06	vicilin
Solyc05g008780.4.1	495	404	473	-0.463	0.00831471	Calponin-like domain protein (AHRD V3.3 *-* F4HWC3_ARATH)														Solyc11g022530.3.1	1.296	1.47767e-06	Late embryogenesis abundant domain-containing protein / LEA domain-containing protein (AHRD V3.3 *-* Q9C7H3_ARATH)
Solyc12g006850.2.1	1006	936	960	-0.392	0.00832302	LELKT1GEN L.esculentum potassium channel														Solyc01g111570.3.1	0.784	1.48045e-06	proline-rich receptor-like protein kinase PERK7 isoform X1 (AHRD V3.3 *** A0A2I4GC47_9ROSI)
Solyc12g099740.2.1	742	722	722	-0.236	0.00838919	Regulator of chromosome condensation (RCC1) family with FYVE zinc finger domain-containing protein (AHRD V3.3 *** F4K149_ARATH)														Solyc02g150130.1.1	-0.949	1.48767e-06	60S ribosomal protein L32 (AHRD V3.3 *** A0A2G2XE07_CAPBA)
Solyc01g101240.4.1	70	99	74	0.414	0.00843809	aspartic protease precursor														Solyc01g105420.4.1	0.624	1.51298e-06	Phospho-2-dehydro-3-deoxyheptonate aldolase (AHRD V3.3 *** A0A2G3AV10_CAPCH)
Solyc03g007240.3.1	330	351	320	0.602	0.00843809	spermine synthase,Pfam:PF01564														Solyc02g087010.2.1	-0.456	1.52467e-06	NHL domain-containing protein (AHRD V3.3 *** A0A1Q3BXC8_CEPFO)
Solyc08g014340.3.1	7713	6877	6800	0.198	0.00843809	Cysteine synthase (AHRD V3.3 *** S6A7M4_NICAT)														Solyc09g092430.3.1	0.629	1.52962e-06	Selenium-binding protein (AHRD V3.3 *** A0A200Q5C9_9MAGN)
Solyc11g030380.2.1	39	19	29	0.271	0.00843809	Elongation factor (AHRD V3.3 *** B3H607_ARATH)														Solyc07g063890.2.1	-0.493	1.53233e-06	Ribosomal protein L2 (AHRD V3.3 *** A0A200QMJ3_9MAGN)
Solyc04g015970.3.1	938	939	934	0.238	0.00844078	ABC transporter A family member 1 (AHRD V3.3 *** A0A2G3CCY6_CAPCH)														Solyc03g112850.3.1	-0.404	1.53259e-06	60S ribosomal protein L44 (AHRD V3.3 *** A0A2G3CYG5_CAPCH)
Solyc06g053760.3.1	14	6	5	-1.383	0.00847223	Syntaxin-related protein KNOLLE (AHRD V3.3 *** A0A2G2WJ90_CAPBA)														Solyc12g010400.2.1	0.986	1.53259e-06	hypothetical protein (AHRD V3.3 *-* AT2G46490.1)
Solyc02g021230.4.1	229	211	207	-0.36	0.0085345	Nucleotide-diphospho-sugar transferase (AHRD V3.3 *** A0A200Q0X1_9MAGN)														Solyc12g036790.2.1	-0.505	1.56403e-06	NADH dehydrogenase [ubiquinone] 1 beta subcomplex subunit 10-B (AHRD V3.3 *** A0A2G3D198_CAPCH)
Solyc07g054830.4.1	193	152	231	0.568	0.00857359	diacylglycerol kinase														Solyc01g104640.3.1	-0.395	1.57191e-06	P-loop containing nucleoside triphosphate hydrolases superfamily protein (AHRD V3.3 *** A0A1P8B6E0_ARATH)
Solyc04g077850.3.1	169	185	277	0.653	0.00858094	RING-type E3 ubiquitin transferase (AHRD V3.3 *-* A0A2U1KPH2_ARTAN)														Solyc12g008570.3.1	-0.404	1.57378e-06	Arginine-tRNA ligase (AHRD V3.3 *** A0A200QDP6_9MAGN)
Solyc01g010480.3.1	15	17	30	0.64	0.00859352	Protein TWIN LOV 1 (AHRD V3.3 *** A0A2G3AIG6_CAPAN)														Solyc06g075180.1.1	-0.569	1.58039e-06	60S ribosomal protein L12 (AHRD V3.3 *** Q6RJY1_CAPAN)
Solyc01g057760.4.1	2736	2795	2725	-0.224	0.00862089	RNA helicase DEAD2														Solyc01g009990.3.1	-0.469	1.60091e-06	Peptidyl-prolyl cis-trans isomerase (AHRD V3.3 *** A0A2G3DGA1_CAPCH)
Solyc10g008350.4.1	292	144	436	0.948	0.00868972	hypothetical protein (AHRD V3.3 --* AT4G28290.2)														Solyc08g081120.4.1	-0.746	1.60091e-06	Kinesin-4 (AHRD V3.3 *-* A0A2G3DAJ4_CAPCH)
Solyc04g008650.4.1	673	568	572	-0.566	0.00873347	Inactive leucine-rich repeat receptor-like serinethreonine-protein kinase (AHRD V3.3 *** A0A314KSQ6_NICAT)														Solyc02g070640.3.1	-0.506	1.60122e-06	60S ribosomal protein L18a (AHRD V3.3 *** A0A2G2WKJ7_CAPBA)
Solyc09g082800.3.1	2138	1821	2147	-0.215	0.00881852	Pkinase domain-containing protein/LRR_4 domain-containing protein/LRR_7 domain-containing protein/EDR1 domain-containing protein (AHRD V3.3 *** A0A1Q3APC1_CEPFO)														Solyc08g008510.3.1	0.312	1.60567e-06	plant UBX domain-containing protein 10-like (AHRD V3.3 *** A0A1S4APS1_TOBAC)
Solyc02g082760.3.1	5049	5607	4951	0.253	0.00882966	ethylene-responsive catalase														Solyc01g088760.4.1	1.228	1.60667e-06	Cytochrome P450 (AHRD V3.3 *** A0A200RC30_9MAGN)
Solyc03g005930.3.1	72	69	61	0.634	0.00882966	Cyclic phosphodiesterase (AHRD V3.3 *** A0A2G2ZL60_CAPAN)														Solyc09g015140.2.1	0.75	1.61239e-06	ATP-dependent DNA helicase (AHRD V3.3 *** A0A2G3C774_CAPCH)
Solyc02g071160.4.1	405	306	338	-0.498	0.00894456	S-adenosyl-L-methionine-dependent methyltransferases superfamily protein (AHRD V3.3 *-* Q9M144_ARATH)														Solyc10g078740.2.1	-0.772	1.61239e-06	Enoyl-[acyl-carrier-protein] reductase [NADH] (AHRD V3.3 *** B6TFF6_MAIZE)
Solyc02g093420.4.1	41	25	41	-0.718	0.00903199	NAC domain-containing protein 10 (AHRD V3.3 *** A0A2G3ACK5_CAPAN)														Solyc04g074490.3.1	0.474	1.63253e-06	F-box protein (AHRD V3.3 *** A0A2G3CNQ6_CAPCH)
Solyc02g067120.4.1	158	171	180	0.294	0.00903781	hypothetical protein (DUF1997) (AHRD V3.3 *** AT5G39530.1)														Solyc03g116880.3.1	-0.749	1.63855e-06	DNA-3-methyladenine glycosylase I (AHRD V3.3 *** A0A2I0X0X0_9ASPA)
Solyc05g041200.4.1	1489	1452	1538	0.349	0.00908165	4-hydroxyphenylpyruvate dioxygenase (AHRD V3.3 *** A0A2G2WSP4_CAPBA)														Solyc02g077710.1.1	-1.105	1.64107e-06	protein E6-like (AHRD V3.3 *-* A0A2I4DTB4_9ROSI)
Solyc04g082820.4.1	763	725	772	-0.171	0.00915447	ARID/BRIGHT DNA-binding domain (AHRD V3.3 *-* A0A200PS47_9MAGN)														Solyc02g063150.3.1	-2.336	1.64294e-06	RuBP carboxylase small subunit
Solyc03g117790.2.1	187	174	196	0.516	0.0091989	Serine/threonine-protein kinase OSR1 (AHRD V3.3 *** A0A2G2WQC6_CAPBA)														Solyc01g006370.3.1	-0.961	1.67012e-06	Callose synthase (AHRD V3.3 *** K7PRK8_MAIZE)
Solyc07g042380.4.1	2650	2398	2588	-0.193	0.0091989	RRP12-like protein (AHRD V3.3 *** A0A2I4DID3_9ROSI)														Solyc07g064860.2.1	1.56	1.68438e-06	Unknown protein
Solyc02g064990.3.1	154	98	128	0.452	0.00921712	Remorin (AHRD V3.3 *** A0A200QZA9_9MAGN)														Solyc03g007370.3.1	1.019	1.7132e-06	Sigma factor (AHRD V3.3 *** A0A0G2STU5_9ROSI)
Solyc01g105240.3.1	2469	2508	2409	0.273	0.00922161	Ubiquitin carboxyl-terminal hydrolase 46 (AHRD V3.3 *** A0A2G2VAM8_CAPBA)														Solyc12g011420.2.1	1.144	1.72089e-06	C2 domain-containing protein (AHRD V3.3 *** A0A2G2X5L7_CAPBA)
Solyc08g079310.4.1	192	274	209	0.522	0.00922161	Cytochrome P450 (AHRD V3.3 *** A0A1U9X605_THAGA)														Solyc07g055230.4.1	-0.513	1.74745e-06	60S ribosomal protein L11 (AHRD V3.3 *-* A0A2G2VRP4_CAPBA)
Solyc02g079220.4.1	31	41	65	-0.819	0.00927295	Sugar transporter protein 1														Solyc07g017610.3.1	1.097	1.7528e-06	Saccharopine dehydrogenase / Homospermidine synthase (AHRD V3.3 *** A0A200PV89_9MAGN)
Solyc07g053950.1.1	28	22	33	-1.027	0.00929432	microtubule-associated protein (AHRD V3.3 *** AT4G28310.1)														Solyc01g100050.3.1	0.46	1.78075e-06	TOPLESS 3
Solyc09g063030.4.1	2556	2390	2503	-0.19	0.00929432	CLIP-associated protein (AHRD V3.3 *** A0A2G2WGM7_CAPBA)														Solyc05g005690.1.1	-0.843	1.78612e-06	40S ribosomal protein S16 (AHRD V3.3 *** A0A2G3B8L7_CAPCH)
Solyc10g074820.1.1	121	102	112	-0.578	0.0093472	DUF1191 domain-containing protein (AHRD V3.3 *** A0A1Q3BAW9_CEPFO)														Solyc04g079720.4.1	0.391	1.78766e-06	HXXXD-type acyl-transferase family protein (AHRD V3.3 *** A0A2U1N4J4_ARTAN)
Solyc05g009240.3.1	5901	7771	5731	0.568	0.00936141	DUF639 domain-containing protein (AHRD V3.3 *** A0A1Q3DGQ0_CEPFO)														Solyc07g005390.3.1	0.796	1.79608e-06	Aldehyde dehydrogenase 11A3 (AHRD V3.3 *** A0A2H1ZE23_ARATH)
Solyc09g082340.2.1	165719	271724	135693	0.832	0.0093968	vicilin														Solyc08g066210.3.1	0.942	1.80898e-06	receptor-like protein kinase HSL1 (AHRD V3.3 *** A0A2G2YX65_CAPAN)
Solyc04g056380.3.1	3751	5277	3585	0.522	0.00940774	seipin-1 (AHRD V3.3 *** A0A2I4DXK6_9ROSI)														Solyc10g084370.3.1	0.995	1.82639e-06	Homeodomain-like superfamily protein (AHRD V3.3 *** A0A1I9LS15_ARATH)
Solyc07g053440.4.1	1063	923	993	-0.216	0.00940774	hypothetical protein (AHRD V3.3 *-* AT3G58110.2)														Solyc11g072540.3.1	0.622	1.86524e-06	Transducin/WD40 repeat-like superfamily protein (AHRD V3.3 *** A0A2U1QKR6_ARTAN)
Solyc01g079260.4.1	557	488	575	0.524	0.00944171	WRKY transcription factor 23														Solyc03g119100.2.1	2.413	1.88491e-06	FLOWERING LOCUS T/ TERMINAL FLOWER 1-like protein (AHRD V3.3 *** Q6L5N9_POPNI)
Solyc10g079070.2.1	1615	1532	1500	-0.182	0.00948781	bHLH transcription factor 065														Solyc01g059930.3.1	0.866	1.89038e-06	Adenine nucleotide alpha hydrolases-like superfamily protein (AHRD V3.3 *** Q9M9P5_ARATH)
Solyc04g007860.3.1	831	802	872	-0.218	0.0095066	ENTH/ANTH/VHS superfamily protein (AHRD V3.3 *** A0A2U1N0Z9_ARTAN)														Solyc03g150111.1.1	1.793	1.89285e-06	Unknown protein
Solyc08g082610.4.1	1529	1388	1955	0.432	0.00951354	DCD (Development and Cell Death) domain protein (AHRD V3.3 *** A0A2U1P2J5_ARTAN)														Solyc10g011760.3.1	1.025	1.89285e-06	Glucose-6-phosphate 1-epimerase (AHRD V3.3 *** A0A1U8EEQ4_CAPAN)
Solyc07g054450.4.1	341	243	274	-0.516	0.0095173	protein ULTRAPETALA 1-like (AHRD V3.3 *** A0A2I4DNL4_9ROSI)														Solyc09g059670.4.1	1.204	1.92026e-06	Alpha/beta hydrolase family protein (AHRD V3.3 *** Q8RX69_ARATH)
Solyc10g045240.2.1	13	10	15	1.132	0.00959704	Beta-glucosidase (AHRD V3.3 *** F8R893_9MAGN)														Solyc01g057830.3.1	-0.714	1.94285e-06	30S ribosomal protein S1 protein (AHRD V3.3 *** A0A2U1PM45_ARTAN)
Solyc01g005390.3.1	386	257	413	0.639	0.00966784	Nudix hydrolase (AHRD V3.3 *** A0A2U1MBD3_ARTAN)														Solyc05g015654.1.1	1.759	1.94285e-06	Retrovirus-related Pol polyprotein from transposon TNT 1-94 (AHRD V3.3 *** A0A2K3MPB2_TRIPR)
Solyc06g074030.1.1	2627	1719	3787	0.571	0.00988084	Polynucleotidyl transferase, ribonuclease H-like superfamily protein (AHRD V3.3 *** A0A2U1M9A7_ARTAN)														Solyc05g055880.4.1	-0.636	1.94285e-06	Nucleolar protein 58 (AHRD V3.3 *** A0A1U8GRC5_CAPAN)
Solyc06g009160.4.1	427	437	397	0.299	0.0098813	Glyoxysomal fatty acid beta-oxidation multifunctional protein MFP-a (AHRD V3.3 *** A0A2G2WGU7_CAPBA)														Solyc08g061320.3.1	0.285	1.95821e-06	Polyadenylate-binding protein-interacting protein 7 (AHRD V3.3 *** A0A2G3BRE1_CAPCH)
Solyc02g080370.3.1	4422	4391	3924	0.269	0.00997814	obamovirus multiplication 1														Solyc02g078140.3.1	0.512	1.9857e-06	MAP kinase kinase kinase 18
Solyc01g102400.3.1	132	166	132	0.638	0.0100069	Germin-like protein (AHRD V3.3 *** O65358_SOLTU)														Solyc06g060170.3.1	0.622	1.99766e-06	Pectin lyase-like superfamily protein (AHRD V3.3 *** Q84K13_ARATH)
Solyc01g098110.4.1	341	377	378	-0.351	0.0100526	Acyltransferase-like protein, chloroplastic (AHRD V3.3 *** A0A2G3BTU6_CAPCH)														Solyc05g005800.4.1	-0.371	2.02906e-06	Threonine--tRNA ligase, cytoplasmic (AHRD V3.3 *** A0A2G2VMD7_CAPBA)
Solyc11g021360.3.1	32	29	30	0.625	0.0100905	Unknown protein														Solyc10g080740.2.1	0.649	2.05539e-06	Protein SMG7 (AHRD V3.3 *** A0A1U8E8Y3_CAPAN)
Solyc12g027580.3.1	1383	1425	1332	0.236	0.0100905	Exportin-4 (AHRD V3.3 *** A0A1J3GJA6_NOCCA)														Solyc12g036150.1.1	0.931	2.05539e-06	ABC transporter C family member 2 (AHRD V3.3 *-* A0A2G2WC67_CAPBA)
Solyc01g080750.3.1	34	8	10	-1.287	0.0101003	ARM repeat superfamily protein (AHRD V3.3 *** A0A2U1P293_ARTAN)														Solyc04g008460.4.1	-0.509	2.06243e-06	Ribosomal protein L15 (AHRD V3.3 *** A0A2G3CLB1_CAPCH)
Solyc02g072500.3.1	180	152	114	-0.511	0.0101003	Nucleobase-ascorbate transporter 7 (AHRD V3.3 *** A0A1U8FKB3_CAPAN)														Solyc03g119490.4.1	-0.54	2.10431e-06	MAP kinase kinase 3
Solyc09g059570.3.1	168	182	169	-0.392	0.0101235	B-cell receptor-associated protein 31-like protein (AHRD V3.3 *** A0A2U1Q510_ARTAN)														Solyc01g096290.4.1	-0.521	2.11147e-06	Ubiquitin (AHRD V3.3 *** B2W3N0_PYRTR)
Solyc09g008260.3.1	102	117	133	0.339	0.0101289	5'-AMP-activated protein kinase-like protein (AHRD V3.3 *-* AT5G03420.1)														Solyc04g074120.4.1	1.156	2.12277e-06	synaptonemal complex protein 1-like (AHRD V3.3 *** A0A2I4GFH1_9ROSI)
Solyc01g101070.3.1	1101	1409	1078	0.395	0.0102019	ABC transporter-like (AHRD V3.3 *** A0A200R1R9_9MAGN)														Solyc07g054930.3.1	2.024	2.15025e-06	2-oxoglutarate (2OG) and Fe(II)-dependent oxygenase superfamily protein (AHRD V3.3 *** A0A2U1MCV6_ARTAN)
Solyc05g018320.3.1	2108	2055	1957	0.275	0.0102427	arabinogalactan														Solyc04g077220.3.1	1.199	2.16072e-06	Homeobox-leucine zipper protein HAT22 (AHRD V3.3 *** A0A2G3CPE7_CAPCH)
Solyc03g064010.4.1	284	216	243	-0.573	0.0103242	Receptor protein kinase-like protein (AHRD V3.3 *** A0A2R6S230_ACTCH)														Solyc11g010330.3.1	0.698	2.1739e-06	RING/U-box superfamily protein (AHRD V3.3 *-* F4JJ02_ARATH)
Solyc12g005260.1.1	29	36	34	-1.182	0.0103368	Kinesin-like protein (AHRD V3.3 *-* A0A2G2X2E7_CAPBA)														Solyc09g083080.4.1	-0.44	2.19126e-06	Nucleolar protein 58 (AHRD V3.3 *** A0A1U8GRC5_CAPAN)
Solyc12g098380.3.1	963	1072	912	0.337	0.0103741	Myosin-binding protein 2 (AHRD V3.3 *** A0A2G3B517_CAPCH)														Solyc10g074560.2.1	-0.434	2.23135e-06	nucleolar complex protein 4 homolog (AHRD V3.3 *** A0A2I4GCB9_9ROSI)
Solyc04g007580.1.1	107	85	201	1.264	0.0103919	DUF4228 domain-containing protein (AHRD V3.3 *** A0A1Q3CT45_CEPFO)														Solyc02g081080.3.1	0.48	2.27043e-06	O-fucosyltransferase (AHRD V3.3 *** A0A2P5F0G9_TREOI)
Solyc04g072780.4.1	469	551	563	-0.626	0.0103919	FCS-Like Zinc finger 5 (AHRD V3.3 *** FLZ5_ARATH)														Solyc01g091530.4.1	-1.244	2.27725e-06	Fasciclin-like arabinogalactan protein (AHRD V3.3 *** E3WHD6_9ROSI)
Solyc05g005710.4.1	9499	9868	8436	0.297	0.0103919	spermidine synthase,Pfam:PF01564														Solyc06g075150.3.1	-0.506	2.28773e-06	Auxin Response Factor 10B
Solyc06g072670.3.1	1224	2206	1634	0.834	0.0103919	Hydroxysteroid dehydrogenase (AHRD V3.3 *** Q2R3W3_ORYSJ)														Solyc03g121720.2.1	-0.586	2.3054e-06	Glyoxylate reductase 2 (AHRD V3.3 *** A0A1P8AS42_ARATH)
Solyc09g065470.3.1	9225	20471	9780	0.831	0.0103919	Vicilin-like antimicrobial peptides 2-1 (AHRD V3.3 *** AMP21_MACIN)														Solyc02g067860.4.1	0.827	2.31969e-06	Glucose-6-phosphate 1-epimerase (AHRD V3.3 *** A0A1U8FRS7_CAPAN)
Solyc09g007110.3.1	678	629	635	-0.384	0.0104633	Leucine-rich receptor-like protein kinase family protein (AHRD V3.3 *** A0A0K9PPV4_ZOSMR)														Solyc09g092270.3.1	-0.694	2.32008e-06	Transferase (AHRD V3.3 *** A0A200PUF8_9MAGN)
Solyc02g077480.1.1	80	76	78	-0.529	0.010515	Histone H3 (AHRD V3.3 *** B3TM40_ELAGV)														Solyc09g008470.4.1	-0.309	2.32109e-06	Splicing factor 3A subunit 2 (AHRD V3.3 *** A0A2G2VXV2_CAPBA)
Solyc01g103930.3.1	3238	3061	3031	-0.202	0.0105165	Transmembrane 9 superfamily member (AHRD V3.3 *** A0A2G2Y1V0_CAPAN)														Solyc11g072190.2.1	-0.602	2.32109e-06	Elongation factor 1-beta (AHRD V3.3 *** A0A1U8EW17_CAPAN)
Solyc02g072260.4.1	109	93	103	0.437	0.0105165	Rho termination factor (AHRD V3.3 *** A0A200QXF1_9MAGN)														Solyc06g060700.1.1	0.773	2.33548e-06	Inactive serine/threonine-protein kinase (AHRD V3.3 *-* A0A2G3AY55_CAPCH)
Solyc10g005370.3.1	777	821	835	0.401	0.0105165	Pyruvate, phosphate dikinase regulatory protein, chloroplastic (AHRD V3.3 *** A0A2U1Q502_ARTAN)														Solyc12g010450.3.1	0.851	2.34132e-06	Protein phosphatase 2C (AHRD V3.3 *** B4FDN2_MAIZE)
Solyc04g080340.3.1	1810	1532	1649	-0.229	0.0105291	NADPH--cytochrome P450 reductase (AHRD V3.3 *-* A0A2K1IUR7_PHYPA)														Solyc10g079050.2.1	-0.972	2.34584e-06	BHLH transcription factor o95
Solyc03g083280.4.1	908	936	819	-0.271	0.010546	Pentatricopeptide repeat-containing protein (AHRD V3.3 *** A0A2G3CX51_CAPCH)														Solyc02g082760.3.1	0.458	2.34642e-06	ethylene-responsive catalase
Solyc01g096270.3.1	2265	2235	2166	0.282	0.0105507	Cytochrome b5 (AHRD V3.3 *** A0A2G2W6T4_CAPBA)														Solyc09g092420.2.1	1.133	2.35095e-06	Amino acid/polyamine transporter I (AHRD V3.3 *** A0A200R6T7_9MAGN)
Solyc08g081260.1.1	359	333	335	-0.263	0.0105507	Disease resistance protein (TIR-NBS class) (AHRD V3.3 *** AT4G23440.2)														Solyc11g013110.2.1	0.804	2.35676e-06	2-oxoglutarate (2OG) and Fe(II)-dependent oxygenase superfamily protein (AHRD V3.3 *** AT1G49390.1)
Solyc04g063230.3.1	1586	1414	1762	-0.421	0.0105739	S-adenosyl-L-methionine-dependent methyltransferases superfamily protein (AHRD V3.3 *** A0A2U1PWQ7_ARTAN)														Solyc02g092590.3.1	0.929	2.37197e-06	glycosyltransferase-like protein (AHRD V3.3 *-* AT5G67390.3)
Solyc01g108880.4.1	44	56	56	0.696	0.0105907	2-oxoglutarate (2OG) and Fe(II)-dependent oxygenase superfamily protein (AHRD V3.3 *** A0A2U1MKU7_ARTAN)														Solyc05g053890.3.1	2.092	2.42741e-06	Glycosyltransferase (AHRD V3.3 *** A0A2I4EYF5_9ROSI)
Solyc09g057603.1.1	1008	1284	877	0.42	0.0106059	Cytochrome P450 (AHRD V3.3 *-* A0A200Q4B5_9MAGN)														Solyc12g008580.2.1	-0.655	2.43304e-06	Glucan endo-1,3-beta-glucosidase 12 (AHRD V3.3 *** A0A2G2X3S4_CAPBA)
Solyc08g065220.3.1	1223	1229	1264	-0.449	0.0106163	glycine decarboxylase p-protein														Solyc09g007830.3.1	-1.246	2.46173e-06	Cytokinin riboside 5'-monophosphate phosphoribohydrolase (AHRD V3.3 *** A0A1U8E671_CAPAN)
Solyc09g072800.3.1	28	25	26	-0.652	0.0106185	Eisosome protein (AHRD V3.3 *** F4I444_ARATH)														Solyc08g061500.3.1	0.586	2.46452e-06	Myosin (AHRD V3.3 *** A0A2U1NL29_ARTAN)
Solyc08g079760.4.1	260	252	265	-0.499	0.0106291	Protein TPX2 (AHRD V3.3 *** A0A1J3JM82_NOCCA)														Solyc01g098000.3.1	-0.502	2.48733e-06	Elongation factor 1-delta (AHRD V3.3 *** A0A2G2XZA6_CAPAN)
Solyc07g063590.4.1	569	569	544	-0.263	0.0107521	Myosin-2 (AHRD V3.3 *** A0A2G3C394_CAPCH)														Solyc12g096930.2.1	1.285	2.50087e-06	Peroxygenase (AHRD V3.3 *** A0A2G3B4S5_CAPCH)
Solyc11g065820.3.1	190	197	208	0.426	0.0107687	Protein DETOXIFICATION (AHRD V3.3 *** S6BP63_TOBAC)														Solyc03g115700.3.1	0.818	2.52105e-06	SNF1-related protein kinase
Solyc01g066520.3.1	263	247	294	0.347	0.0108037	Dihydrolipoamide acetyltransferase component of pyruvate dehydrogenase complex (AHRD V3.3 *** A0A024B875_SOLTU)														Solyc09g008020.4.1	0.805	2.53663e-06	Cysteine proteinases superfamily protein (AHRD V3.3 *** A0A2U1LH80_ARTAN)
Solyc09g082560.4.1	302	286	265	-0.398	0.0108037	SUN-like protein 26														Solyc12g096190.2.1	0.577	2.54138e-06	Tryptophan synthase beta chain (AHRD V3.3 *** Q9FFW8_ARATH)
Solyc05g054610.1.1	11	9	9	-1.041	0.0108144	Histone H4 (AHRD V3.3 *-* F2E7L1_HORVV)														Solyc06g082750.3.1	-0.778	2.56595e-06	50S ribosomal protein L17 (AHRD V3.3 *** A0A1U8H2A3_CAPAN)
Solyc10g080430.1.1	183	192	179	-0.435	0.0108144	C2 calcium/lipid-binding plant phosphoribosyltransferase family protein (AHRD V3.3 *** A0A061DXG0_THECC)														Solyc11g072690.2.1	-0.795	2.5798e-06	LES294902 3-desoxy-D-manno octulosonic acid-8-phosphate synthase
Solyc06g008880.3.1	1167	1211	950	0.321	0.0108388	WD40 repeat (AHRD V3.3 *** A0A200QLR8_9MAGN)														Solyc02g079200.1.1	-0.714	2.59771e-06	ARM repeat superfamily protein (AHRD V3.3 *** O64785_ARATH)
Solyc04g080980.2.1	5407	4911	4897	-0.17	0.0108899	Coatomer subunit alpha (AHRD V3.3 *** A0A2G3CQY1_CAPCH)														Solyc04g064610.3.1	-1.485	2.59957e-06	Bidirectional sugar transporter SWEET (AHRD V3.3 *** M1CBD6_SOLTU)
Solyc01g101030.4.1	141	153	141	-0.436	0.0109008	FACT complex subunit SPT16 (AHRD V3.3 *** A0A2G3AVE2_CAPCH)														Solyc08g081410.3.1	0.684	2.62126e-06	Golgin candidate 6 (AHRD V3.3 *** A0A2G2XK18_CAPBA)
Solyc08g075580.3.1	526	540	537	0.291	0.0109396	DNA-directed RNA polymerase III subunit RPC6 (AHRD V3.3 *** A0A2I4FJS8_9ROSI)														Solyc02g092260.3.1	0.654	2.62467e-06	Amino-acid acetyltransferase-like protein (AHRD V3.3 *** A0A2K3MR62_TRIPR)
Solyc10g050970.1.1	24	16	58	1.486	0.0110805	Ethylene Response Factor D.4														Solyc06g062500.4.1	-0.502	2.63435e-06	60S ribosomal protein L28 (AHRD V3.3 *** B3TLS3_ELAGV)
Solyc02g079170.3.1	24	20	30	0.783	0.011099	External alternative NAD(P)H-ubiquinone oxidoreductase B1, mitochondrial (AHRD V3.3 *** A0A2G3A937_CAPAN)														Solyc10g012050.3.1	2.393	2.63924e-06	Mechanosensitive ion channel protein 1, mitochondrial (AHRD V3.3 *** A0A2G3BDL8_CAPCH)
Solyc06g065680.3.1	248	213	210	-0.598	0.0111065	cyclin A2														Solyc04g072890.4.1	1.187	2.65457e-06	Transducin/WD40 repeat-like superfamily protein (AHRD V3.3 *** F4I1K5_ARATH)
Solyc04g015830.3.1	2001	1789	2098	-0.208	0.0111255	Villin (AHRD V3.3 *** A0A2P5EN25_TREOI)														Solyc10g047650.3.1	-0.37	2.65457e-06	CHCH domain containing protein, expressed (AHRD V3.3 *-* Q7XXS3_ORYSJ)
Solyc02g086330.4.1	284	255	249	0.302	0.0111257	HEAT repeat-containing protein-like (AHRD V3.3 *** Q5QMW8_ORYSJ)														Solyc12g055970.3.1	1.045	2.65971e-06	Endoglucanase (AHRD V3.3 *** A0A2G3B3J7_CAPCH)
Solyc06g072130.4.1	9058	14002	8861	0.626	0.0111257	tonoplast intrinsic protein 3.1														Solyc10g080770.3.1	0.653	2.7037e-06	NPR1-interactor protein 1
Solyc10g008210.3.1	5	6	4	-1.194	0.0111257	Protein TPX2 (AHRD V3.3 *** A0A2G2VWX8_CAPBA)														Solyc03g112590.4.1	1.732	2.70531e-06	Cell division cycle protein 48-like protein (AHRD V3.3 *** A0A2G3CYA7_CAPCH)
Solyc10g080950.2.1	22	7	6	-1.186	0.0111257	cyclinB1_2														Solyc08g077180.3.1	0.657	2.70686e-06	Pyruvate kinase (AHRD V3.3 *** A0A1U8GRH5_CAPAN)
Solyc02g081980.3.1	1	0	0	1.376	0.0111346	Apyrase (AHRD V3.3 *** A0A2G2XFE6_CAPBA)														Solyc07g064970.4.1	-0.581	2.72597e-06	65-kDa microtubule-associated protein 1-like (AHRD V3.3 *** Q9FEV9_TOBAC),Pfam:PF03999
Solyc05g054210.3.1	418	455	378	-0.345	0.0111675	Heavy metal transport/detoxification superfamily protein (AHRD V3.3 *-* B3H4A8_ARATH)														Solyc11g069190.2.1	-0.848	2.72597e-06	auxin response factor 4
Solyc01g096320.3.1	11	19	20	1.038	0.0111931	Homeobox-leucine zipper protein HOX6 (AHRD V3.3 *** A0A1U8DTA9_CAPAN)														Solyc04g150158.1.1	-0.445	2.74815e-06	40S ribosomal protein S15a (AHRD V3.3 *** A0A2G3C780_CAPCH)
Solyc12g087830.2.1	588	494	537	0.337	0.0112574	MADS-box transcription factor (AHRD V3.3 *** F1T119_9ERIC)														Solyc11g150146.1.1	-0.366	2.82146e-06	Elongation factor 1-alpha (AHRD V3.3 *** A0A1U8EL12_CAPAN)
Solyc01g111800.4.1	47	51	46	0.62	0.0112672	Polyamine transporter PUT1 (AHRD V3.3 *** A0A2G3AUC9_CAPCH)														Solyc02g068070.4.1	-1.037	2.8718e-06	Lipase (AHRD V3.3 *** A0A1U8FRV6_CAPAN)
Solyc01g094410.3.1	1420	911	1477	0.658	0.0112721	C2 calcium/lipid-binding plant phosphoribosyltransferase family protein (AHRD V3.3 *** A0A061G6B5_THECC)														Solyc03g118780.3.1	-1.264	2.92767e-06	Thaumatin-like protein (AHRD V3.3 *** A0A2G2WQ90_CAPBA)
Solyc03g025950.4.1	2314	2405	2450	0.228	0.0112721	Membrane steroid-binding protein (AHRD V3.3 *** G5DXK7_SILLA)														Solyc06g068880.3.1	-1.003	2.92767e-06	Carboxypeptidase (AHRD V3.3 *** A0A2G2ZBY4_CAPAN)
Solyc07g062440.1.1	217	245	203	-0.22	0.0112721	hypothetical protein (AHRD V3.3 *** AT3G14900.1)														Solyc06g075550.3.1	1.175	2.96781e-06	Receptor-like cytoplasmic protein kinase 1 (AHRD V3.3 *** F6JSQ7_CAPAN)
Solyc05g051640.4.1	64	54	45	-0.499	0.0113046	Leucine-rich repeat receptor-like protein kinase (AHRD V3.3 *** A0A2R6PLW3_ACTCH)														Solyc11g069440.1.1	-0.563	2.9817e-06	60S ribosomal protein L12 (AHRD V3.3 *** Q6RJY1_CAPAN)
Solyc03g082370.1.1	240	270	418	0.932	0.0113517	Avr9/Cf-9 rapidly elicited protein 65 (AHRD V3.3 *** Q9FQZ0_TOBAC)														Solyc06g008700.3.1	-0.361	3.04424e-06	tRNA (guanine-N(7)-)-methyltransferase non-catalytic subunit (AHRD V3.3 *** A0A2G2WH19_CAPBA)
Solyc01g007950.4.1	4	6	1	0.95	0.0113626	Peroxidase (AHRD V3.3 *** K4ASZ3_SOLLC)														Solyc03g098300.1.1	4.606	3.08151e-06	Ornithine decarboxylase (AHRD V3.3 *** A0A1U8G8Q1_CAPAN)
Solyc02g089840.3.1	82	51	59	-0.687	0.0113941	Calcium uniporter protein 2, mitochondrial (AHRD V3.3 *** A0A2G3ABZ2_CAPAN)														Solyc06g048620.3.1	-1.145	3.10111e-06	Leucine-rich receptor-like kinase family protein (AHRD V3.3 *** A0A072V1G8_MEDTR)
Solyc09g014450.4.1	290	280	228	0.323	0.0114048	Clathrin light chain (AHRD V3.3 *** A0A2G3BKE5_CAPCH)														Solyc04g074750.3.1	-0.637	3.15333e-06	RNA-binding protein CP33, chloroplastic (AHRD V3.3 *** A0A1J3ILT8_NOCCA)
Solyc08g080670.1.1	154	112	190	0.927	0.0114077	Pathogenesis-related 5-like protein														Solyc03g083560.1.1	-1.257	3.16714e-06	Protein EXORDIUM-like 7 (AHRD V3.3 *** A0A2G2X692_CAPBA)
Solyc07g043320.3.1	1690	1477	1810	-0.319	0.0114256	myosin heavy chain%2C embryonic smooth protein (AHRD V3.3 *-* AT1G05320.9)														Solyc06g051820.4.1	0.801	3.17603e-06	Myosin heavy chain-like protein (AHRD V3.3 *** A0A1P8BDH1_ARATH)
Solyc05g015500.4.1	4092	4515	4331	0.306	0.011459	RanBP2-type zinc finger protein (AHRD V3.3 *** A0A2G2YF90_CAPAN)														Solyc09g014750.1.1	0.998	3.20909e-06	Late embryogenesis abundant protein (AHRD V3.3 *** W0FHP9_9CARY)
Solyc01g105220.3.1	104	197	145	0.647	0.0115316	alternative oxidase 2														Solyc06g053910.4.1	0.725	3.21673e-06	DUF506 domain-containing protein (AHRD V3.3 *** A0A1Q3BNU4_CEPFO)
Solyc03g095250.3.1	260	208	265	-0.554	0.0115316	COP1-Interacting protein-related (AHRD V3.3 *** A0A2R4QNN9_9POAL)														Solyc01g111590.4.1	-0.493	3.27049e-06	WD-40 repeat-containing protein MSI1 (AHRD V3.3 *** A0A2G3AUE9_CAPCH)
Solyc01g007170.4.1	43	49	40	-0.664	0.011687	C2 calcium/lipid-binding plant phosphoribosyltransferase family protein (AHRD V3.3 *** A0A061F065_THECC)														Solyc01g080910.2.1	1.101	3.28046e-06	polyadenylate-binding protein 1-B-binding protein (AHRD V3.3 *** AT5G44860.2)
Solyc02g084370.2.1	150	112	132	-0.777	0.011687	Receptor-like protein kinase (AHRD V3.3 *** A0A0A0KGM3_CUCSA)														Solyc03g083000.3.1	0.905	3.33352e-06	Transmembrane protein (AHRD V3.3 *-* F4IJ67_ARATH)
Solyc04g071320.4.1	731	659	757	-0.229	0.011687	ubiquitin carboxyl-terminal hydrolase FAM188A-like (AHRD V3.3 *** A0A2I4GXK6_9ROSI)														Solyc05g054570.3.1	0.592	3.35734e-06	CRAL-TRIO lipid binding domain-containing protein (AHRD V3.3 *** A0A2U1PXE9_ARTAN)
Solyc08g066510.3.1	69	38	67	-1.092	0.011687	GATA transcription factor (AHRD V3.3 *** K4CLM7_SOLLC)														Solyc08g081765.1.1	0.703	3.35963e-06	Unknown protein
Solyc02g068910.3.1	471	372	503	-0.288	0.0117053	Trypsin family protein (AHRD V3.3 *** A0A2U1MFG3_ARTAN)														Solyc12g088720.2.1	-0.387	3.35963e-06	Polyadenylate-binding protein (AHRD V3.3 *** A0A2G3B416_CAPCH)
Solyc01g094020.3.1	241	199	198	-0.541	0.0117852	Receptor-like serine/threonine-protein kinase (AHRD V3.3 *** A0A2G3DE20_CAPCH)														Solyc06g072470.4.1	-0.495	3.41367e-06	50S ribosomal protein L29, chloroplastic (AHRD V3.3 *** A0A2G3CA56_CAPCH)
Solyc03g083060.3.1	253	216	220	-0.352	0.0118531	Ribonuclease P protein subunit P38-like protein (AHRD V3.3 *** AT5G53020.9)														Solyc05g056390.2.1	-0.611	3.47364e-06	10 kDa chaperonin (AHRD V3.3 *** A0A1U8F6X5_CAPAN)
Solyc03g063030.4.1	818	782	733	-0.51	0.0118849	Amino acid transporter (AHRD V3.3 *** A0A200R5Q3_9MAGN)														Solyc09g082370.4.1	-0.766	3.47962e-06	Type I inositol polyphosphate 5-phosphatase 5 (AHRD V3.3 *-* A0A199V5W7_ANACO)
Solyc04g009590.4.1	24	27	40	-1.086	0.0119067	Unknown protein														Solyc06g008940.4.1	-0.351	3.58903e-06	Elongation factor Tu (AHRD V3.3 *** A0A2G2VZZ7_CAPBA)
Solyc09g008200.4.1	420	586	490	0.507	0.0121492	heavy metal-associated isoprenylated plant protein 3-like (AHRD V3.3 *-* A0A1S4B4L4_TOBAC)														Solyc05g054350.3.1	0.905	3.60653e-06	Epoxide hydrolase (AHRD V3.3 *** Q41414_SOLTU)
Solyc01g066970.2.1	1	2	2	1.4	0.0121618	Flowering-promoting factor 1 (AHRD V3.3 *** A0A1U8FE64_CAPAN)														Solyc09g075830.3.1	0.445	3.61915e-06	Protein TIME FOR COFFEE (AHRD V3.3 *-* A0A2K3NUY4_TRIPR)
Solyc02g069110.4.1	3	1	2	1.402	0.0121633	Cathepsin B-like cysteine proteinase (AHRD V3.3 *** Q40413_NICRU)														Solyc05g013720.3.1	0.687	3.68379e-06	Alpha-galactosidase (AHRD V3.3 *** A0A2G3B902_CAPCH)
Solyc08g081670.3.1	88	115	118	0.337	0.0121637	Ethylene-responsive transcription factor (AHRD V3.3 *** A0A2G2XJJ5_CAPBA)														Solyc08g008590.4.1	-0.644	3.69911e-06	Ubiquitin (AHRD V3.3 *-* K2RHN1_MACPH)
Solyc08g079750.3.1	342	342	318	-0.298	0.0122278	1-aminocyclopropane-1-carboxylate synthase (AHRD V3.3 *** Q6U5H3_ROSHC)														Solyc03g007620.3.1	0.366	3.7457e-06	Tic22-like (AHRD V3.3 *** A0A200R2J9_9MAGN)
Solyc06g083500.4.1	42	42	44	0.76	0.0122483	Serine/threonine-protein kinase PBS1 (AHRD V3.3 *** A0A2G2WN41_CAPBA)														Solyc04g079790.3.1	-0.607	3.75648e-06	30S ribosomal protein S9 protein (AHRD V3.3 *** A0A2U1PM70_ARTAN)
Solyc12g099390.2.1	1225	1189	1095	0.289	0.0122483	Protein DEHYDRATION-INDUCED 19-like protein 7 (AHRD V3.3 *** A0A2G3B5I9_CAPCH)														Solyc12g040510.2.1	-0.435	3.77135e-06	Guanine nucleotide-binding protein subunit beta-like protein (AHRD V3.3 *** A0A1U8FJH9_CAPAN)
Solyc07g020960.3.1	269	292	261	0.28	0.0122569	bHLH transcription factor140														Solyc04g064620.4.1	-0.565	3.77763e-06	Bidirectional sugar transporter SWEET (AHRD V3.3 *** M1CBD4_SOLTU)
Solyc12g011320.2.1	18	21	21	0.75	0.0122709	Glutathione S-transferase (AHRD V3.3 *** Q9FQE8_SOYBN)														Solyc01g098860.3.1	1.425	3.80645e-06	Glycoprotein membrane GPI-anchored (AHRD V3.3 *** A0A2U1LIH4_ARTAN)
Solyc02g084840.3.1	20932	27495	20324	0.604	0.0123473	Dehydrin (AHRD V3.3 *** A0A2R4KWH2_9SOLN)														Solyc01g102300.3.1	-0.424	3.80645e-06	bHLH transcription factor 006
Solyc04g051780.3.1	803	747	926	0.296	0.0123792	Programmed cell death protein 2-like (AHRD V3.3 *** A0A1J3FQK3_NOCCA)														Solyc03g123590.4.1	-1.022	3.81287e-06	Remorin (AHRD V3.3 *** A0A200Q464_9MAGN)
Solyc09g072710.4.1	145	152	146	0.499	0.0123792	Phospholipid--sterol O-acyltransferase (AHRD V3.3 *** A0A2G2ZWL8_CAPAN)														Solyc01g087260.4.1	0.626	3.84035e-06	carotenoid cleavage dioxygenase 1B
Solyc00g500057.1.1	0	5	0	-1.391	0.0124151	Photosystem I P700 chlorophyll a apoprotein A1 (AHRD V3.3 *** K4EPK3_DATST)														Solyc09g075230.1.1	1.124	3.88447e-06	DUF538 family protein (AHRD V3.3 *** B6SJU2_MAIZE)
Solyc12g041980.3.1	96	94	75	0.555	0.0125051	Breast cancer associated RING 1 (AHRD V3.3 *-* A0A178W540_ARATH)														Solyc02g086600.3.1	-0.409	3.91197e-06	Polyribonucleotide nucleotidyltransferase (AHRD V3.3 *** A0A2U1PID0_ARTAN)
Solyc03g063040.4.1	194	157	199	-0.474	0.0125313	Amino acid transporter (AHRD V3.3 *-* S8DQ51_9LAMI)														Solyc01g088640.4.1	0.684	3.92432e-06	E3 ubiquitin ligase BIG BROTHER-related-like (AHRD V3.3 *-* A0A2I4HNQ7_9ROSI)
Solyc05g054040.4.1	133	106	118	-0.555	0.0125313	Transmembrane 9 superfamily member (AHRD V3.3 *** A0A1U8GL93_CAPAN)														Solyc10g078770.2.1	1.639	3.92432e-06	11 kDa late embryogenesis abundant protein (AHRD V3.3 *-* A0A2G3BHR7_CAPCH)
Solyc10g074580.2.1	653	672	614	0.283	0.0125313	glycerol kinase (AHRD V3.3 *** AT4G38225.3)														Solyc02g064650.3.1	0.612	3.94928e-06	xyloglucan endo-transglycosylase B2
Solyc08g015780.3.1	1035	1062	1035	-0.201	0.0125331	Ankyrin repeat protein SKIP35 (AHRD V3.3 *** A0A2G2W349_CAPBA)														Solyc09g091540.2.1	6.426	3.99239e-06	S-adenosyl-L-methionine-dependent methyltransferases superfamily protein (AHRD V3.3 *** A0A2U1PMX3_ARTAN)
Solyc01g094720.3.1	431	442	420	-0.224	0.0125935	Phosphate transporter (AHRD V3.3 *** A0A2H4H6T0_MALDO)														Solyc08g080240.3.1	-0.821	4.14154e-06	NADH-ubiquinone oxidoreductase (AHRD V3.3 *** A0A2P4Q047_RHIID)
Solyc12g044320.2.1	15	14	20	-0.816	0.0126856	Transducin/WD40 repeat-like superfamily protein (AHRD V3.3 *** A0A2U1MAA7_ARTAN)														Solyc06g064650.4.1	0.981	4.14851e-06	11-beta-hydroxysteroid dehydrogenase-like 5 (AHRD V3.3 *** A0A2G3AJQ9_CAPAN)
Solyc07g022910.3.1	288	272	343	0.442	0.0126913	Protein WEAK CHLOROPLAST MOVEMENT UNDER BLUE LIGHT 1 (AHRD V3.3 *** A0A2G2VC40_CAPBA)														Solyc09g020110.3.1	0.4	4.15475e-06	T2-type RNase (AHRD V3.3 *** A0AQW5_SOLLC)
Solyc11g069080.3.1	98	94	89	0.329	0.0126991	Ribosomal L18p/L5e family protein (AHRD V3.3 *-* AT3G45020.4)														Solyc04g072250.4.1	2.376	4.15811e-06	17.5 kDa class I heat shock protein (AHRD V3.3 *-* A0A2G3CNC4_CAPCH)
Solyc12g100060.1.1	6664	6378	6316	0.488	0.0127052	Zinc finger A20 and AN1 domain stress-associated protein (AHRD V3.3 *** A0A2K3LXD0_TRIPR)														Solyc01g105890.3.1	6.77	4.1728e-06	Monoterpene synthase 1
Solyc06g067980.3.1	2417	3439	2669	0.55	0.0128371	repressed By RIM101 protein 1 (AHRD V3.3 --* XP_011091441.1)														Solyc05g023680.4.1	-0.999	4.17488e-06	E3 ubiquitin-protein ligase ORTHRUS 2 (AHRD V3.3 *** A0A2G3B905_CAPCH)
Solyc08g066750.3.1	222	204	222	-0.643	0.0128673	Major facilitator superfamily protein (AHRD V3.3 *** A0A2U1QCK3_ARTAN)														Solyc01g106780.3.1	-0.689	4.20816e-06	Pyruvate kinase (AHRD V3.3 *** A0A2G3AVH0_CAPCH)
Solyc03g096890.3.1	68	43	35	-0.77	0.0128867	Serine/threonine-protein kinase TIO (AHRD V3.3 *** A0A1U8FYB3_CAPAN)														Solyc11g020040.2.1	1.072	4.20816e-06	heat shock protein 70
Solyc12g096830.2.1	577	537	522	0.297	0.0128867	Glycosyltransferase (AHRD V3.3 *** A0A2I4H5B3_9ROSI)														Solyc01g108080.4.1	1.22	4.24992e-06	ABSCISIC ACID-INSENSITIVE 5-like protein 7 (AHRD V3.3 *** A0A2G3BV73_CAPCH)
Solyc01g090950.4.1	1280	1168	1227	-0.33	0.0129888	Transcription factor GRAS (AHRD V3.3 *-* A0A2U1PW81_ARTAN)														Solyc10g008630.3.1	1.012	4.24992e-06	External alternative NAD(P)H-ubiquinone oxidoreductase B1, mitochondrial (AHRD V3.3 *** A0A2G2VRV5_CAPBA)
Solyc03g082860.3.1	54	39	63	-0.927	0.013073	Histone-lysine N-methyltransferase ATXR6-like protein (AHRD V3.3 *** A0A2K3P9S3_TRIPR)														Solyc02g092510.3.1	-0.748	4.27197e-06	Queuosine salvage protein (AHRD V3.3 *** A0A2G3D8Q6_CAPCH)
Solyc07g063010.3.1	819	914	777	0.339	0.013115	3-hydroxybutyryl-CoA dehydrogenase (AHRD V3.3 *** A0A2G2WF04_CAPBA)														Solyc04g050920.3.1	-0.707	4.29348e-06	DNA-directed RNA polymerase subunit alpha (AHRD V3.3 *** AT3G54310.1)
Solyc09g082200.2.1	668	602	585	-0.306	0.0131269	Folate-biopterin transporter 1, chloroplastic (AHRD V3.3 *** A0A2G3CSY8_CAPCH)														Solyc02g070810.4.1	-0.407	4.2954e-06	Nuclear pore complex protein (AHRD V3.3 *** A0A2G3D4U4_CAPCH)
Solyc02g087050.2.1	172	139	149	-0.392	0.0131346	WAT1-related protein (AHRD V3.3 *** K4BBL2_SOLLC)														Solyc04g076200.3.1	0.558	4.3126e-06	Adenine nucleotide alpha hydrolases-like superfamily protein (AHRD V3.3 *** Q84TF6_ARATH)
Solyc09g064270.3.1	622	505	537	-0.27	0.0131346	Receptor-like serine/threonine-protein kinase ALE2 (AHRD V3.3 *** A0A1U8E4M9_CAPAN)														Solyc08g077360.3.1	1.336	4.3126e-06	Dynamin (AHRD V3.3 *** E5GB64_CUCME)
Solyc08g068540.4.1	62	73	72	0.442	0.013154	B3 domain-containing protein (AHRD V3.3 *** A0A1Q3CXA6_CEPFO)														Solyc03g019670.3.1	-0.588	4.41024e-06	Non-specific phospholipase C1 (AHRD V3.3 *** A0A2G2V4Y9_CAPBA)
Solyc09g075580.1.1	29	12	33	-1.108	0.0132552	leucine-rich repeat extensin-like protein 3 (AHRD V3.3 *** XP_010326654.1)														Solyc06g034220.3.1	0.437	4.41258e-06	Vesicle-associated protein 1-1 (AHRD V3.3 *** A0A1U8GX77_CAPAN)
Solyc08g081160.3.1	292	333	309	-0.293	0.0133071	DUF3741 domain-containing protein/DUF4378 domain-containing protein (AHRD V3.3 *-* A0A1Q3CNJ4_CEPFO)														Solyc07g056160.4.1	-0.81	4.41258e-06	CYP724B2 mRNA for cytochrome P450
Solyc08g080200.4.1	1968	1842	1817	0.28	0.0134242	SPX domain-containing protein (AHRD V3.3 *** D7MDY2_ARALL)														Solyc02g092430.1.1	-0.489	4.4248e-06	60S ribosomal protein L26 (AHRD V3.3 *** A0A1U8FHZ3_CAPAN)
Solyc01g009660.3.1	968	1749	946	0.658	0.0134253	Low-temperature-induced 65 kDa protein (AHRD V3.3 *** A0A1J3DLF3_NOCCA)														Solyc01g107350.3.1	-0.929	4.4565e-06	DUF620 domain-containing protein (AHRD V3.3 *** A0A1Q3D2E6_CEPFO)
Solyc01g103760.3.1	399	366	351	-0.298	0.0134648	magnesium transporter NIPA (DUF803) (AHRD V3.3 *** AT4G13800.8)														Solyc08g077440.3.1	0.57	4.48079e-06	Lon protease homolog (AHRD V3.3 *** A0A2U1LET6_ARTAN)
Solyc12g009820.2.1	21	15	18	-0.88	0.0134648	Monogalactosyldiacylglycerol synthase 3, chloroplastic (AHRD V3.3 *** A0A2G2X4B3_CAPBA)														Solyc11g066020.2.1	-0.543	4.48839e-06	Ankyrin repeat family protein, putative, expressed (AHRD V3.3 *** Q10NB7_ORYSJ)
Solyc01g099270.2.1	5	11	7	-1.107	0.0135997	Microtubule-binding protein TANGLED1 (AHRD V3.3 *** A0A2G2Y0A3_CAPAN)														Solyc01g080280.3.1	-1.758	4.49978e-06	chloroplast glutamine synthetase
Solyc02g070000.4.1	837	890	792	-0.277	0.0135997	Leucine-rich receptor-like protein kinase family protein (AHRD V3.3 *** A0A061G8R7_THECC)														Solyc09g090840.3.1	-0.558	4.51621e-06	Aspartyl/glutamyl-tRNA(Asn/Gln) amidotransferase subunit B (AHRD V3.3 *** A0A2Z4MCS0_BREBE)
Solyc02g084380.3.1	216	234	201	0.299	0.0135997	Translation elongation factor EF1B/ribosomal protein S6 family protein (AHRD V3.3 *** Q9LSA1_ARATH)														Solyc12g005050.2.1	-0.751	4.56676e-06	AUGMIN subunit 4 (AHRD V3.3 *** AUG4_ARATH)
Solyc02g091890.3.1	273	246	267	-0.451	0.0135997	myb-like protein X (AHRD V3.3 *-* A0A2I4FW88_9ROSI)														Solyc01g105120.4.1	0.598	4.6874e-06	protein LNK1 (AHRD V3.3 *** A0A2I4GGH4_9ROSI)
Solyc04g016000.3.1	0	4	32	1.312	0.0135997	Heat shock transcription factor protein 8 (AHRD V3.3 *** A0A1W6LWG5_FRAAN)														Solyc06g074640.2.1	-0.823	4.6874e-06	PHD finger family protein (AHRD V3.3 *** F4KBB1_ARATH)
Solyc12g019320.2.1	114	85	106	0.559	0.0136117	Protein DETOXIFICATION (AHRD V3.3 *** A0A2U1NP73_ARTAN)														Solyc02g030247.1.1	2.295	4.71583e-06	Chitin-binding lectin 1 (AHRD V3.3 *** A0A2G3B766_CAPCH)
Solyc06g050560.3.1	11	15	10	-1.067	0.0136725	Receptor-like kinase (AHRD V3.3 *** C4TP22_SOYBN)														Solyc05g053530.1.1	1.886	4.798e-06	9-cis-epoxycarotenoid dioxygenase (AHRD V3.3 *** A0A1C9ZU82_9LILI)
Solyc09g007970.3.1	6	3	4	1.048	0.0136725	Small auxin up-regulated RNA68														Solyc09g092080.4.1	-0.473	4.798e-06	Unknown protein
Solyc05g046300.3.1	879	919	961	0.255	0.0138334	Ethanolamine-phosphate cytidylyltransferase (AHRD V3.3 *** A0A2G3BYY5_CAPCH)														Solyc04g054470.3.1	-0.336	4.9912e-06	Unknown protein
Solyc01g014180.3.1	11986	13448	11609	0.315	0.0138993	Zinc finger A20 and AN1 domain-containing stress-associated protein 8 (AHRD V3.3 *** A0A2G2UWG6_CAPBA)														Solyc04g074910.3.1	-0.511	5.01543e-06	40S ribosomal protein S21 (AHRD V3.3 *** A0A1U8F4M1_CAPAN)
Solyc01g087850.2.1	4	4	10	-1.082	0.0138993	serine protease SBT3														Solyc02g077090.4.1	-0.936	5.02093e-06	Protein CHUP1, chloroplastic (AHRD V3.3 *-* A0A2G3D559_CAPCH)
Solyc04g150111.1.1	266	246	275	-0.439	0.0138993	ozone-responsive stress-like protein (DUF1138) (AHRD V3.3 *** AT1G01170.2)														Solyc06g083080.3.1	-1.497	5.03029e-06	Pathogenic type III effector avirulence factor Avr AvrRpt-cleavage: cleavage site protein (AHRD V3.3 *** Q8LEL0_ARATH)
Solyc07g032510.3.1	1076	1074	1069	0.259	0.0138993	Forkhead-associated (FHA) domain (AHRD V3.3 *** A0A200QTD2_9MAGN)														Solyc04g009350.3.1	-0.436	5.05081e-06	Histidinol-phosphate aminotransferase (AHRD V3.3 *** B6TRS1_MAIZE)
Solyc07g048090.2.1	254	224	267	-0.634	0.0138993	Fasciclin-like arabinogalactan protein 7 (AHRD V3.3 *** A0A2G2Z2X7_CAPAN)														Solyc07g064360.3.1	1.529	5.12234e-06	Aminotransferase-like, plant mobile domain-containing protein (AHRD V3.3 *** A0A124SHR6_CYNCS)
Solyc12g096750.2.1	6	3	3	-1.188	0.0138993	LEU70481 abscission polygalacturonase														Solyc04g050490.4.1	-1.091	5.20744e-06	DUF239 domain-containing protein/DUF4409 domain-containing protein (AHRD V3.3 *** A0A1Q3BPI9_CEPFO)
Solyc01g087180.4.1	4638	7426	4892	0.595	0.013949	Expressed protein (AHRD V3.3 *-* AT1G07985.1)														Solyc04g011610.3.1	0.504	5.24249e-06	RING/U-box superfamily protein (AHRD V3.3 *** A0A1I9LQQ9_ARATH)
Solyc12g098630.2.1	24	24	27	-0.457	0.0139755	Kinesin-like protein KIN12B (AHRD V3.3 *** A0A2G3B535_CAPCH)														Solyc11g010460.3.1	-2.022	5.29946e-06	cyclinD4_1
Solyc06g069000.3.1	6	2	5	-1.139	0.014008	GPI-anchored protein (AHRD V3.3 *** AT3G18050.1)														Solyc09g011470.3.1	1.323	5.38353e-06	Plant/T7H20-70 protein (AHRD V3.3 *-* G7L5L0_MEDTR)
Solyc09g015070.3.1	108	336	137	0.986	0.0141298	NAD(P)-linked oxidoreductase superfamily protein (AHRD V3.3 *** A0A2U1N452_ARTAN)														Solyc06g063300.4.1	1.18	5.42869e-06	F-box/kelch-repeat protein (AHRD V3.3 *-* A0A2G2WKX9_CAPBA)
Solyc03g121050.3.1	669	672	689	-0.292	0.0141865	LysM domain receptor-like kinase 3 (AHRD V3.3 *** A0A2G3D1H3_CAPCH)														Solyc03g117130.3.1	1.621	5.47264e-06	Ethylene-responsive transcription factor (AHRD V3.3 *** A0A1U8G8S1_CAPAN)
Solyc02g068920.3.1	914	968	954	0.319	0.0142158	lecithine cholesterol acyltransferase														Solyc02g094470.3.1	-0.712	5.51561e-06	Phosphate carrier protein, mitochondrial (AHRD V3.3 *** A0A1U8FRG6_CAPAN)
Solyc06g071410.3.1	730	651	677	-0.452	0.0142158	MAP kinase kinase kinase 40														Solyc07g044860.3.1	-2.66	5.52427e-06	psbXphotosystem II 23 kDa protein
Solyc01g107380.3.1	1402	1362	1298	0.268	0.0143461	MAR-binding filament-like protein (AHRD V3.3 *** O82329_ARATH)														Solyc01g096590.3.1	-0.567	5.5388e-06	40S ribosomal protein S20 (AHRD V3.3 *** A0A2G3BTN1_CAPCH)
Solyc02g070210.3.1	145	103	147	-0.646	0.0145578	Patellin-4 (AHRD V3.3 *** A0A2G2XDH3_CAPBA)														Solyc10g085140.2.1	2.765	5.54941e-06	Alkyl transferase (AHRD V3.3 *** K7X479_SOLLC)
Solyc01g105410.4.1	6677	5068	6630	0.305	0.0146461	Protein EXORDIUM-like 2 (AHRD V3.3 *** B1Q489_CAPCH)														Solyc05g056320.3.1	0.486	5.56872e-06	Smr (Small MutS-related) domain protein (AHRD V3.3 *** A0A2K3NNB3_TRIPR)
Solyc01g079860.3.1	641	646	586	0.231	0.0147587	ATP-dependent (S)-NAD(P)H-hydrate dehydratase (AHRD V3.3 *** A0A1U8EBN0_CAPAN)														Solyc01g096550.3.1	-0.451	5.58048e-06	Protein arginine N-methyltransferase (AHRD V3.3 *** A0A200R777_9MAGN)
Solyc01g094050.1.1	609	505	575	-0.408	0.0147933	WD-40 repeat family protein / beige-like protein (AHRD V3.3 *-* AT2G45540.6)														Solyc12g039120.2.1	-0.648	5.64747e-06	40S ribosomal protein S19 (AHRD V3.3 *** A0A1U8G3N2_CAPAN)
Solyc01g104320.4.1	18	20	17	0.699	0.0148033	Plastid-lipid associated protein PAP / fibrillin family protein (AHRD V3.3 *** A0A2U1Q907_ARTAN)														Solyc08g083120.3.1	-0.778	5.6736e-06	Ubiquitin (AHRD V3.3 *** B2W3N0_PYRTR)
Solyc01g103590.4.1	35	30	61	0.781	0.0148594	Lactoylglutathione lyase / glyoxalase (AHRD V3.3 *** A0A1Y1HY85_KLENI)														Solyc08g078640.3.1	-2.243	5.69414e-06	Pectinesterase (AHRD V3.3 *** A0A2G3DBT2_CAPCH)
Solyc02g068780.4.1	633	700	644	0.289	0.0148594	Unknown protein														Solyc03g006120.4.1	1.175	5.78448e-06	Transcription factor TGA like domain (AHRD V3.3 *** A0A200Q9U0_9MAGN)
Solyc01g104470.3.1	19277	21481	18811	0.306	0.0149258	Ribosome assembly factor mrt4 (AHRD V3.3 *** A0A328DGN8_9ASTE)														Solyc04g078800.3.1	6.129	5.78448e-06	Lipase (AHRD V3.3 *** A0A200QYW4_9MAGN)
Solyc04g072890.4.1	2382	3124	2705	0.552	0.0149258	Transducin/WD40 repeat-like superfamily protein (AHRD V3.3 *** F4I1K5_ARATH)														Solyc06g071530.4.1	-0.564	5.82955e-06	Unknown protein
Solyc11g006000.3.1	973	752	1193	0.389	0.0149952	MAP kinase kinase kinase 80														Solyc02g031840.3.1	0.466	5.8696e-06	Potassium transporter (AHRD V3.3 *** A0A1U8FIL6_CAPAN)
Solyc03g033560.3.1	3485	3430	3257	0.253	0.0150028	Zinc finger (Ran-binding) family protein (AHRD V3.3 *** A0A2U1KRR8_ARTAN)														Solyc03g043960.3.1	-1.055	6.0902e-06	ADP-ribosylation factor-like protein 8A (AHRD V3.3 *** A0A2I4EDC4_9ROSI)
Solyc10g062160.3.1	18	30	33	0.55	0.0150028	Dynamin (AHRD V3.3 *** E5GB64_CUCME)														Solyc07g042315.1.1	-0.473	6.10382e-06	3-oxoacyl-[acyl-carrier-protein] synthase (AHRD V3.3 *** A0A0D3GTI7_9ORYZ)
Solyc07g006540.3.1	518	427	548	0.264	0.0150127	Double CLP-N motif-containing P-loop nucleoside triphosphate hydrolases superfamily protein (AHRD V3.3 *** A0A2K3PMT6_TRIPR)														Solyc05g052710.3.1	-0.78	6.14415e-06	30S ribosomal protein S31, chloroplastic (AHRD V3.3 *** A0A1U8GYZ2_CAPAN)
Solyc01g106540.4.1	2	3	7	-1.092	0.0151053	neurofilament heavy protein (AHRD V3.3 *-* AT4G17000.3)														Solyc06g035620.3.1	1.078	6.21716e-06	Transcription factor GRAS (AHRD V3.3 *** A0A200QMI2_9MAGN)
Solyc02g090870.1.1	634	516	658	-0.427	0.0151853	hypothetical protein (AHRD V3.3 *** AT5G67020.1)														Solyc10g006270.4.1	0.675	6.22807e-06	Autophagy-related protein (AHRD V3.3 *** A0A2G3C2V6_CAPCH)
Solyc07g056420.4.1	67	67	86	0.657	0.0151853	glutathione S-transferase AY082341														Solyc12g098310.2.1	0.76	6.24455e-06	Cyclin-dependent kinase inhibitor (AHRD V3.3 *** A0A2G2VID6_CAPBA)
Solyc08g075960.3.1	1660	2246	1481	0.512	0.0152021	MOB kinase activator family (AHRD V3.3 *** A0A2U1N847_ARTAN)														Solyc09g009160.3.1	1.334	6.26378e-06	Unknown protein
Solyc01g094940.4.1	1091	1019	953	-0.22	0.0152089	Protein kinase superfamily protein (AHRD V3.3 *** A0A2U1NZX1_ARTAN)														Solyc04g082750.3.1	-0.605	6.27317e-06	3-beta hydroxysteroid dehydrogenase/isomerase (AHRD V3.3 *** A0A200PR22_9MAGN)
Solyc09g082100.3.1	5641	7984	5609	0.602	0.0152089	Late embryogenesis abundant protein D-34 (AHRD V3.3 *** A0A2G3CT36_CAPCH)														Solyc12g009240.1.1	1.574	6.30703e-06	Ethylene-responsive transcription factor (AHRD V3.3 *-* A0A2G3BP26_CAPCH)
Solyc08g080910.3.1	136	109	150	0.362	0.015267	Glutathione S-transferase (AHRD V3.3 *** A0A200QUC6_9MAGN)														Solyc05g010670.3.1	-0.284	6.36065e-06	Heat shock protein (AHRD V3.3 *** O23638_ARATH)
Solyc09g008720.3.1	1067	1000	1053	0.327	0.015267	Exostosin family protein (AHRD V3.3 *** A0A2U1KQ90_ARTAN)														Solyc04g078090.3.1	0.823	6.39846e-06	Acyl-CoA-binding domain-containing protein 2 (AHRD V3.3 *** A0A2G2X1M3_CAPBA)
Solyc06g066270.1.1	492	529	546	0.305	0.0152906	Cytochrome P450 (AHRD V3.3 *-* A0A200PMQ1_9MAGN)														Solyc07g040680.3.1	1.104	6.39846e-06	Heat shock transcription factor (AHRD V3.3 *-* A0A1Y1I763_KLENI)
Solyc04g078060.1.1	128	138	103	0.504	0.0153266	transmembrane protein (AHRD V3.3 *** AT1G75810.1)														Solyc06g082670.3.1	-0.501	6.40377e-06	60S ribosomal protein L10 (AHRD V3.3 *** A0A2G2Z7S9_CAPAN)
Solyc12g005340.3.1	3104	2133	4255	0.56	0.0153266	Transcription factor GRAS (AHRD V3.3 *** A0A200QMI2_9MAGN)														Solyc07g008390.3.1	1.423	6.40377e-06	HXXXD-type acyl-transferase family protein (AHRD V3.3 *** F4JBC7_ARATH)
Solyc11g066820.2.1	1728	1298	1558	-0.69	0.0153296	Glucomannan 4-beta-mannosyltransferase 2 (AHRD V3.3 *** A0A1U8HBW8_CAPAN)														Solyc01g066310.4.1	0.347	6.43679e-06	Acyl-CoA dehydrogenase family member 10 (AHRD V3.3 *** A0A1J3CLI6_NOCCA)
Solyc03g098000.3.1	1168	1161	1237	0.203	0.0153737	Alanine-tRNA ligase, putative (DUF760) (AHRD V3.3 *** Q9LP80_ARATH)														Solyc10g007180.2.1	-0.31	6.46167e-06	Multiple organellar RNA editing factor 8, chloroplastic/mitochondrial (AHRD V3.3 *-* A0A2G3BCH1_CAPCH)
Solyc02g082340.3.1	18214	17243	17403	0.281	0.0153768	RNA polymerase I-specific transcription initiation factor RRN3 (AHRD V3.3 *** A0A2I4H2G7_9ROSI)														Solyc11g020780.2.1	-0.385	6.46167e-06	dCK/dGK-like deoxyribonucleoside kinase
Solyc03g097910.4.1	675	711	654	0.226	0.0153768	putative dehydrogenase														Solyc02g079220.4.1	1.573	6.47828e-06	Sugar transporter protein 1
Solyc10g009190.1.1	322	404	300	-0.597	0.0153768	glycine-rich protein (AHRD V3.3 *-* AT4G21620.2)														Solyc05g052620.4.1	-0.392	6.47864e-06	Coronatine-insensitive 1
Solyc02g082820.3.1	5	4	6	-1.006	0.0154574	cyclin B2														Solyc04g015350.3.1	0.417	6.50487e-06	Phosphatidylinositol 3-kinase (AHRD V3.3 *** I0J3F1_ARAHH)
Solyc06g061110.2.1	3763	5010	3729	0.478	0.0154574	late embryogenesis abundant protein 6 (AHRD V3.3 *** XP_004241969.1)														Solyc05g013480.4.1	0.665	6.50641e-06	Tetratricopeptide repeat (TPR)-like superfamily protein (AHRD V3.3 *** AT3G26580.1)
Solyc02g078940.3.1	1404	1528	1482	0.307	0.0155457	Oxidoreductase, zinc-binding dehydrogenase family protein (AHRD V3.3 *** A0A2U1PX72_ARTAN)														Solyc06g009780.4.1	-0.799	6.5295e-06	Kinesin-4 (AHRD V3.3 *** A0A2G2WGI9_CAPBA)
Solyc10g078670.3.1	692	565	767	0.347	0.0155457	Transcription factor (AHRD V3.3 *** A0A2R4QNU7_9POAL)														Solyc09g091850.4.1	0.879	6.66075e-06	Non-lysosomal glucosylceramidase (AHRD V3.3 *** A0A328D7Z8_9ASTE)
Solyc02g093110.3.1	241	223	256	0.275	0.0155684	Ubiquitin-conjugating enzyme (AHRD V3.3 *** B3TLZ3_ELAGV)														Solyc10g085870.1.1	1.975	6.69826e-06	Glycosyltransferase (AHRD V3.3 *** A0A328CX74_9ASTE)
Solyc01g111550.3.1	27	20	18	-0.717	0.0155747	protein MCM10 homolog (AHRD V3.3 *** A0A2I4EWG7_9ROSI)														Solyc05g014030.3.1	0.603	6.71875e-06	Regulator of chromosome condensation (RCC1) family protein (AHRD V3.3 *** Q9LU80_ARATH)
Solyc05g052840.1.1	214	204	203	-0.318	0.0156544	Tubulin-folding cofactor C (AHRD V3.3 *** A0A2G3CHF8_CAPCH)														Solyc10g078620.1.1	-0.353	6.7597e-06	40S ribosomal protein S5 (AHRD V3.3 *** A0A1U8EKR1_CAPAN)
Solyc11g012900.3.1	1302	1237	1367	0.192	0.0157361	Tetratricopeptide repeat (TPR)-like superfamily protein (AHRD V3.3 *** F4JG04_ARATH)														Solyc06g076880.3.1	0.915	6.77104e-06	Quinone reductase (AHRD V3.3 *** F8WQS4_NICBE)
Solyc11g016930.1.1	54	87	54	1.181	0.0157361	Leucine-rich repeat protein kinase family protein (AHRD V3.3 *-* A0A061EED9_THECC)														Solyc12g014230.2.1	-0.309	6.87176e-06	Multiple organellar RNA editing factor 8, chloroplastic/mitochondrial (AHRD V3.3 *-* A0A2G3BCH1_CAPCH)
Solyc10g018870.2.1	339	411	319	0.358	0.0158736	Melanoma-associated antigen G1-like protein (AHRD V3.3 *** A0A1P8AQU0_ARATH)														Solyc05g015890.4.1	0.929	6.8799e-06	transmembrane protein (AHRD V3.3 *** AT1G27990.1)
Solyc07g066650.4.1	2895	2929	3120	0.218	0.0158743	Defective in cullin neddylation protein (AHRD V3.3 *** Q09K05_TOBAC)														Solyc06g072980.4.1	0.833	6.94033e-06	Autophagy-related protein 13 (AHRD V3.3 *** A0A200PMJ6_9MAGN)
Solyc03g026020.3.1	5701	7050	5983	0.428	0.0160067	Heat shock transcription factor (AHRD V3.3 *** E1U3C8_CICAR)														Solyc06g082150.4.1	0.379	6.95692e-06	6-phosphofructo-2-kinase/fructose-2, 6-bisphosphatase (AHRD V3.3 *** A0A2G2XZJ1_CAPAN)
Solyc09g065540.3.1	298	315	244	0.35	0.0160815	biotin-binding protein														Solyc12g013620.2.1	2.06	6.95692e-06	jasmonic acid 2
Solyc04g081030.3.1	1368	1231	1305	-0.221	0.0160914	Protein disulfide-isomerase 5-3 (AHRD V3.3 *** A0A2G2X164_CAPBA)														Solyc04g064740.4.1	0.718	7.13834e-06	Protein trichome berefringence-like 7 (AHRD V3.3 *** A0A2G3CMT1_CAPCH)
Solyc03g121350.3.1	7904	8565	7858	0.385	0.0163088	Anoctamin-like protein (AHRD V3.3 *** A0A2G2WPY2_CAPBA)														Solyc06g051190.3.1	1.348	7.13834e-06	RNA-dependent RNA polymerase (AHRD V3.3 *** A0A328DJK0_9ASTE)
Solyc04g079440.3.1	841	840	860	0.246	0.0163732	Serpin-ZX (AHRD V3.3 *** A0A2G3CQ78_CAPCH)														Solyc06g063220.3.1	-0.508	7.13896e-06	ATP synthase subunit epsilon, mitochondrial (AHRD V3.3 *** A0A2G3D1F3_CAPCH)
Solyc11g022380.3.1	827	822	878	0.181	0.0163732	Phosphoinositide phosphatase family protein (AHRD V3.3 *** A0A2U1L884_ARTAN)														Solyc07g041020.3.1	-0.625	7.17356e-06	Zinc ion binding protein (AHRD V3.3 *** A0A2U1P7G2_ARTAN)
Solyc03g025530.3.1	2272	2228	2241	-0.141	0.0163917	oxidoreductase/transition metal ion-binding protein (AHRD V3.3 *** AT5G52410.3)														Solyc01g104370.4.1	-0.472	7.23064e-06	60S acidic ribosomal protein P1 (AHRD V3.3 *** A0A2G2W8Q0_CAPBA),Pfam:PF00428
Solyc06g062590.4.1	4312	4611	4155	0.22	0.0163917	Transmembrane 9 superfamily member (AHRD V3.3 *** A0A1U8H5F7_CAPAN)														Solyc01g103720.4.1	-0.299	7.24507e-06	Ribosome biogenesis protein BOP1 homolog (AHRD V3.3 *** A0A2G2Y2H0_CAPAN)
Solyc08g013940.3.1	29	29	31	-0.602	0.0163917	Protein kinase family protein (AHRD V3.3 *** A0A2U1Q021_ARTAN)														Solyc08g066320.4.1	1.89	7.27202e-06	receptor-like protein kinase HSL1 (AHRD V3.3 *** A0A1U7YIB3_NICSY)
Solyc10g079120.3.1	788	756	755	-0.22	0.0163917	Zinc finger transcription factor 60														Solyc01g008070.3.1	0.891	7.27656e-06	Plant/MCA23-20 protein (AHRD V3.3 *** G7LJD0_MEDTR)
Solyc11g007580.3.1	61	49	54	0.429	0.0163917	DNA demethylase 3														Solyc12g010920.2.1	1.246	7.35998e-06	Oleosin (AHRD V3.3 *** A0A2G2YTI7_CAPAN)
Solyc12g044455.1.1	434	377	451	0.304	0.0163917	TMV resistance protein N (AHRD V3.3 *-* A0A2G3DF54_CAPCH)														Solyc09g090610.3.1	-0.662	7.39528e-06	Ribosomal protein L17 (AHRD V3.3 *** Q5I7K4_WHEAT)
Solyc09g090940.3.1	2073	1808	1849	-0.176	0.0164543	Nuclear transport factor 2 (NTF2) family protein with RNA binding (RRM-RBD-RNP motifs) domain-containing protein (AHRD V3.3 *** F4K7E0_ARATH)														Solyc02g086240.3.1	-0.481	7.50787e-06	60S ribosomal protein L11 (AHRD V3.3 *-* A0A2G2VRP4_CAPBA)
Solyc07g064350.3.1	805	618	625	-0.336	0.0164582	KRR1 family protein (AHRD V3.3 *** AT3G24080.4)														Solyc03g115240.4.1	0.364	7.61689e-06	Protein LEO1-like protein (AHRD V3.3 *** A0A2G3CZ66_CAPCH)
Solyc02g078540.4.1	1018	960	1179	-0.279	0.016481	Clathrin light chain (AHRD V3.3 *-* A0A2G3D6A8_CAPCH)														Solyc09g008490.4.1	0.802	7.64171e-06	Protein SHOOT GRAVITROPISM 6 (AHRD V3.3 *** A0A2G2YPS4_CAPAN)
Solyc02g062950.3.1	937	1086	919	0.369	0.0165234	G-box binding														Solyc09g010230.2.1	0.765	7.65026e-06	B3 domain-containing protein (AHRD V3.3 *** A0A2G2VWZ0_CAPBA)
Solyc02g083470.3.1	1546	1454	1387	-0.209	0.0166123	pre-rRNA-processing protein esf1 (AHRD V3.3 *** A0A2I4FDA5_9ROSI)														Solyc01g088080.3.1	-0.289	7.66041e-06	T-complex protein 1 subunit theta (AHRD V3.3 *** A0A1U8F9M6_CAPAN)
Solyc10g078770.2.1	30151	60295	27828	0.715	0.0166123	11 kDa late embryogenesis abundant protein (AHRD V3.3 *-* A0A2G3BHR7_CAPCH)														Solyc07g053470.4.1	-0.354	7.66041e-06	GTP-binding protein TypA (AHRD V3.3 *** A0A2K3NQQ4_TRIPR)
Solyc12g009040.3.1	1899	1819	1837	-0.303	0.0166123	Long chain acyl-CoA synthetase (AHRD V3.3 *** Q5W6W7_ORYSJ)														Solyc04g007920.1.1	1.69	7.66804e-06	B-cell receptor-associated-like protein (AHRD V3.3 *** Q9FFJ0_ARATH)
Solyc03g121080.3.1	5	4	7	-1.043	0.0166414	BnaA06g11160D protein (AHRD V3.3 *-* A0A078HBJ5_BRANA)														Solyc01g104770.4.1	0.744	7.71144e-06	Actin-related protein (AHRD V3.3 *** A0A200RCC6_9MAGN)
Solyc10g085020.3.1	2549	2534	2429	-0.363	0.0166414	Tubulin beta chain (AHRD V3.3 *** A0A1U8EHY4_CAPAN)														Solyc07g066430.3.1	-0.566	7.74041e-06	Ribosome-binding ATPase YchF (AHRD V3.3 *** A0A1J3HW77_NOCCA)
Solyc10g054080.3.1	596	553	594	-0.508	0.0166687	Kinesin-related protein 11 (AHRD V3.3 *** A0A2G3BDZ7_CAPCH)														Solyc02g067460.3.1	-0.466	7.78812e-06	Mitochondrial outer membrane protein porin (AHRD V3.3 *** A0A2K3KY08_TRIPR)
Solyc02g094520.3.1	172	149	158	-0.346	0.0166872	histone-lysine N-methyltransferase, H3 lysine-9 specific SUVH4-like (AHRD V3.3 *** A0A1S3YJW9_TOBAC)														Solyc06g076300.3.1	1.251	7.83126e-06	Haloacid dehalogenase-like hydrolase (HAD) superfamily protein (AHRD V3.3 *** A0A2U1Q3B7_ARTAN)
Solyc04g079970.3.1	5946	5825	6185	0.298	0.0167144	RUB1 conjugating enzyme														Solyc01g094830.4.1	-0.773	7.83375e-06	G-type lectin S-receptor-like serine/threonine-protein kinase SD2-2 (AHRD V3.3 *** A0A2G3BSY6_CAPCH)
Solyc10g052650.3.1	161	185	168	0.677	0.0167651	F-box family protein (AHRD V3.3 *-* AT2G16365.6)														Solyc12g014100.2.1	0.867	7.88898e-06	homogentisate 1,2-dioxygenase
Solyc11g067250.3.1	12195	17047	12505	0.468	0.0170544	Poly [ADP-ribose] polymerase (AHRD V3.3 *** A0A2G2Y1R0_CAPAN)														Solyc03g114580.4.1	0.708	7.93805e-06	Uridine kinase (AHRD V3.3 *** A0A200QPY2_9MAGN)
Solyc10g006350.3.1	447	408	477	-0.37	0.0171394	CONSTANS interacting protein 7														Solyc12g005910.2.1	0.893	7.93805e-06	B-cell receptor-associated 31-like (AHRD V3.3 *** A0A200QH03_9MAGN)
Solyc05g012390.4.1	2106	2052	1971	-0.211	0.0172146	Pentatricopeptide repeat (AHRD V3.3 *** A0A200R866_9MAGN)														Solyc07g018010.3.1	2.336	7.93864e-06	bHLH transcription factor139
Solyc07g052470.3.1	51	60	54	0.386	0.0172761	Syntaxin-132 (AHRD V3.3 *** A0A2U1NHB7_ARTAN)														Solyc10g079170.2.1	-0.691	7.98481e-06	Leucine-rich repeat receptor-like tyrosine-protein kinase (AHRD V3.3 *** A0A2R6R578_ACTCH)
Solyc10g047270.2.1	709	773	774	-0.221	0.0172761	Potassium transporter (AHRD V3.3 *** K4CZZ0_SOLLC)														Solyc08g016720.1.1	1.233	8.04473e-06	9-cis-epoxycarotenoid dioxygenase2
Solyc01g091180.4.1	9	10	10	-0.821	0.0172992	Protein NRT1/ PTR FAMILY 7.3 (AHRD V3.3 *** A0A2G2XNQ7_CAPBA)														Solyc02g084240.3.1	0.971	8.07764e-06	H1 histone-like protein
Solyc08g074750.2.1	1609	1665	1494	0.362	0.0173179	Zinc finger, C2H2 (AHRD V3.3 *** A0A2U1KGD1_ARTAN)														Solyc01g105180.3.1	1.263	8.3056e-06	Protein DA1 (AHRD V3.3 *** A0A2I0VSM4_9ASPA)
Solyc09g014210.3.1	263	237	268	-0.287	0.0173342	Pentatricopeptide repeat-containing protein (AHRD V3.3 *** A0A1U8F8I5_CAPAN)														Solyc09g007350.3.1	-0.744	8.43168e-06	Ribosomal protein S23 (AHRD V3.3 *** A8IJQ4_CHLRE)
Solyc12g010980.3.1	0	0	1	1.101	0.0174757	HXXXD-type acyl-transferase family protein (AHRD V3.3 *** F4JBC7_ARATH)														Solyc04g074550.4.1	-0.515	8.51414e-06	Cytochrome c oxidase subunit (AHRD V3.3 *-* B6UF31_MAIZE)
Solyc06g008810.3.1	486	528	453	-0.425	0.0174842	Transport inhibitor response 1 (AHRD V3.3 *-* C7E4R3_TOBAC)														Solyc03g117480.4.1	-0.563	8.78835e-06	Pyrophosphate-energized vacuolar membrane proton pump (AHRD V3.3 *** A0A1U8FVU1_CAPAN)
Solyc06g051020.2.1	80	93	93	0.46	0.0174842	Peptide-N4-(N-acetyl-beta-glucosaminyl)asparagine amidase A (AHRD V3.3 *** A0A200PX65_9MAGN)														Solyc12g096470.2.1	0.432	8.83336e-06	Transcription initiation factor TFIID subunit 10 (AHRD V3.3 *** A0A1U8EZJ4_CAPAN)
Solyc02g090470.4.1	0	0	2	1.102	0.0174952	Peroxidase (AHRD V3.3 *** K4BCJ6_SOLLC)														Solyc11g011010.1.1	-0.715	8.90102e-06	B-cell receptor-associated-like protein (AHRD V3.3 *** Q9FFJ0_ARATH)
Solyc06g064650.4.1	2642	3750	2628	0.456	0.0177719	11-beta-hydroxysteroid dehydrogenase-like 5 (AHRD V3.3 *** A0A2G3AJQ9_CAPAN)														Solyc12g011320.2.1	1.425	9.01897e-06	Glutathione S-transferase (AHRD V3.3 *** Q9FQE8_SOYBN)
Solyc06g068540.3.1	535	573	541	0.372	0.0178906	ATP-dependent DNA helicase (AHRD V3.3 *** Q9ZUI1_ARATH)														Solyc02g069250.4.1	-2.25	9.03277e-06	Alcohol dehydrogenase superfamily (AHRD V3.3 *-* A0A200Q008_9MAGN)
Solyc01g091840.4.1	152	170	191	0.343	0.0179002	UDP-galactose/UDP-glucose transporter 2 (AHRD V3.3 *** A0A2G3DE09_CAPCH)														Solyc06g074010.3.1	0.666	9.10497e-06	Transcription factor E2FB (AHRD V3.3 *** A0A1U8H3C7_CAPAN)
Solyc01g079520.3.1	509	421	470	-0.334	0.0179235	DNA mismatch repair protein MutS (AHRD V3.3 *** A0A200R263_9MAGN)														Solyc02g032920.3.1	-0.359	9.1346e-06	U3 small nucleolar RNA-associated protein 6 homolog (AHRD V3.3 *** A0A2I4H129_9ROSI)
Solyc12g006760.1.1	3	1	2	1.041	0.0179384	Unknown protein														Solyc03g113770.3.1	0.702	9.15409e-06	NAD(P)H-hydrate epimerase (AHRD V3.3 *** A0A1U8G4A3_CAPAN)
Solyc02g078160.3.1	123	103	132	0.657	0.0179489	DUF506 domain-containing protein (AHRD V3.3 *** A0A1Q3CKJ0_CEPFO)														Solyc09g011720.3.1	-1.158	9.15409e-06	DUF3527 domain-containing protein (AHRD V3.3 *** A0A1Q3BBP6_CEPFO)
Solyc01g010700.3.1	1437	2149	1551	0.44	0.018012	SNF1-related protein kinase regulatory subunit gamma-1-like (AHRD V3.3 *** A0A2G3DFN0_CAPCH)														Solyc12g007030.3.1	1.255	9.15409e-06	Aldehyde dehydrogenase (AHRD V3.3 *** Q70T30_BIXOR)
Solyc08g081690.3.1	103	86	114	-0.598	0.018012	NADPH oxidase														Solyc08g065380.3.1	2.644	9.30114e-06	Transcription factor MYB1R1 (AHRD V3.3 *** A0A2I0WJG7_9ASPA)
Solyc12g098520.2.1	2303	2506	2245	0.459	0.018012	Heat stress transcription factor A-5 (AHRD V3.3 *** A0A2G3AV96_CAPCH)														Solyc12g099920.2.1	0.478	9.30114e-06	hypothetical protein (AHRD V3.3 *-* AT1G21560.6)
Solyc03g007990.2.1	1282	1265	1178	-0.191	0.0183835	Unknown protein														Solyc04g017670.3.1	0.983	9.31102e-06	F-box protein (AHRD V3.3 *** H6VUS4_9ROSI)
Solyc09g009220.4.1	238	180	213	0.459	0.0184311	histone-lysine N-methyltransferase SETD1B-like protein (AHRD V3.3 *** AT5G03670.1)														Solyc05g047710.3.1	1.288	9.46232e-06	Calcium-dependent lipid-binding (CaLB domain) family protein (AHRD V3.3 *** A0A2U1PBS7_ARTAN)
Solyc05g041720.2.1	86	74	81	-0.72	0.0184422	Zinc finger CCCH domain-containing protein 54 (AHRD V3.3 *** A0A1U8GST2_CAPAN)														Solyc02g078040.3.1	-1.49	9.50919e-06	Pistil-specific extensin-like protein (AHRD V3.3 *-* A0A2G3A881_CAPAN)
Solyc07g052440.3.1	82	75	53	-0.687	0.0184822	transmembrane protein 97-like (AHRD V3.3 *** A0A2I4FME0_9ROSI),Pfam:PF10914														Solyc11g070140.2.1	-0.899	9.5497e-06	Protein kinase p34cdc2 (AHRD V3.3 *** Q40789_PETCR)
Solyc05g051595.1.1	0	0	0	0.84	0.0184905	F-box domain (AHRD V3.3 *** A0A200R982_9MAGN)														Solyc05g056250.3.1	-0.296	9.56137e-06	Aspartate--tRNA ligase, cytoplasmic (AHRD V3.3 *** A0A2G3ASG7_CAPCH)
Solyc10g078780.2.1	2116	3167	2297	0.525	0.0184905	11 kDa late embryogenesis abundant protein (AHRD V3.3 *-* A0A2G2YPD1_CAPAN)														Solyc06g007640.3.1	0.507	9.57434e-06	FRIGIDA-like protein (AHRD V3.3 *** A0A2G3C4G8_CAPCH)
Solyc01g091230.3.1	382	351	335	-0.502	0.0185605	Receptor-like kinase (AHRD V3.3 *** A0A191UPW4_CASSA)														Solyc01g091600.4.1	0.516	9.68265e-06	RING/U-box superfamily protein (AHRD V3.3 *** Q93YQ5_ARATH)
Solyc10g083510.2.1	719	668	678	-0.289	0.0187051	Growth-regulating factor 3 (AHRD V3.3 *** A0A2G2VUQ5_CAPBA)														Solyc08g007340.3.1	0.406	9.68265e-06	Protein transport protein sec16 (AHRD V3.3 *** A0A2G3AP26_CAPAN)
Solyc10g049270.2.1	111	103	100	0.294	0.0187098	Serine carboxypeptidase (AHRD V3.3 *** A0A2U1P833_ARTAN)														Solyc02g082670.3.1	0.726	9.68614e-06	WUSCHEL-related homeobox 13 (AHRD V3.3 *** A0A1U8FNS5_CAPAN)
Solyc02g071760.4.1	2333	3729	2268	0.544	0.0187876	oil body-associated protein 2A-like (AHRD V3.3 *** A0A2I4FEE8_9ROSI)														Solyc12g042650.2.1	-0.452	9.75345e-06	40S ribosomal protein S12 (AHRD V3.3 *** A0A1U8DVK6_CAPAN)
Solyc02g084900.2.1	142	98	188	0.585	0.0187876	P-loop containing nucleoside triphosphate hydrolases superfamily protein (AHRD V3.3 *** A0A2U1NGS8_ARTAN)														Solyc01g080640.3.1	0.259	9.92992e-06	ABC transporter C family member 4 (AHRD V3.3 *** A0A2G3DI56_CAPCH)
Solyc07g005540.1.1	239	267	218	-0.333	0.0187876	Protein kinase domain (AHRD V3.3 *** A0A200QFM8_9MAGN)														Solyc11g006410.2.1	0.53	1.03312e-05	EEIG1/EHBP1 N-terminal domain (AHRD V3.3 *** A0A200Q9Q9_9MAGN)
Solyc07g052270.3.1	762	1090	767	0.557	0.0187876	11-beta-hydroxysteroid dehydrogenase-like 6 (AHRD V3.3 *** A0A2G2XQ02_CAPBA)														Solyc04g072037.1.1	-0.861	1.0478e-05	LRR receptor-like kinase (AHRD V3.3 *** A0A072VNN3_MEDTR)
Solyc07g053160.4.1	320	322	325	0.25	0.0187876	DUF1644 domain-containing protein (AHRD V3.3 *-* A0A1Q3DJC6_CEPFO)														Solyc02g014670.2.1	0.953	1.04883e-05	BTB/POZ domain protein (AHRD V3.3 *** A0A1I9LLD2_ARATH)
Solyc03g115000.3.1	226	184	248	-0.48	0.0189408	protein LONGIFOLIA 1-like (AHRD V3.3 *** A0A2I4EZQ4_9ROSI)														Solyc11g065490.2.1	-0.603	1.06536e-05	protein RETICULATA-RELATED 4, chloroplastic-like (AHRD V3.3 *** A0A2I4G748_9ROSI)
Solyc09g061930.4.1	391	351	367	-0.324	0.0189408	Ovary receptor kinase 7 (AHRD V3.3 *** S4WHD2_SOLCH)														Solyc03g116890.3.1	1.628	1.07709e-05	WRKY transcription factor 39
Solyc10g006400.3.1	686	612	702	-0.227	0.0189798	Tryptophan synthase beta chain (AHRD V3.3 *** B2J8R2_NOSP7)														Solyc07g062543.1.1	-1.463	1.09363e-05	UDP-N-acetylglucosamine 1-carboxyvinyltransferase (AHRD V3.3 *** A0A318R3I0_9STAP)
Solyc02g083640.4.1	14	8	8	-0.97	0.0190305	Protein POLLENLESS 3-LIKE 2 (AHRD V3.3 *** A0A2G3D7L3_CAPCH)														Solyc08g080360.3.1	0.714	1.09363e-05	F-box protein PP2-A15 (AHRD V3.3 *** A0A2G2Y8Y0_CAPAN)
Solyc01g094520.3.1	153	134	133	-0.31	0.019096	F-box/kelch-repeat protein SKIP4 (AHRD V3.3 *** A0A2G3BT10_CAPCH)														Solyc05g048820.3.1	6.153	1.10311e-05	Remorin (AHRD V3.3 *** A0A2G3CFW0_CAPCH)
Solyc05g046270.3.1	25	17	20	0.755	0.0191316	hypothetical protein (AHRD V3.3 -** AT5G54585.1)														Solyc06g068240.3.1	-0.631	1.10311e-05	Pyrophosphate-energized vacuolar membrane proton pump (AHRD V3.3 *** A0A2G3C949_CAPCH)
Solyc01g096830.3.1	1770	1807	1825	-0.195	0.0191966	Cation-transporting ATPase (AHRD V3.3 *** A0A2G3BTP9_CAPCH)														Solyc09g025250.4.1	-0.491	1.10311e-05	Peptidase S24/S26A/S26B/S26C family protein (AHRD V3.3 *** A0A2U1NVF7_ARTAN)
Solyc08g082180.3.1	571	628	508	0.35	0.0192539	Abscisic acid receptor PYL8 (AHRD V3.3 *** A0A2G3DB14_CAPCH)														Solyc01g111780.4.1	-0.292	1.10871e-05	Transportin-1 (AHRD V3.3 *** A0A2G2W9L9_CAPBA)
Solyc02g069560.3.1	8	10	10	-0.951	0.0193057	Protein CHUP1, chloroplastic (AHRD V3.3 *** A0A2G3D453_CAPCH)														Solyc05g006050.3.1	-0.661	1.10871e-05	cyclinD1_1
Solyc05g052030.1.1	67	88	85	0.362	0.0193057	ethylene response factor 4														Solyc06g083920.4.1	0.487	1.10871e-05	Sn1-specific diacylglycerol lipase alpha (AHRD V3.3 *** A0A1J3GGI5_NOCCA)
Solyc07g048110.4.1	200	178	147	-0.387	0.0193057	ERD (Early-responsive to dehydration stress) family protein (AHRD V3.3 *** A0A2U1NVV9_ARTAN)														Solyc09g007110.3.1	-0.683	1.11609e-05	Leucine-rich receptor-like protein kinase family protein (AHRD V3.3 *** A0A0K9PPV4_ZOSMR)
Solyc09g098360.4.1	13468	13481	14444	0.235	0.0193057	Unknown protein														Solyc05g009530.3.1	-0.698	1.12259e-05	Dihydrolipoamide acetyltransferase component of pyruvate dehydrogenase complex (AHRD V3.3 *** A0A1U8EIE7_CAPAN)
Solyc01g095180.2.1	290	301	257	-0.36	0.0193585	RING/U-box superfamily protein (AHRD V3.3 *-* A0A178VRD3_ARATH)														Solyc11g072240.2.1	-0.577	1.13956e-05	Calmodulin 4
Solyc01g103140.3.1	67	48	52	0.452	0.0193585	Chloride channel protein (AHRD V3.3 *** K4B1P0_SOLLC)														Solyc05g052310.3.1	0.679	1.15627e-05	Alpha-soluble NSF attachment protein (AHRD V3.3 *** A0A1U8GZ48_CAPAN),Pfam:PF14938
Solyc09g090600.3.1	6	5	11	-1.016	0.0193585	acid phosphatase 1-like (AHRD V3.3 *** A0A1U7W5M1_NICSY)														Solyc01g090550.3.1	0.641	1.16585e-05	DnaJ protein like (AHRD V3.3 *** A0A2I0VGE3_9ASPA)
Solyc05g006570.1.1	50	33	34	-0.779	0.0193729	Inactive receptor kinase (AHRD V3.3 *** A0A2R6RF71_ACTCH)														Solyc01g111740.3.1	-1.049	1.16857e-05	DUF632 domain-containing protein/DUF630 domain-containing protein (AHRD V3.3 *** A0A1Q3CAW0_CEPFO)
Solyc08g067150.4.1	547	526	587	-0.285	0.0193803	CRC domain-containing protein TSO1 (AHRD V3.3 *** A0A2G3BRZ7_CAPCH)														Solyc11g069780.3.1	0.412	1.1704e-05	P-loop NTPase domain-containing protein LPA1-like protein 1 (AHRD V3.3 *** A0A2G3BBZ6_CAPCH)
Solyc02g071770.3.1	1003	1377	1098	0.453	0.0194156	oil body-associated protein 2A-like (AHRD V3.3 *** A0A2I4FEE8_9ROSI)														Solyc11g072260.2.1	-0.445	1.17307e-05	40S ribosomal protein S13 (AHRD V3.3 *** A0A2I0WN36_9ASPA)
Solyc03g120470.4.1	1859	1743	1732	-0.174	0.0194156	tonoplast intrinsic protein 2.2														Solyc05g016390.4.1	-1.759	1.17388e-05	Carbohydrate-binding X8 domain superfamily protein (AHRD V3.3 *-* F4IF51_ARATH)
Solyc06g069790.4.1	734	604	717	-0.823	0.0194286	Gibberellin-regulated protein (AHRD V3.3 *** S8CK34_9LAMI)														Solyc04g018055.1.1	0.709	1.17773e-05	Glyceraldehyde-3-phosphate dehydrogenase (AHRD V3.3 *-* A0A2G3C9S8_CAPCH)
Solyc05g016230.3.1	382	422	387	0.272	0.0194458	Protein BREAST CANCER SUSCEPTIBILITY 1-like protein (AHRD V3.3 *** A0A1J3EMZ5_NOCCA)														Solyc06g073260.3.1	-0.953	1.2011e-05	Chloroplast stem-loop binding protein of 41 kDa b, chloroplastic (AHRD V3.3 *** A0A2G3CAL3_CAPCH)
Solyc02g071620.3.1	13	7	14	-0.947	0.0194987	GDSL-motif lipase/hydrolase family protein 1														Solyc03g032090.1.1	0.974	1.20425e-05	Amino acid transporter (AHRD V3.3 *** A0A200PYH9_9MAGN)
Solyc07g053360.4.1	5690	8020	5680	0.48	0.0195787	Late embryogenesis abundant protein (AHRD V3.3 *-* A0A200QFG9_9MAGN)														Solyc04g082120.3.1	-0.83	1.2109e-05	Prolyl oligopeptidase (AHRD V3.3 *** H2D7F1_COFAR)
Solyc11g072880.2.1	3914	3479	3622	-0.277	0.0195787	Calcium-transporting ATPase (AHRD V3.3 *** U9T0G4_RHIID)														Solyc05g053390.4.1	-0.368	1.2181e-05	Prefoldin subunit 3 (AHRD V3.3 *** A0A2G3CHY3_CAPCH)
Solyc01g006370.3.1	4647	4284	4803	-0.419	0.0196533	Callose synthase (AHRD V3.3 *** K7PRK8_MAIZE)														Solyc09g059270.3.1	0.679	1.2252e-05	ER lumen protein retaining receptor (AHRD V3.3 *** A0A200QBW0_9MAGN)
Solyc03g082550.3.1	2	11	7	0.828	0.0197227	Homeobox-leucine zipper protein HOX6 (AHRD V3.3 *** A0A2G3A038_CAPAN)														Solyc04g081900.4.1	0.696	1.25422e-05	Thioredoxin_8 domain-containing protein (AHRD V3.3 *** A0A1Q3C5I0_CEPFO)
Solyc09g075350.4.1	79	84	108	-0.909	0.0197249	Pectinesterase (AHRD V3.3 *** A0A2G2W0I1_CAPBA)														Solyc07g064130.2.1	0.611	1.25908e-05	Polyubiquitin (AHRD V3.3 *** F1SY21_MESCR)
Solyc09g098120.3.1	17096	22664	19569	0.486	0.0197684	DUF1264 domain-containing protein (AHRD V3.3 *** A0A1Q3BQQ5_CEPFO)														Solyc10g050970.1.1	2.456	1.26156e-05	Ethylene Response Factor D.4
Solyc03g044230.1.1	218	145	162	-0.949	0.0198366	Cysteine proteinase RD21a (AHRD V3.3 *** A0A2G3D8B6_CAPCH)														Solyc10g084400.2.1	2.001	1.266e-05	Glutathione S-transferase (AHRD V3.3 *** Q76KW1_PEA)
Solyc02g065590.3.1	106	82	107	0.352	0.0198968	Alpha/Beta hydrolase fold protein (AHRD V3.3 *** A0A2U1Q9F9_ARTAN)														Solyc02g083760.4.1	-1.363	1.27004e-05	Thaumatin-like protein 1 (AHRD V3.3 *** A0A2G3D7H3_CAPCH)
Solyc07g005600.4.1	4697	4191	4397	-0.304	0.0198968	Transmembrane 9 superfamily member (AHRD V3.3 *** A0A2G2WAT2_CAPBA)														Solyc11g008260.2.1	0.518	1.27294e-05	Cysteine proteinase 15A (AHRD V3.3 *** A0A1U8EZ26_CAPAN)
Solyc01g087250.3.1	653	632	602	0.206	0.0199135	carotenoid cleavage dioxygenase 1A														Solyc02g062950.3.1	0.71	1.27611e-05	G-box binding
Solyc10g085690.2.1	346	412	340	0.323	0.0200112	hypothetical protein (AHRD V3.3 *-* AT2G38570.1)														Solyc04g014830.3.1	0.692	1.27611e-05	Transcription factor GRAS (AHRD V3.3 *** A0A200QXB8_9MAGN)
Solyc08g014450.4.1	127	100	175	-0.552	0.0200795	Protein kinase domain (AHRD V3.3 *** A0A200QJI2_9MAGN)														Solyc10g081720.2.1	-0.796	1.2884e-05	Fasciclin-like arabinogalactan protein 17 (AHRD V3.3 *** A0A2G3AVK5_CAPCH)
Solyc11g066770.3.1	447	365	480	-0.285	0.0201421	AP-2 complex subunit alpha (AHRD V3.3 *** A0A2G2VQ36_CAPBA)														Solyc10g084350.2.1	-0.307	1.2884e-05	60S ribosomal protein L4 (AHRD V3.3 *** A0A2G2VZK1_CAPBA)
Solyc05g016180.3.1	75	94	60	0.703	0.0201755	Class I glutamine amidotransferase-like superfamily protein (AHRD V3.3 *-* A0A1R7T3G1_ARATH)														Solyc01g060070.3.1	0.73	1.32281e-05	Outer envelope pore protein 16-2, chloroplastic (AHRD V3.3 *** A0A2G2XR36_CAPBA),Pfam:PF02466
Solyc02g072130.3.1	13882	13818	13695	0.168	0.0201915	Protein transport protein Sec61 subunit alpha (AHRD V3.3 *** A0A1U8FK13_CAPAN)														Solyc03g124030.4.1	0.394	1.32346e-05	Tetratricopeptide repeat (TPR)-like superfamily protein (AHRD V3.3 *** F4IBX4_ARATH)
Solyc03g113190.1.1	246	248	256	-0.287	0.0201915	C2 calcium/lipid-binding plant phosphoribosyltransferase family protein (AHRD V3.3 *** A0A061FW49_THECC)														Solyc06g050570.3.1	-0.765	1.32346e-05	PRA1 family protein (AHRD V3.3 *** A0A1U8GKG2_CAPAN)
Solyc11g069280.2.1	50	32	62	-0.973	0.0201915	Late embryogenesis abundant (LEA) protein-related protein (AHRD V3.3 *** A0A2U1KMH6_ARTAN)														Solyc06g071770.4.1	0.919	1.32464e-05	PB1 domain, Zinc finger, ZZ-type, UBA-like, Next to BRCA1, central domain protein (AHRD V3.3 *-* A0A2U1P8J3_ARTAN)
Solyc12g096650.2.1	518	437	454	0.243	0.0202131	Vacuolar protein sorting-associated protein 20-like protein 2 (AHRD V3.3 *** A0A1U8F6J1_CAPAN)														Solyc11g066630.2.1	-0.502	1.32832e-05	Unknown protein
Solyc02g069770.3.1	1047	995	1024	-0.243	0.0202695	Transducin/WD40 repeat-like superfamily protein (AHRD V3.3 *** A0A2U1MQ79_ARTAN)														Solyc05g052480.4.1	0.404	1.32984e-05	Histidine phosphatase superfamily (AHRD V3.3 *-* A0A200PX47_9MAGN)
Solyc03g007485.1.1	193	140	188	-0.563	0.0202899	Leucine-rich repeat protein kinase family protein (AHRD V3.3 *** A0A061G0Q5_THECC)														Solyc06g065520.3.1	-0.399	1.33299e-05	T-complex protein 1 subunit eta (AHRD V3.3 *** A0A2G2WKI3_CAPBA)
Solyc01g067000.4.1	259	223	386	0.458	0.0203905	Calcium-dependent lipid-binding (CaLB domain) family protein (AHRD V3.3 *-* F4JK83_ARATH)														Solyc06g084240.2.1	0.656	1.33299e-05	copalyl diphosphate synthase
Solyc03g007140.3.1	276	264	269	0.245	0.0203905	B3 domain-containing protein (AHRD V3.3 *-* A0A1Q3B6Y6_CEPFO)														Solyc12g010820.2.1	0.717	1.33299e-05	Late embryogenesis abundant protein (AHRD V3.3 *-* A0A200QFG9_9MAGN)
Solyc04g081300.4.1	230	238	282	-0.559	0.0204242	Endoglucanase (AHRD V3.3 *** A0A2G3CQE2_CAPCH)														Solyc04g074300.3.1	-0.466	1.33628e-05	40S ribosomal protein S2 (AHRD V3.3 *** A0A2G2ZPD5_CAPAN)
Solyc02g078870.1.1	1	0	2	0.991	0.0204368	BnaA08g25420D protein (AHRD V3.3 *** A0A078G8I6_BRANA)														Solyc07g063120.4.1	0.5	1.33939e-05	Protein SPA1-RELATED 3 (AHRD V3.3 *** A0A2G2VZ51_CAPBA)
Solyc11g008380.3.1	736	678	740	-0.279	0.0204414	Glycerol-3-phosphate dehydrogenase (AHRD V3.3 *** A0A2G3AV54_CAPCH)														Solyc01g011000.3.1	-0.596	1.34254e-05	Eukaryotic translation initiation factor 5A (AHRD V3.3 *** A0A1U8HES8_CAPAN)
Solyc10g007770.3.1	1523	1378	1382	0.18	0.020552	Protein MEI2-like 5 (AHRD V3.3 *** A0A2G2YIV9_CAPAN)														Solyc01g088570.3.1	-0.81	1.34498e-05	Acyl carrier protein (AHRD V3.3 *** A0A1U8EAL0_CAPAN)
Solyc11g005340.3.1	20	20	9	-0.742	0.0205963	Plastid-lipid associated protein PAP / fibrillin family protein (AHRD V3.3 *** F4KFC4_ARATH)														Solyc06g064940.3.1	-0.856	1.34752e-05	Patellin-5 (AHRD V3.3 *** A0A2G2WKZ3_CAPBA)
Solyc11g069320.1.1	397	329	455	-0.305	0.0205963	F-box/kelch-repeat protein (AHRD V3.3 *** A0A1J3IN02_NOCCA)														Solyc04g076040.3.1	-0.711	1.36276e-05	cyclinD5_1
Solyc01g091720.3.1	130	139	134	0.329	0.0206203	F-box family protein (AHRD V3.3 *** A0A2U1QK66_ARTAN)														Solyc08g080730.3.1	-0.944	1.37027e-05	Tetraspanin-10 (AHRD V3.3 *** A0A2G2XKQ0_CAPBA)
Solyc03g083090.4.1	807	740	845	-0.298	0.0206475	Starch synthase, chloroplastic/amyloplastic (AHRD V3.3 *** K4BI85_SOLLC)														Solyc11g008850.2.1	-0.386	1.38371e-05	protease Do-like 10, mitochondrial (AHRD V3.3 *** A0A2I4HM77_9ROSI)
Solyc12g013530.2.1	279	292	251	0.392	0.0206475	Unknown protein														Solyc06g075990.4.1	1.005	1.38839e-05	Glyoxalase-like domain (AHRD V3.3 *** A0A200R6M5_9MAGN),Pfam:PF18029
Solyc09g005060.3.1	493	947	563	0.585	0.0206572	Phosphatidylethanolamine-binding protein PEBP (AHRD V3.3 *** A0A200PX07_9MAGN)														Solyc03g063560.3.1	0.404	1.3899e-05	Glutamate synthase (AHRD V3.3 *** W7TEE5_9STRA)
Solyc09g061940.3.1	294	209	296	-0.628	0.0206622	Receptor-like protein kinase (AHRD V3.3 *** A0A2R6P703_ACTCH)														Solyc05g007930.3.1	-0.639	1.3899e-05	Beta-1,3-galactosyltransferase 15 (AHRD V3.3 *** A0A1U8EV49_CAPAN)
Solyc01g111610.3.1	302	293	384	0.325	0.0208233	SBP (S-ribonuclease binding protein) family protein (AHRD V3.3 *** A0A2U1N6W4_ARTAN)														Solyc02g082830.3.1	-0.577	1.39993e-05	Phosphoserine aminotransferase (AHRD V3.3 *** A0A328DLJ5_9ASTE)
Solyc05g008440.3.1	3899	3798	3505	0.327	0.0208338	histidine-rich glycoprotein (AHRD V3.3 *** XP_004238870.1)														Solyc03g117230.1.1	1.276	1.40106e-05	Ethylene-responsive transcription factor (AHRD V3.3 *** A0A2G2WQP9_CAPBA)
Solyc03g031680.3.1	130	123	121	-0.349	0.0210223	hypothetical protein (AHRD V3.3 *** AT1G61900.1)														Solyc04g074850.3.1	1.318	1.43087e-05	ripening regulated protein DDTFR18
Solyc04g014260.2.1	144	185	159	0.336	0.0210223	Zinc-finger homeodomain protein 1 (AHRD V3.3 *** A0A2G3CDG4_CAPCH)														Solyc03g112240.1.1	-2.022	1.43119e-05	Unknown protein
Solyc05g052630.4.1	2196	2030	2035	-0.261	0.0210223	flocculation protein (AHRD V3.3 *** AT2G39950.8)														Solyc08g006800.3.1	0.809	1.45046e-05	transmembrane protein (AHRD V3.3 *** AT4G31830.1)
Solyc10g080880.2.1	192	187	188	-0.549	0.0210223	SlPIN7														Solyc12g010980.3.1	6.52	1.45931e-05	HXXXD-type acyl-transferase family protein (AHRD V3.3 *** F4JBC7_ARATH)
Solyc06g007770.3.1	125	146	120	0.397	0.0211466	ER lumen protein retaining receptor (AHRD V3.3 *** A0A200QBW0_9MAGN)														Solyc02g092880.3.1	0.369	1.46715e-05	Maternal effect embryo arrest 59 (AHRD V3.3 *** A0A2U1M4C6_ARTAN)
Solyc10g017880.2.1	2309	2405	2118	0.28	0.0211466	F-box family protein (AHRD V3.3 *** A0A2U1QK66_ARTAN)														Solyc10g009290.1.1	2.727	1.48683e-05	bHLH transcription factor155
Solyc04g078610.4.1	503	450	536	-0.437	0.0212036	Kinesin (AHRD V3.3 *** A0A200QZN6_9MAGN)														Solyc03g117690.3.1	-1.938	1.49117e-05	Eukaryotic aspartyl protease family protein (AHRD V3.3 *** A0A2U1P524_ARTAN)
Solyc12g027655.1.1	27	27	31	0.762	0.0212411	Retrovirus-related Pol polyprotein from transposon TNT 1-94 (AHRD V3.3 *-* A0A2G3D5C8_CAPCH)														Solyc07g063230.3.1	-0.553	1.49117e-05	Choline transporter-like protein (AHRD V3.3 *** A0A1R3ICN0_COCAP)
Solyc07g024000.3.1	673	659	926	0.356	0.0212465	NAD(P)-binding Rossmann-fold superfamily protein (AHRD V3.3 *** F4JSA6_ARATH)														Solyc12g055760.2.1	-0.609	1.50271e-05	ATP synthase subunit epsilon, mitochondrial (AHRD V3.3 *** A0A2G3B3J0_CAPCH)
Solyc02g065700.3.1	687	858	693	0.449	0.0212663	Alpha/beta-Hydrolases superfamily protein (AHRD V3.3 *** Q9LY90_ARATH)														Solyc02g079290.3.1	1.174	1.51265e-05	FLOWERING LOCUS T/ TERMINAL FLOWER 1-like protein (AHRD V3.3 *** Q6L5N9_POPNI)
Solyc02g078400.3.1	253	215	266	-0.809	0.0212663	Allantoinase (AHRD V3.3 *** A0A2G3D677_CAPCH)														Solyc11g065320.2.1	0.336	1.5198e-05	Zinc finger transcription factor 67
Solyc01g081440.3.1	346	320	331	-0.321	0.0213652	DUF1005 domain-containing protein (AHRD V3.3 *** A0A1Q3BB96_CEPFO)														Solyc01g107390.4.1	1.529	1.53093e-05	Auxin-responsive GH3 product (AHRD V3.3 *** Q05680_SOYBN)
Solyc02g063490.3.1	6792	6347	6339	0.188	0.021432	Malate dehydrogenase (AHRD V3.3 *** A0A2G2XBH7_CAPBA)														Solyc01g008600.4.1	-0.669	1.54578e-05	Zinc finger transcription factor 6
Solyc05g005770.3.1	414	443	374	0.261	0.0214323	NHL domain-containing protein (AHRD V3.3 *** F4I7N5_ARATH)														Solyc01g058280.4.1	-0.412	1.55762e-05	ER membrane protein complex subunit 6-like (AHRD V3.3 *** A0A2I4GTM2_9ROSI)
Solyc11g006750.1.1	221	237	297	0.477	0.021451	F1F0-ATPase inhibitor protein (AHRD V3.3 --* AT5G04750.1)														Solyc01g090693.1.1	0.714	1.56394e-05	3-hydroxyisobutyryl-CoA hydrolase-like protein 1, mitochondrial (AHRD V3.3 *** A0A1U8EBI0_CAPAN)
Solyc10g081580.3.1	912	812	951	0.241	0.0214609	Syntaxin (AHRD V3.3 *** A0F0A7_NICBE)														Solyc01g107880.3.1	0.58	1.57853e-05	Zinc finger, RING-CH-type, Zinc finger, RING/FYVE/PHD-type (AHRD V3.3 *** A0A2U1NZJ9_ARTAN)
Solyc02g083320.3.1	3636	3461	3501	0.264	0.021466	RNA-binding (RRM/RBD/RNP motif) family protein (AHRD V3.3 *-* A0A2K3NPI1_TRIPR)														Solyc01g099810.3.1	0.784	1.59925e-05	Serine/arginine-rich-splicing factor SR34 (AHRD V3.3 *-* A0A0M9UMW1_NICAT)
Solyc07g008300.3.1	6	8	9	-0.807	0.0214762	Choline monooxygenase, chloroplastic (AHRD V3.3 *** A0A2G2WBE9_CAPBA)														Solyc08g066750.3.1	-1.26	1.60606e-05	Major facilitator superfamily protein (AHRD V3.3 *** A0A2U1QCK3_ARTAN)
Solyc07g053700.4.1	19	12	6	-0.952	0.0214762	Reticulon-like protein (AHRD V3.3 *** A0A2G2V8C1_CAPBA)														Solyc02g068490.4.1	0.454	1.60771e-05	Copper-transporting ATPase RAN1 (AHRD V3.3 *** A0A2G3D3S9_CAPCH)
Solyc02g072320.1.1	19	17	6	-0.82	0.0215615	Protein NSP-INTERACTING KINASE 1 (AHRD V3.3 *-* A0A2G3A7N6_CAPAN)														Solyc10g078540.3.1	-0.619	1.67102e-05	H/ACA ribonucleoprotein complex subunit (AHRD V3.3 *-* A0A2G3BI53_CAPCH)
Solyc03g117130.3.1	186	283	161	0.665	0.0216437	Ethylene-responsive transcription factor (AHRD V3.3 *** A0A1U8G8S1_CAPAN)														Solyc07g005450.3.1	0.435	1.70827e-05	RNA polymerase II C-terminal domain phosphatase-like 4 (AHRD V3.3 *** A0A2G2WAZ5_CAPBA)
Solyc11g068870.2.1	1298	1217	1306	0.213	0.0216647	nuclear speckle splicing regulatory protein 1-like (AHRD V3.3 *** A0A2I4FDM8_9ROSI)														Solyc09g025260.4.1	-0.476	1.7183e-05	Rho termination factor (AHRD V3.3 *** A0A200PW00_9MAGN)
Solyc11g008020.2.1	301	418	304	0.541	0.0220009	Ras-related protein RABC2a (AHRD V3.3 *** A0A1U8EYM4_CAPAN)														Solyc03g025910.3.1	-0.368	1.72264e-05	transmembrane protein (AHRD V3.3 *** AT4G00585.1)
Solyc07g065860.3.1	124	126	117	-0.371	0.0220256	Receptor protein kinase, putative (AHRD V3.3 *** B9T1Q4_RICCO)														Solyc03g044270.3.1	-0.437	1.72264e-05	tRNA-dihydrouridine synthase (AHRD V3.3 *** A0A2G3D8C2_CAPCH)
Solyc12g088440.2.1	328	262	452	0.341	0.0221318	Syntaxin/t-SNARE family protein (AHRD V3.3 *** A0A2U1LKM2_ARTAN)														Solyc05g052700.4.1	0.534	1.72264e-05	Tetratricopeptide repeat (TPR)-like superfamily protein (AHRD V3.3 *** Q9SD65_ARATH)
Solyc10g083500.2.1	1304	1112	1274	-0.413	0.0221704	Protein kinase G11A (AHRD V3.3 *** A0A2G2YMZ1_CAPAN)														Solyc09g008980.2.1	2.98	1.75267e-05	plant/protein (AHRD V3.3 *** AT3G10020.1)
Solyc11g062410.3.1	1336	1538	1371	0.227	0.0222489	Non-specific serine/threonine protein kinase (AHRD V3.3 *** A0A1U8EMK5_CAPAN)														Solyc01g109180.4.1	-1.688	1.81218e-05	Long chain acyl-CoA synthetase 4 (AHRD V3.3 *** A0A2G2Y3Y7_CAPAN)
Solyc01g108620.3.1	432	403	467	0.379	0.0222787	peptidase%2C S9A/B/C family%2C catalytic domain protein (Protein of unknown function DUF829%2C transmembrane 53) (AHRD V3.3 *** AT5G44250.1)														Solyc07g042570.3.1	-0.443	1.81335e-05	Eukaryotic translation initiation factor 3 subunit K (AHRD V3.3 *** A0A1U8FDB9_CAPAN)
Solyc11g008550.3.1	333	306	354	0.277	0.0223165	Phospholipase A(1) LCAT3 (AHRD V3.3 *** A0A2G3B0N5_CAPCH)														Solyc10g051030.2.1	-1.891	1.8191e-05	electron transporter%2C putative (Protein of unknown function%2C DUF547) (AHRD V3.3 *** AT5G66600.9)
Solyc05g055610.4.1	1607	1532	1648	-0.165	0.0223823	tRNA wybutosine-synthesizing protein 2/3/4 (AHRD V3.3 *** A0A2G2WUK7_CAPBA)														Solyc01g060130.3.1	0.521	1.83622e-05	TOMGTPASE Mill. GTPase
Solyc04g007920.1.1	194	381	216	0.691	0.022475	B-cell receptor-associated-like protein (AHRD V3.3 *** Q9FFJ0_ARATH)														Solyc01g095400.4.1	0.376	1.88435e-05	BTB/POZ domain-containing protein (AHRD V3.3 *** A0A1U8E4A8_CAPAN)
Solyc02g078640.3.1	2245	1919	2226	-0.254	0.0225171	Protein MOR1 (AHRD V3.3 *** A0A2G3D6B7_CAPCH)														Solyc03g005320.3.1	1.551	1.92009e-05	3-ketoacyl-CoA synthase (AHRD V3.3 *** A0A2G2WWC0_CAPBA)
Solyc08g061630.3.1	104	79	82	-0.442	0.0225171	YGGT family protein (AHRD V3.3 *** F8WLD3_CITUN)														Solyc09g060110.4.1	-1.725	1.94413e-05	Protein kinase domain (AHRD V3.3 *** A0A200PPE5_9MAGN)
Solyc11g072540.3.1	1209	1398	1321	0.278	0.0225683	Transducin/WD40 repeat-like superfamily protein (AHRD V3.3 *** A0A2U1QKR6_ARTAN)														Solyc01g104650.3.1	1.002	1.95401e-05	ABSCISIC ACID-INSENSITIVE 5-like protein 5 (AHRD V3.3 *** A0A2I4GE24_9ROSI)
Solyc03g123830.4.1	147	148	135	-0.525	0.0226876	D-3-phosphoglycerate dehydrogenase (AHRD V3.3 *** A0A1U8G334_CAPAN)														Solyc02g077730.3.1	-0.476	1.95401e-05	Protein NUCLEAR FUSION DEFECTIVE 6, chloroplastic/mitochondrial (AHRD V3.3 *** A0A2G3C0W3_CAPCH)
Solyc01g096060.4.1	1279	1290	1273	-0.227	0.0227685	Exportin-2 (AHRD V3.3 *** A0A2G2YYL9_CAPAN)														Solyc04g077050.3.1	-0.419	1.95401e-05	Amino acid permease 6 (AHRD V3.3 *** A0A2G2ZR10_CAPAN)
Solyc12g005150.2.1	986	895	707	0.38	0.0229518	Pollen Ole e 1 allergen and extensin family protein (AHRD V3.3 *** A0A2U1LZ35_ARTAN),Pfam:PF01190														Solyc05g053140.3.1	-0.338	1.99294e-05	26S proteasome non-ATPase regulatory subunit 13 (AHRD V3.3 *** B6TA88_MAIZE)
Solyc02g064980.1.1	28	9	26	0.741	0.0230541	MAP kinase kinase kinase														Solyc12g009960.2.1	-0.392	2.02882e-05	Eukaryotic translation initiation factor isoform 4G-1 (AHRD V3.3 *** A0A2G3BP61_CAPCH)
Solyc01g079790.4.1	28	24	24	-0.732	0.023101	ADP-glucose pyrophosphorylase large subunit 3														Solyc09g073000.3.1	-0.466	2.07173e-05	Elongation factor Tu (AHRD V3.3 *** A0A2G2VZZ7_CAPBA)
Solyc06g076660.3.1	405	359	427	-0.404	0.0231079	proliferating cell nuclear antigen														Solyc01g009440.3.1	5.817	2.07407e-05	Dehydration-responsive element-binding protein 1B (AHRD V3.3 *** A0A2G2XQ55_CAPBA)
Solyc06g007580.1.1	19	13	20	0.787	0.0231586	PDDEXK-like protein (AHRD V3.3 *** A0A2U1LF29_ARTAN)														Solyc09g092070.4.1	0.702	2.08044e-05	Ypt/Rab-GAP domain of gyp1p superfamily protein (AHRD V3.3 *** Q9SVN9_ARATH)
Solyc08g013860.3.1	864	800	894	-0.177	0.0232026	Malic enzyme (AHRD V3.3 *** A0A2G3AN52_CAPAN)														Solyc04g076980.3.1	0.668	2.09735e-05	Receptor-like protein kinase (AHRD V3.3 *-* A0A2R6RNH0_ACTCH)
Solyc07g032100.3.1	1701	1565	1677	-0.256	0.0232897	Coatomer subunit alpha (AHRD V3.3 *** A0A2G2Z2H7_CAPAN)														Solyc06g009020.2.1	0.869	2.13682e-05	Glutathione S-transferase (AHRD V3.3 *** A0A2G3C3Q3_CAPCH)
Solyc03g117420.4.1	3186	3652	3279	0.372	0.0233017	F-box/LRR-repeat protein 14-like (AHRD V3.3 *** A0A2I4G8X3_9ROSI)														Solyc01g079170.3.1	1.487	2.1438e-05	Hexosyltransferase (AHRD V3.3 *** A0A2G3DHC3_CAPCH)
Solyc07g005510.3.1	1109	1034	1129	-0.196	0.0235474	Omega-6 fatty acid desaturase, chloroplastic (AHRD V3.3 *** A0A2G3BXG4_CAPCH)														Solyc11g012110.2.1	-0.467	2.16161e-05	60S ribosomal protein L6 (AHRD V3.3 *** A0A2G3B009_CAPCH)
Solyc01g080170.3.1	335	408	347	0.236	0.0235681	Hydroxymethylglutaryl-CoA lyase, mitochondrial (AHRD V3.3 *** A0A1U8E166_CAPAN)														Solyc12g049320.3.1	1.353	2.17232e-05	Nodulation-signaling pathway 1 protein (AHRD V3.3 *** A0A2G2VHE0_CAPBA)
Solyc08g068600.3.1	29	7	55	0.819	0.0236833	Serine decarboxylase (AHRD V3.3 *** A0A2G2W5V8_CAPBA)														Solyc10g008980.4.1	-0.34	2.17988e-05	triose phosphate translocator
Solyc10g081800.2.1	4976	5899	4306	0.355	0.0237141	MD-2-related lipid recognition domain-containing protein / ML domain-containing protein (AHRD V3.3 *** A0A2U1NF61_ARTAN)														Solyc01g044360.4.1	-0.394	2.21414e-05	importin-5-like (AHRD V3.3 *** A0A2I4FSB4_9ROSI)
Solyc01g099130.3.1	245	274	273	0.242	0.02387	LysM domain-containing protein/F-box-like domain-containing protein (AHRD V3.3 *** A0A1Q3B5K4_CEPFO)														Solyc10g085040.1.1	0.886	2.22497e-05	Heme-binding-like protein (AHRD V3.3 *** A0A2I0X8X3_9ASPA)
Solyc02g067840.3.1	634	722	741	0.218	0.02387	altered inheritance of mitochondria protein 32-like (AHRD V3.3 *** A0A2I4HUQ2_9ROSI)														Solyc12g056660.3.1	-1.071	2.25307e-05	Mitochondrial carrier protein (AHRD V3.3 *** A0A200QJI9_9MAGN)
Solyc08g083190.3.1	35	29	43	-0.663	0.02387	Alpha/beta-Hydrolases superfamily protein (AHRD V3.3 *** A0A2U1LI82_ARTAN)														Solyc08g044260.4.1	1.079	2.26187e-05	Fatty acid hydroxylase superfamily (AHRD V3.3 *** A0A2U1L8N4_ARTAN)
Solyc09g007920.4.1	2023	2393	3956	0.461	0.02387	Phenylalanine ammonia-lyase (AHRD V3.3 *** A0A2G3BJ81_CAPCH)														Solyc04g008450.4.1	-1.062	2.28423e-05	Potassium transporter (AHRD V3.3 *** A0A2G3CF51_CAPCH)
Solyc10g007660.3.1	3630	4040	3921	0.31	0.02387	CASP-like protein (AHRD V3.3 *** A0A2I4EBH2_9ROSI)														Solyc06g062360.3.1	0.598	2.28423e-05	Syntaxin (AHRD V3.3 *** A0A2G3C7Q3_CAPCH)
Solyc01g099690.3.1	2460	2406	2249	0.189	0.0239107	ATP-dependent Clp protease proteolytic subunit (AHRD V3.3 *** A0A1U8E4F5_CAPAN)														Solyc01g104080.4.1	0.49	2.2858e-05	Senescence associated gene 18 (AHRD V3.3 *** F4I8F7_ARATH)
Solyc01g066740.3.1	82	90	85	-0.533	0.0240561	Transducin/WD40 repeat-like superfamily protein (AHRD V3.3 *-* A0A2U1LEC3_ARTAN)														Solyc09g091600.4.1	1.122	2.30331e-05	Protein SULFUR DEFICIENCY-INDUCED 1 (AHRD V3.3 *** A0A2G2ZTV9_CAPAN)
Solyc01g079350.3.1	4283	4233	4101	0.187	0.0240561	HIT zinc finger and PAPA-1-like domain-containing protein (AHRD V3.3 *-* F4I548_ARATH)														Solyc01g097760.3.1	-0.316	2.34112e-05	60S ribosomal protein L7a (AHRD V3.3 *** A0A2G3DGL0_CAPCH)
Solyc02g063350.1.1	38	17	57	-0.851	0.0240561	Calcium-dependent protein kinase (AHRD V3.3 *-* CDPK_DAUCA)														Solyc01g091230.3.1	-1.057	2.35069e-05	Receptor-like kinase (AHRD V3.3 *** A0A191UPW4_CASSA)
Solyc02g036380.3.1	632	678	693	0.273	0.0241938	Autophagy protein 5 (AHRD V3.3 *** A0A2G2XBD3_CAPBA)														Solyc01g102810.3.1	-0.56	2.35069e-05	DNA polymerase III subunit gamma/tau (AHRD V3.3 *** A0A2K3P8Q5_TRIPR)
Solyc03g113450.4.1	140	117	120	-0.695	0.02423	Receptor-like protein kinase (AHRD V3.3 *** Q9FM23_ARATH)														Solyc05g007020.4.1	0.591	2.35396e-05	LOV/LOV protein (AHRD V3.3 *** E3WH16_SOLLC)
Solyc09g064440.4.1	3210	3443	3093	0.314	0.0242308	ABC transporter C family member 13 (AHRD V3.3 *** A0A2G2VCG3_CAPBA)														Solyc01g088010.1.1	1.148	2.37254e-05	Lactoylglutathione lyase (AHRD V3.3 *** B6UH06_MAIZE)
Solyc12g010120.2.1	376	368	348	-0.256	0.0242308	Reticulon-like protein (AHRD V3.3 *** A0A2G2X4H4_CAPBA)														Solyc09g059030.4.1	0.816	2.37254e-05	Quinone-oxidoreductase chloroplastic-like (AHRD V3.3 *** A0A2K3P901_TRIPR)
Solyc07g064360.3.1	12	15	12	0.602	0.0242512	Aminotransferase-like, plant mobile domain-containing protein (AHRD V3.3 *** A0A124SHR6_CYNCS)														Solyc09g064440.4.1	0.627	2.37328e-05	ABC transporter C family member 13 (AHRD V3.3 *** A0A2G2VCG3_CAPBA)
Solyc01g101040.3.1	756	692	851	-0.314	0.0243562	ATP-citrate synthase (AHRD V3.3 *** B6TD54_MAIZE)														Solyc10g008860.1.1	1.125	2.37328e-05	Glycosyltransferase (AHRD V3.3 *** A0A2K3PNX3_TRIPR)
Solyc03g093150.3.1	562	556	486	-0.226	0.0243562	Pentatricopeptide repeat-containing protein (AHRD V3.3 *** A0A2U1NTS8_ARTAN)														Solyc06g034040.1.1	1.601	2.40284e-05	Oleosin (AHRD V3.3 *** A0A2G3C5Y7_CAPCH)
Solyc02g032100.4.1	146	187	164	-0.403	0.0243951	Zinc transporter protein (AHRD V3.3 *** A5BDR3_VITVI)														Solyc12g009140.3.1	-0.302	2.40779e-05	Proteasome subunit alpha type (AHRD V3.3 *** A0A1U8E914_CAPAN)
Solyc02g065070.3.1	524	494	614	-0.299	0.0244482	CDPK-related protein kinase (AHRD V3.3 *** A0A2G3D8R0_CAPCH)														Solyc07g055840.3.1	0.841	2.41418e-05	Citrate synthase (AHRD V3.3 *** A0A2G2WEG9_CAPBA)
Solyc06g060110.3.1	2953	1717	4371	0.512	0.0244482	amino acid transporter 2														Solyc09g065480.2.1	-0.983	2.41418e-05	type I inositol polyphosphate 5-phosphatase 4-like (AHRD V3.3 *** A0A2I4HJ41_9ROSI)
Solyc12g096820.1.1	180	237	208	0.518	0.0244482	Glycosyltransferase (AHRD V3.3 *** A0A2I4H5B8_9ROSI)														Solyc10g084930.2.1	0.608	2.41418e-05	Serine/threonine-protein kinase (AHRD V3.3 *** A0A0K0XQY3_TOBAC)
Solyc08g077990.3.1	55	36	46	-0.726	0.0244598	Kinase like protein (AHRD V3.3 *-* Q0WPK0_ARATH)														Solyc03g095220.3.1	-0.303	2.43247e-05	Translocase of chloroplast (AHRD V3.3 *** A0A1U8G0U4_CAPAN)
Solyc10g006270.4.1	338	342	311	0.324	0.0245179	Autophagy-related protein (AHRD V3.3 *** A0A2G3C2V6_CAPCH)														Solyc03g078810.4.1	0.595	2.45147e-05	UDP-glycosyltransferase 76C4-like (AHRD V3.3 *** A0A2I4EQP1_9ROSI)
Solyc08g005420.3.1	102	127	106	0.304	0.0246876	cell division cycle 20.2, cofactor of APC complex-like (AHRD V3.3 *** A0A2I4FBA0_9ROSI)														Solyc01g107450.4.1	-0.539	2.47265e-05	hypothetical protein (AHRD V3.3 *-* AT4G34265.6)
Solyc08g076980.4.1	1	1	0	0.794	0.0246876	Acetylornithine deacetylase (AHRD V3.3 *** A0A2G3DCH5_CAPCH)														Solyc04g078940.3.1	-0.464	2.47973e-05	LEY13632 Dem protein
Solyc08g077120.2.1	592	529	473	-0.303	0.0246876	Pentatricopeptide repeat-containing protein, chloroplastic (AHRD V3.3 *-* A0A2G2XLM4_CAPBA)														Solyc05g015473.1.1	2.696	2.47973e-05	Unknown protein
Solyc11g007170.2.1	2281	1919	2278	0.254	0.0246876	Katanin p60 ATPase-containing subunit A1 (AHRD V3.3 *** A0A2I0VAX0_9ASPA)														Solyc10g078160.2.1	-0.706	2.48936e-05	Hydroxyproline-rich glycoprotein family protein (AHRD V3.3 *** B3H693_ARATH)
Solyc11g011460.2.1	584	604	543	-0.243	0.0249468	ATP-dependent RNA helicase (AHRD V3.3 *** A0A2U1PTP9_ARTAN)														Solyc07g066460.3.1	-0.491	2.49051e-05	Protein Iojap/ribosomal silencing factor RsfS (AHRD V3.3 *** A0A200R040_9MAGN)
Solyc06g083600.3.1	1163	1155	1197	0.311	0.0250286	B3 domain-containing transcription factor FUS3 (AHRD V3.3 *** A0A1U8H1Y6_CAPAN)														Solyc11g065920.2.1	0.39	2.49121e-05	Xanthine dehydrogenase (AHRD V3.3 *** A0A2G2VNZ2_CAPBA)
Solyc01g107160.3.1	529	516	461	-0.197	0.0250956	Mitotic checkpoint protein BUB3, putative, expressed (AHRD V3.3 *** Q75HB5_ORYSJ)														Solyc12g008630.2.1	-0.405	2.54818e-05	Mitochondrial processing peptidase (AHRD V3.3 *** S8DRX8_9LAMI)
Solyc08g014010.4.1	19	38	59	0.705	0.0251884	Transmembrane protein (AHRD V3.3 *** Q1PDF2_ARATH)														Solyc04g012030.3.1	-0.548	2.55006e-05	S-acyltransferase (AHRD V3.3 *** A0A2G3CDU9_CAPCH)
Solyc08g062783.1.1	58	89	65	0.497	0.0251884	Unknown protein														Solyc09g074660.3.1	1.579	2.55006e-05	spermatogenesis-associated protein 20 (AHRD V3.3 *** A0A2I4GIU1_9ROSI)
Solyc08g075750.4.1	724	729	706	-0.231	0.0251884	ATP-dependent Clp protease proteolytic subunit (AHRD V3.3 *** A0A2G3DD48_CAPCH)														Solyc02g082080.1.1	0.636	2.57213e-05	Copper transporter (AHRD V3.3 *** E9LK45_VITVI)
Solyc01g104490.3.1	242	252	250	-0.269	0.0253423	Separase (AHRD V3.3 *** A0A1J3GIR9_NOCCA)														Solyc10g052660.4.1	-0.418	2.57739e-05	Unknown protein
Solyc05g018640.3.1	157	216	178	0.315	0.0253423	Ultraviolet-B receptor UVR8 (AHRD V3.3 *-* A0A1U8F2B3_CAPAN)														Solyc04g071660.3.1	-0.781	2.59065e-05	hypothetical protein (AHRD V3.3 *-* AT1G76740.1)
Solyc09g065800.4.1	16	16	17	-0.816	0.0253641	3-ketoacyl-CoA synthase (AHRD V3.3 *** A0A2U1NFY7_ARTAN)														Solyc03g082730.1.1	1.057	2.62425e-05	Unknown protein
Solyc02g083180.4.1	767	747	647	0.274	0.0253789	UPF0548 protein (AHRD V3.3 *** A0A1U8FXK9_CAPAN)														Solyc01g099090.3.1	0.509	2.63277e-05	Mannosylglycoprotein endo-beta-mannosidase (AHRD V3.3 *** A0A2G2Y0C1_CAPAN)
Solyc04g007970.3.1	2855	2829	2977	0.29	0.0253789	Ubiquitin-conjugating enzyme variant (AHRD V3.3 *** V5KX13_SOLLC)														Solyc12g042900.2.1	-0.39	2.64802e-05	Cytochrome c oxidase subunit 5b-1, mitochondrial (AHRD V3.3 *** A0A1U8EZG2_CAPAN)
Solyc03g005940.4.1	3604	5118	3987	0.609	0.0255871	oil body-associated protein 2A-like (AHRD V3.3 *** A0A2I4FEE8_9ROSI)														Solyc11g066070.2.1	-0.396	2.65177e-05	hypothetical protein (AHRD V3.3 *** AT1G47278.3)
Solyc05g010100.4.1	1015	1008	904	-0.186	0.0255871	tRNA-specific adenosine deaminase (AHRD V3.3 *-* A0A2G2VQT2_CAPBA)														Solyc06g068770.3.1	-0.732	2.67218e-05	DB279
Solyc07g064440.3.1	3106	2818	3044	-0.188	0.0255871	inositol-1%2C4%2C5-trisphosphate 5-phosphatase (AHRD V3.3 *** AT5G54870.1)														Solyc04g078670.3.1	0.624	2.67365e-05	NAC domain protein (AHRD V3.3 *** S5RUW2_9ROSA)
Solyc12g043100.2.1	356	360	317	0.238	0.0255871	Pentatricopeptide repeat-containing protein (AHRD V3.3 *** A0A2G2XLI8_CAPBA)														Solyc07g041760.3.1	-0.605	2.67574e-05	Unknown protein
Solyc03g006840.4.1	586	553	593	-0.489	0.0256864	LOW protein: M-phase inducer phosphatase-like protein (AHRD V3.3 *** Q9FIS0_ARATH)														Solyc01g079620.4.1	1.1	2.69037e-05	colorless fruit epidermis
Solyc04g050170.4.1	39	36	46	-0.855	0.0256864	Leucine-rich receptor-like protein kinase family protein (AHRD V3.3 *** A0A061F8K0_THECC)														Solyc04g080570.3.1	-0.391	2.69825e-05	GAMMA carbonic anhydrase (AHRD V3.3 *** G5DWW7_SILLA)
Solyc06g072660.4.1	95	81	76	-0.37	0.0256864	DEK (AHRD V3.3 *-* A0A200R412_9MAGN)														Solyc06g007210.3.1	-0.659	2.70422e-05	Unknown protein
Solyc01g107340.4.1	324	318	336	-0.59	0.0257048	classical arabinogalactan protein 9 (AHRD V3.3 *-* XP_004230717.1)														Solyc06g072130.4.1	1.118	2.70422e-05	tonoplast intrinsic protein 3.1
Solyc09g074270.3.1	414	455	510	0.427	0.0257501	Gibberellin receptor (AHRD V3.3 *** E3VJP7_9FABA)														Solyc11g011780.3.1	0.864	2.70949e-05	60S ribosomal export protein NMD3 (AHRD V3.3 *** A0A2G2VDP4_CAPBA)
Solyc11g012325.1.1	284	236	311	-0.767	0.0260223	Unknown protein														Solyc10g006290.3.1	-0.581	2.71153e-05	constitutive plastid-lipid associated protein
Solyc02g079970.4.1	734	754	740	0.168	0.0260597	bHLH transcription factor 014														Solyc04g078320.4.1	0.445	2.71843e-05	F-box-like/WD repeat-containing protein TBL1XR1-A (AHRD V3.3 *** A0A2G3CPV9_CAPCH)
Solyc02g088330.2.1	50	59	81	-0.455	0.0260597	Protein kinase domain (AHRD V3.3 *** A0A200QSE8_9MAGN)														Solyc01g008090.4.1	-0.321	2.74495e-05	40S ribosomal protein S27 (AHRD V3.3 *** S8E0G1_9LAMI)
Solyc11g008260.2.1	24320	27449	23236	0.251	0.0260597	Cysteine proteinase 15A (AHRD V3.3 *** A0A1U8EZ26_CAPAN)														Solyc08g080510.4.1	-0.461	2.75447e-05	Replication factor C subunit 2 (AHRD V3.3 *** A0A2G3DBG1_CAPCH)
Solyc03g007370.3.1	53	66	71	0.344	0.0261135	Sigma factor (AHRD V3.3 *** A0A0G2STU5_9ROSI)														Solyc03g120900.3.1	0.815	2.76199e-05	WD40 repeat (AHRD V3.3 *** A0A200QDT5_9MAGN)
Solyc06g008030.3.1	755	740	739	0.283	0.0261135	bHLH transcription factor 041														Solyc04g064710.3.1	1.536	2.76491e-05	Alcohol dehydrogenase (AHRD V3.3 *** Q42953_TOBAC)
Solyc07g041640.3.1	482	504	397	-0.352	0.0261135	Growth-regulating factor 5 (AHRD V3.3 *** A0A2G3BVB3_CAPCH)														Solyc07g008250.3.1	0.786	2.79471e-05	F-box protein (AHRD V3.3 *** S4T6I7_CAPAN)
Solyc02g092950.3.1	40	45	34	-0.46	0.0262582	Microtubule-associated protein RP/EB family member 1C (AHRD V3.3 *** A0A2G2XGZ8_CAPBA)														Solyc01g103750.4.1	-0.399	2.79715e-05	ATP phosphoribosyltransferase (AHRD V3.3 *** O46887_NOCGO)
Solyc03g044350.3.1	241	535	283	0.646	0.0262582	Transcription elongation factor (AHRD V3.3 *** A0A200Q6X7_9MAGN)														Solyc09g008640.1.1	1.18	2.8013e-05	Protein kinase domain (AHRD V3.3 *** A0A200R5B8_9MAGN)
Solyc06g006000.3.1	2	1	2	0.484	0.0262582	Maternal effect embryo arrest 59 (AHRD V3.3 *** B6T4K8_MAIZE)														Solyc09g011420.3.1	-0.385	2.81712e-05	Ribosomal protein L7Ae/L30e/S12e/Gadd45 family protein (AHRD V3.3 *** A0A2U1Q8Q2_ARTAN)
Solyc06g064510.2.1	151	106	130	-0.572	0.0262582	O-methyltransferase (AHRD V3.3 *** A0A1B4Z3W3_9ROSA)														Solyc04g081230.3.1	0.935	2.82754e-05	TLD-domain containing nucleolar protein (AHRD V3.3 *** A0A2U1P606_ARTAN)
Solyc08g066050.3.1	16	7	11	-0.688	0.0262582	Protein kinase domain (AHRD V3.3 *** A0A200QDK0_9MAGN)														Solyc01g005300.4.1	0.389	2.85639e-05	Adagio-like protein 1 (AHRD V3.3 *** A0A1U8H9V5_CAPAN)
Solyc12g005910.2.1	1437	1827	1410	0.392	0.0262582	B-cell receptor-associated 31-like (AHRD V3.3 *** A0A200QH03_9MAGN)														Solyc01g104140.3.1	0.311	2.86084e-05	Phosphatidylinositol 4-phosphate 5-kinase (AHRD V3.3 *** K4B1Y9_SOLLC)
Solyc06g062600.3.1	6	8	13	-0.798	0.0263068	Glucose-methanol-choline (GMC) oxidoreductase family protein (AHRD V3.3 *** A0A2U1MMK8_ARTAN)														Solyc05g054810.4.1	-0.474	2.86084e-05	Unknown protein
Solyc07g062620.3.1	323	305	336	0.221	0.026333	Protein kinase superfamily protein (AHRD V3.3 *** A0A2U1KM25_ARTAN)														Solyc01g067370.3.1	-1.245	2.86662e-05	TSB
Solyc01g088380.3.1	68	67	58	-0.596	0.0264821	DNA replication helicase (AHRD V3.3 *** A0A2U1N8T9_ARTAN)														Solyc02g081880.3.1	0.544	2.87362e-05	Molybdenum cofactor sulfurase (AHRD V3.3 *** A0A200QQK0_9MAGN)
Solyc05g010670.3.1	3023	2812	3309	-0.147	0.0264821	Heat shock protein (AHRD V3.3 *** O23638_ARATH)														Solyc03g026170.4.1	0.975	2.88778e-05	F-box family protein (AHRD V3.3 *** A0A2U1QK66_ARTAN)
Solyc01g095470.3.1	463	432	456	-0.327	0.0264895	Glucose-6-phosphate 1-epimerase (AHRD V3.3 *** A0A1U8DT32_CAPAN)														Solyc07g065170.3.1	-0.553	2.90415e-05	40S ribosomal protein S8 (AHRD V3.3 *** A0A2G2Z5W1_CAPAN)
Solyc03g079850.4.1	278	236	281	0.267	0.0265156	guanylyl cyclase														Solyc02g087510.3.1	-0.744	2.90523e-05	Protein kinase G11A (AHRD V3.3 *** A0A1U8FQE1_CAPAN)
Solyc03g026370.1.1	21	22	32	0.726	0.0265709	Peptidoglycan-binding LysM domain-containing protein (AHRD V3.3 *** A0A2U1MKY7_ARTAN)														Solyc06g082640.3.1	0.947	2.90523e-05	Shaggy-like protein kinase (AHRD V3.3 *** G5DXN5_SILLA)
Solyc09g008010.3.1	245	221	289	0.284	0.0265709	Protein kinase (AHRD V3.3 *** Q9M7J5_ELYEL)														Solyc06g008600.3.1	0.443	2.90634e-05	E3 ubiquitin protein ligase DRIP2 (AHRD V3.3 *** A0A2G2X5V3_CAPBA)
Solyc02g081810.4.1	18610	19023	15155	-0.196	0.0265967	H/ACA ribonucleoprotein complex subunit 4 (AHRD V3.3 *** A0A2G2XFE0_CAPBA)														Solyc12g089280.2.1	-0.271	2.90634e-05	5'-3' exoribonuclease (AHRD V3.3 *** A0A2G2VHX4_CAPBA)
Solyc02g062970.3.1	3555	3565	3639	0.194	0.0266732	Xaa-Pro aminopeptidase 2														Solyc06g060790.1.1	-0.306	2.92153e-05	3-isopropylmalate dehydratase small subunit 3 (AHRD V3.3 *** A0A2G3AY61_CAPCH)
Solyc02g037530.3.1	2036	2085	1909	-0.209	0.0266896	auxin response factor 8B														Solyc01g100430.3.1	-0.491	2.96354e-05	rRNA adenine N(6)-methyltransferase (AHRD V3.3 *** A0A2G3AWT6_CAPCH)
Solyc01g086690.2.1	37	16	27	-0.811	0.026699	Sister chromatid cohesion 1 protein 4 (AHRD V3.3 *** A0A2G3DGK5_CAPCH)														Solyc11g039830.2.1	-0.449	2.96581e-05	Glycine--tRNA ligase (AHRD V3.3 *** A0A2G2X9C7_CAPBA)
Solyc11g066500.2.1	595	489	613	-0.222	0.0267914	Ring/U-Box superfamily protein (AHRD V3.3 *-* F4IHN6_ARATH)														Solyc09g075460.3.1	-0.9	2.96866e-05	Pectin lyase-like superfamily protein (AHRD V3.3 *** A0A2U1PV10_ARTAN)
Solyc08g074683.1.1	0	0	0	0.706	0.0267943	Polyphenol oxidase (AHRD V3.3 *** Q41428_SOLTU)														Solyc07g064520.3.1	-0.347	2.98788e-05	RNA helicase DEAD24
Solyc03g115510.3.1	721	717	752	-0.184	0.0268045	S phase cyclin A-associated protein in the endoplasmic reticulum (AHRD V3.3 *** A0A2U1L387_ARTAN)														Solyc07g007755.1.1	1.582	2.99962e-05	Defensin protein (AHRD V3.3 *** B1N681_SOLPI)
Solyc04g040200.3.1	529	512	491	0.187	0.0269346	Cellular retinaldehyde-binding/triple function, C-terminal (AHRD V3.3 *** B6T6T0_MAIZE)														Solyc03g120470.4.1	-0.304	3.05644e-05	tonoplast intrinsic protein 2.2
Solyc09g011190.1.1	6	6	6	0.72	0.0269346	Legume-specific protein (AHRD V3.3 *-* S5VL86_9FABA)														Solyc08g083380.2.1	-0.576	3.05644e-05	Mitochondrial import inner membrane translocase subunit TIM13 (AHRD V3.3 *** A0A2G3AD02_CAPAN)
Solyc05g010015.1.1	389	358	435	0.317	0.0269418	Nudix hydrolase 1 (AHRD V3.3 *** A0A2G3B6G9_CAPCH)														Solyc08g016180.3.1	-0.419	3.09609e-05	60S ribosomal protein L18a (AHRD V3.3 *** A0A2G2WKJ7_CAPBA)
Solyc11g040370.2.1	4853	4963	4936	-0.151	0.0269418	RNA-binding KH domain protein (AHRD V3.3 *** A0A2K3P1D4_TRIPR)														Solyc09g074560.3.1	1.009	3.10489e-05	Zinc finger protein CONSTANS-LIKE 15 (AHRD V3.3 *** A0A2G3CTS9_CAPCH)
Solyc12g098680.3.1	6416	5864	6481	0.236	0.0269418	Unknown protein														Solyc06g071560.3.1	0.902	3.11964e-05	Serine/threonine-protein phosphatase 2A 55 kDa regulatory subunit B (AHRD V3.3 *** A0A2G2V6E5_CAPBA)
Solyc02g092110.3.1	47	36	43	0.766	0.0269497	Phytosulfokines 3 (AHRD V3.3 *** A0A2I0WHI7_9ASPA)														Solyc01g104070.3.1	-0.462	3.15085e-05	ARM repeat superfamily protein (AHRD V3.3 *** A0A2U1NNQ7_ARTAN)
Solyc08g082110.4.1	23	16	26	0.814	0.0269497	WRKY transcription factor 54														Solyc04g056640.1.1	-0.871	3.16634e-05	Leucine rich receptor kinase (AHRD V3.3 *** A0A2P5AMX7_TREOI)
Solyc10g084250.1.1	131	79	104	-0.666	0.0269497	Lectin receptor kinase-like protein (AHRD V3.3 *** S8CIF7_9LAMI)														Solyc10g083730.2.1	0.632	3.17023e-05	F-box protein PP2-A15 (AHRD V3.3 *** A0A2G2VV31_CAPBA)
Solyc11g006190.3.1	449	496	432	0.311	0.0269497	AT-hook motif nuclear-localized protein 1 (AHRD V3.3 *** A0A2G2Y739_CAPAN)														Solyc07g052470.3.1	0.852	3.17349e-05	Syntaxin-132 (AHRD V3.3 *** A0A2U1NHB7_ARTAN)
Solyc03g044380.3.1	869	815	866	-0.206	0.0269866	EZ2														Solyc11g007340.2.1	0.479	3.17349e-05	Plant tudor-like RNA-binding protein (AHRD V3.3 *** A0A072UR05_MEDTR)
Solyc04g082580.3.1	452	360	447	-0.265	0.0270616	F-box/kelch-repeat protein (AHRD V3.3 *** A0A2G2X1H4_CAPBA)														Solyc08g075700.3.1	-0.341	3.17686e-05	60S ribosomal protein L13 (AHRD V3.3 *** A0A1U8GMG9_CAPAN)
Solyc07g062520.3.1	109	141	146	0.292	0.0271186	Cytochrome (AHRD V3.3 *** A0A2G2WF27_CAPBA)														Solyc09g005700.3.1	-0.347	3.18037e-05	Diaminopimelate epimerase (AHRD V3.3 *** A0A200R6G6_9MAGN)
Solyc01g098710.3.1	216	246	218	0.322	0.0271436	aspartic proteinase-like protein 2 (AHRD V3.3 *** A0A1S4CMW0_TOBAC)														Solyc08g065350.4.1	0.799	3.18657e-05	Histone deacetylase (AHRD V3.3 *** A0A2G2Z7K8_CAPAN)
Solyc02g087890.4.1	132	183	118	0.505	0.0271436	Unknown protein														Solyc06g072680.4.1	1.196	3.20044e-05	HVA22-like protein (AHRD V3.3 *** A0A2G2ZD02_CAPAN)
Solyc09g082110.4.1	172	575	237	0.712	0.0271436	Late embryogenesis abundant protein D-34 (AHRD V3.3 *** A0A2G2ZVC9_CAPAN)														Solyc01g006990.4.1	0.647	3.22628e-05	F-box family protein (AHRD V3.3 *** E5GBH4_CUCME)
Solyc12g010050.2.1	91	89	74	-0.52	0.0271436	DNA-3-methyladenine glycosylase I (AHRD V3.3 *** A0A2I0WS59_9ASPA)														Solyc09g091990.3.1	1.392	3.24373e-05	Receptor like protein kinase S.2 (AHRD V3.3 *** A0A2G2ZTR0_CAPAN)
Solyc09g020110.3.1	1694	1805	1553	0.195	0.0272338	T2-type RNase (AHRD V3.3 *** A0AQW5_SOLLC)														Solyc06g076700.1.1	-0.502	3.29881e-05	UPF0503 protein, chloroplastic (AHRD V3.3 *** A0A1J3D8K5_NOCCA)
Solyc10g074980.2.1	2537	2544	2426	0.18	0.0272338	Vacuolar sorting receptor protein (AHRD V3.3 *** C6KI57_LILLO)														Solyc03g007050.3.1	-1.031	3.3142e-05	LRR receptor-like kinase family protein (AHRD V3.3 *** A0A072VP04_MEDTR)
Solyc10g005630.3.1	362	272	403	0.367	0.0274263	Protein kinase superfamily protein (AHRD V3.3 *** A0A2U1KM25_ARTAN)														Solyc11g011090.1.1	0.468	3.31553e-05	Disease resistance protein (TIR-NBS-LRR class) (AHRD V3.3 *** A0A2K3P9P3_TRIPR)
Solyc05g015390.3.1	4052	4093	3445	0.254	0.0274663	REF/SRPP-like protein (AHRD V3.3 *** A0A2G2VMR3_CAPBA)														Solyc03g118840.3.1	-0.397	3.31715e-05	RING/U-box superfamily protein (AHRD V3.3 *** A0A2U1NS86_ARTAN)
Solyc07g052700.3.1	194	161	161	0.217	0.0274663	MADS-box transcription factor (AHRD V3.3 *** A0A2K3PNN3_TRIPR)														Solyc03g098760.3.1	7.514	3.32045e-05	Serine protease inhibitor 1 (AHRD V3.3 *** A0A2G2XWX1_CAPAN)
Solyc12g098950.2.1	2895	3411	2945	0.272	0.0274663	Novel plant snare, putative (AHRD V3.3 *** B9S000_RICCO)														Solyc10g081000.1.1	0.737	3.32355e-05	Unknown protein
Solyc03g114210.3.1	106	82	153	-0.521	0.0274753	Protein kinase (AHRD V3.3 *** Q9FGB1_ARATH)														Solyc04g077680.3.1	-0.327	3.33745e-05	U3 small nucleolar RNA-associated protein 4 (AHRD V3.3 *** A0A2I4FQ80_9ROSI)
Solyc01g079620.4.1	151	232	198	0.476	0.0275269	colorless fruit epidermis														Solyc03g111390.4.1	-0.437	3.34136e-05	kelch domain-containing protein 4 (AHRD V3.3 *** A0A2I4DLP8_9ROSI)
Solyc03g007520.3.1	801	719	687	0.254	0.0275269	Ubiquitin-associated/translation elongation factor EF1B protein (AHRD V3.3 *** AT5G53330.1)														Solyc07g062140.3.1	0.781	3.34136e-05	trehalose-phosphate synthase 1
Solyc03g111880.3.1	8	9	1	-0.654	0.0275269	Cytochrome (AHRD V3.3 *** A0A2G2X8H9_CAPBA)														Solyc10g083740.3.1	-0.303	3.3909e-05	60S ribosomal protein L24 (AHRD V3.3 *** A0A2G2VU23_CAPBA)
Solyc03g121100.4.1	3	2	5	0.809	0.0275269	acid phosphatase 1-like (AHRD V3.3 *** A0A2G3A413_CAPAN)														Solyc01g067070.3.1	-0.331	3.42425e-05	Mitochondrial carrier protein (AHRD V3.3 *** A0A200QX10_9MAGN)
Solyc09g097860.4.1	30	39	33	-0.543	0.0275269	Kinesin-like protein KIN12B (AHRD V3.3 *** A0A2G2YQB5_CAPAN)														Solyc01g068530.3.1	-0.355	3.43946e-05	40S ribosomal protein S16 (AHRD V3.3 *** A0A2G3DIR8_CAPCH)
Solyc06g043150.4.1	9	3	7	-0.779	0.0275776	WD40 repeat (AHRD V3.3 *** A0A200R530_9MAGN)														Solyc07g042000.4.1	0.648	3.4947e-05	Cation/calcium exchanger 3 (AHRD V3.3 *** A0A1U8H9M5_CAPAN)
Solyc03g113510.2.1	1202	1283	1236	0.403	0.0275997	hypothetical protein (AHRD V3.3 *** AT1G16770.1)														Solyc05g014130.3.1	-0.525	3.51324e-05	COP1-interacting protein 4 (AHRD V3.3 *-* A0A1P8BDL0_ARATH)
Solyc05g055990.4.1	2	3	7	-0.812	0.027614	plasma membrane intrinsic protein 2.12														Solyc10g080590.2.1	-0.539	3.51445e-05	60S ribosomal protein L21 (AHRD V3.3 *** B6SYW9_MAIZE)
Solyc09g065780.3.1	129	145	146	-0.59	0.027614	3-ketoacyl-CoA synthase (AHRD V3.3 *** A0A2U1NFY7_ARTAN)														Solyc09g008350.3.1	0.518	3.52616e-05	ACT domain-containing protein (AHRD V3.3 *** A0A1Q3AQY2_CEPFO)
Solyc02g085000.3.1	216	191	209	0.257	0.027651	netrin receptor DCC (AHRD V3.3 *** AT3G50910.1)														Solyc05g012770.3.1	0.644	3.57275e-05	WRKY transcription factor 4
Solyc06g068240.3.1	628	795	606	-0.284	0.027651	Pyrophosphate-energized vacuolar membrane proton pump (AHRD V3.3 *** A0A2G3C949_CAPCH)														Solyc06g060360.3.1	-0.988	3.57275e-05	Adenine nucleotide alpha hydrolases-like superfamily protein (AHRD V3.3 *** A0A1P8APG6_ARATH)
Solyc01g091530.4.1	2542	2227	2721	-0.473	0.027724	Fasciclin-like arabinogalactan protein (AHRD V3.3 *** E3WHD6_9ROSI)														Solyc04g054730.3.1	2.139	3.57778e-05	Sulfate transporter-like protein (AHRD V3.3 *** A0A2K3NYV6_TRIPR)
Solyc08g015837.1.1	64	47	37	0.377	0.027724	Transposon, En/Spm-like, Transposase-associated domain protein (AHRD V3.3 *-* A0A2U1N4P4_ARTAN)														Solyc12g010930.2.1	-0.352	3.57778e-05	60S ribosomal protein L11 (AHRD V3.3 *-* A0A2G2VRP4_CAPBA)
Solyc01g107650.3.1	258	203	212	-0.389	0.0277812	Ovary receptor kinase 1 (AHRD V3.3 *** S4WIP5_SOLCH)														Solyc01g088370.3.1	-0.21	3.59056e-05	Eukaryotic translation initiation factor 3 subunit B (AHRD V3.3 *** A0A1U8E9Z5_CAPAN)
Solyc08g006000.3.1	1700	1944	1806	0.228	0.0277812	keratin-associated protein (DUF1218) (AHRD V3.3 *** AT4G31130.1)														Solyc12g005470.2.1	0.536	3.61412e-05	RING/U-box superfamily protein (AHRD V3.3 *** A0A2U1L742_ARTAN)
Solyc02g081410.3.1	1506	1421	1478	-0.139	0.0277827	Beta-catenin-like protein 1-like (AHRD V3.3 *** A0A2K3P215_TRIPR)														Solyc08g061560.3.1	-0.453	3.61519e-05	Receptor protein kinase (AHRD V3.3 *** A0A0U5BM22_RORAQ)
Solyc03g096920.3.1	3705	3274	3607	-0.149	0.0277827	Exportin-1 (AHRD V3.3 *** D1MAF2_SOLLC)														Solyc11g068420.2.1	-0.511	3.61519e-05	Ribosomal protein (AHRD V3.3 *** Q6ER67_ORYSJ)
Solyc10g081510.2.1	9203	8101	10228	-0.499	0.0277827	ethylene-responsive methionine synthase														Solyc02g072520.3.1	-0.552	3.62094e-05	Concanavalin A-like lectin/glucanase, subgroup (AHRD V3.3 *** A0A2U1KZV6_ARTAN)
Solyc04g014760.3.1	600	608	612	-0.188	0.0278609	Rho GDP-dissociation inhibitor 1 (AHRD V3.3 *** A0A2G2XAA8_CAPBA)														Solyc05g053670.3.1	-0.465	3.62129e-05	60S ribosomal protein L13a (AHRD V3.3 *** B6SJA0_MAIZE)
Solyc02g080520.4.1	629	595	558	-0.238	0.0278822	Actin cytoskeleton-regulatory complex pan-like protein (AHRD V3.3 *** Q9LPT5_ARATH)														Solyc02g078640.3.1	-0.484	3.63696e-05	Protein MOR1 (AHRD V3.3 *** A0A2G3D6B7_CAPCH)
Solyc06g074370.3.1	75	85	64	-0.375	0.0279095	Sialyltransferase-like protein (AHRD V3.3 *** Q4JEZ5_GOSRA)														Solyc06g072890.3.1	0.795	3.6494e-05	WUSCHEL related homeobox 11 (AHRD V3.3 *** A0A1I9LND7_ARATH)
Solyc10g007720.4.1	938	923	855	-0.19	0.0279578	Conserved oligomeric Golgi complex subunit 5 (AHRD V3.3 *** A0A200R154_9MAGN)														Solyc10g086520.2.1	1.333	3.65808e-05	expansin 6
Solyc03g007210.3.1	213	205	202	0.291	0.0281444	Receptor-like protein kinase (AHRD V3.3 *** A0A2K3PPP5_TRIPR)														Solyc08g076980.4.1	7.323	3.73593e-05	Acetylornithine deacetylase (AHRD V3.3 *** A0A2G3DCH5_CAPCH)
Solyc01g091470.3.1	993	831	1173	-0.326	0.0283996	AT-hook motif nuclear-localized protein (AHRD V3.3 *** A0A2G3DDW3_CAPCH)														Solyc08g080130.3.1	-1.384	3.75726e-05	phospholipase PLDb1
Solyc05g015850.4.1	0	2	7	0.787	0.0284151	WRKY transcription factor 75														Solyc07g007230.4.1	0.638	3.77617e-05	Chaperone dnaJ-domain containing protein (AHRD V3.3 *** A0A2K3MJF2_TRIPR)
Solyc06g060710.4.1	322	208	423	-0.642	0.0285292	Glyco_transf_8 domain-containing protein (AHRD V3.3 *** A0A1Q3D6P8_CEPFO)														Solyc03g007520.3.1	0.498	3.82565e-05	Ubiquitin-associated/translation elongation factor EF1B protein (AHRD V3.3 *** AT5G53330.1)
Solyc03g116140.3.1	264	279	295	-0.195	0.0285533	activating signal cointegrator 1 (AHRD V3.3 *** A0A2I4F4P6_9ROSI)														Solyc09g005010.4.1	-0.446	3.82565e-05	Importin subunit beta-1 (AHRD V3.3 *** A0A2G3BM60_CAPCH)
Solyc03g059310.3.1	620	614	674	0.181	0.0286278	Transducin/WD40 repeat-like superfamily protein (AHRD V3.3 *** A0A2U1N2N2_ARTAN)														Solyc09g009580.4.1	-1.476	3.83172e-05	Fatty acyl-CoA reductase (AHRD V3.3 *** A0A2G2YPA8_CAPAN)
Solyc05g051920.3.1	74	81	63	0.519	0.0286454	Major facilitator superfamily (AHRD V3.3 *** A0A200QUR2_9MAGN)														Solyc06g073330.4.1	-0.356	3.83551e-05	Lysine--tRNA ligase (AHRD V3.3 *** A0A2G2V3J7_CAPBA)
Solyc12g005480.2.1	6	7	3	-0.794	0.0286613	Protein TPX2 (AHRD V3.3 *** A0A2G3BMI4_CAPCH)														Solyc04g008620.3.1	0.445	3.84914e-05	Calcium-dependent lipid-binding (CaLB domain) family protein (AHRD V3.3 *** A0A2U1PEE4_ARTAN)
Solyc02g089240.3.1	334	328	336	0.248	0.0286648	RING/U-box superfamily protein (AHRD V3.3 *** A0A2U1QNZ5_ARTAN)														Solyc06g007610.2.1	-1.015	3.85588e-05	Glyoxalase-like domain (AHRD V3.3 *** A0A200QDW9_9MAGN)
Solyc08g016660.2.1	7	6	6	0.622	0.0286741	Gibberellin 2 oxidase (AHRD V3.3 *** Q53C60_NEROL)														Solyc12g096460.3.1	0.754	3.8635e-05	DUF1644 domain-containing protein (AHRD V3.3 *** A0A1Q3CCQ0_CEPFO)
Solyc10g054910.1.1	101	104	157	0.547	0.0286943	Peptidyl-prolyl cis-trans isomerase (AHRD V3.3 *** A0A2G2W9L6_CAPBA)														Solyc10g005740.3.1	-1.22	3.87356e-05	Sec14p-like phosphatidylinositol transfer family protein (AHRD V3.3 *** A0A2U1LV34_ARTAN)
Solyc06g007800.4.1	1465	1439	1371	0.248	0.0287036	Mitochondrial inner membrane translocase subunit Tim17/Tim22/Tim23/peroxisomal protein PMP24 (AHRD V3.3 *** A0A2U1PLN4_ARTAN)														Solyc06g083220.3.1	0.87	3.88725e-05	P-loop containing nucleoside triphosphate hydrolases superfamily protein (AHRD V3.3 *** A0A2K3MR94_TRIPR)
Solyc03g093400.2.1	6	11	8	0.651	0.0287219	Sugar transporter protein 15														Solyc07g005660.4.1	0.832	3.89144e-05	Purine permease (AHRD V3.3 *** A0A2P5FNM5_TREOI)
Solyc09g065810.3.1	637	543	567	-0.23	0.0287466	Guanylate-binding protein (AHRD V3.3 *** A0A200Q4F7_9MAGN)														Solyc11g008430.2.1	0.551	3.89144e-05	Ras-related protein Rab-5C (AHRD V3.3 *** A0A1U8EYT0_CAPAN)
Solyc02g077440.3.1	788	1035	749	0.377	0.0289266	Transcription elongation factor 1 homolog (AHRD V3.3 *** A0A1U8FVQ1_CAPAN)														Solyc01g095060.4.1	0.777	3.97025e-05	Erythronate-4-phosphate dehydrogenase family protein (AHRD V3.3 *-* A0A2U1KDV3_ARTAN)
Solyc12g096780.2.1	0	0	0	0.646	0.0289266	Alcohol dehydrogenase superfamily (AHRD V3.3 *** A0A200R634_9MAGN)														Solyc06g051020.2.1	0.822	3.98907e-05	Peptide-N4-(N-acetyl-beta-glucosaminyl)asparagine amidase A (AHRD V3.3 *** A0A200PX65_9MAGN)
Solyc03g116580.4.1	6	10	14	-0.777	0.0289369	Pectin lyase-like superfamily protein (AHRD V3.3 *** A0A2U1PQE9_ARTAN)														Solyc02g087180.4.1	-0.46	3.99088e-05	Mediator of RNA polymerase II transcription subunit 4 (AHRD V3.3 *** A0A2G2XIE7_CAPBA)
Solyc02g086900.4.1	237	240	254	0.284	0.0290247	HD domain-containing metal-dependent phosphohydrolase family protein (AHRD V3.3 *** A0A2U1PYT8_ARTAN)														Solyc02g063085.1.1	-0.437	3.99293e-05	COX assembly mitochondrial protein (AHRD V3.3 *** A0A2G3D1U1_CAPCH)
Solyc06g009780.4.1	251	203	256	-0.325	0.0290458	Kinesin-4 (AHRD V3.3 *** A0A2G2WGI9_CAPBA)														Solyc02g080820.3.1	0.355	3.99293e-05	Peroxisomal membrane protein PMP22 (AHRD V3.3 *** A0A1U8FN47_CAPAN)
Solyc12g010820.2.1	3748	4964	4115	0.322	0.0290825	Late embryogenesis abundant protein (AHRD V3.3 *-* A0A200QFG9_9MAGN)														Solyc09g091010.3.1	-0.896	3.99293e-05	transmembrane protein (AHRD V3.3 *** AT3G04310.2)
Solyc04g081440.3.1	6545	6928	6488	0.217	0.0290977	beta-fructofuranosidase														Solyc06g053330.4.1	-0.308	4.00804e-05	DNA binding,DNA-directed RNA polymerase (AHRD V3.3 *** A0A2U1KKV5_ARTAN)
Solyc08g022030.3.1	347	380	404	-0.233	0.0290977	Myosin heavy chain-related protein (AHRD V3.3 *** Q8H1E5_ARATH)														Solyc12g019480.3.1	-0.646	4.01159e-05	Formin-like protein (AHRD V3.3 *-* A0A2G2X5C4_CAPBA)
Solyc08g005290.3.1	464	454	468	0.185	0.0291085	bZIP transcription factor 16-like (AHRD V3.3 *** A0A2I4H7V6_9ROSI)														Solyc11g066870.3.1	-0.272	4.01251e-05	MORN (Membrane Occupation and Recognition Nexus) repeat-containing protein (AHRD V3.3 *** AT5G22640.1)
Solyc07g041160.3.1	1415	1391	1424	-0.394	0.0292278	membrane protein (AHRD V3.3 *** AT5G35460.2)														Solyc03g116170.3.1	-0.533	4.0281e-05	Nucleosome assembly protein family (AHRD V3.3 *** A9RDK1_PHYPA)
Solyc09g082920.1.1	49	105	40	0.592	0.0293711	Unknown protein														Solyc05g005990.3.1	0.911	4.0281e-05	Protein NRT1/ PTR FAMILY 1.1 (AHRD V3.3 *-* PTR32_ARATH)
Solyc09g075430.3.1	6416	5691	6525	-0.151	0.0293747	Ribosomal protein L19 (AHRD V3.3 *** A0A1U8G360_CAPAN)														Solyc06g005750.3.1	1.059	4.0281e-05	Methylsterol monooxygenase 2-1 (AHRD V3.3 *** A0A1U8H5Y5_CAPAN)
Solyc01g008260.4.1	285	264	269	0.208	0.0294453	E2F-associated phosphoprotein (AHRD V3.3 *** A0A2I4ECY9_9ROSI)														Solyc12g013690.2.1	0.716	4.0281e-05	Monooxygenase (AHRD V3.3 *** Q8H9C4_SOLTU)
Solyc06g034220.3.1	471	457	462	0.203	0.0294453	Vesicle-associated protein 1-1 (AHRD V3.3 *** A0A1U8GX77_CAPAN)														Solyc07g053730.4.1	-0.321	4.04408e-05	Nucleolar GTP-binding protein 1 (AHRD V3.3 *** A0A1U8EKU8_CAPAN)
Solyc10g081190.2.1	6750	6625	6664	0.173	0.0294453	Leucine-rich repeat receptor-like protein kinase family (AHRD V3.3 *** A0A0K9PTM3_ZOSMR)														Solyc01g103690.4.1	0.363	4.06279e-05	RNA helicase family protein (AHRD V3.3 *** A0A2U1QG01_ARTAN)
Solyc03g033540.3.1	1031	881	1126	0.362	0.0294912	calcium-dependent protein kinase2														Solyc10g006800.4.1	1.274	4.11431e-05	Cyclic nucleotide-gated ion channel 4 (AHRD V3.3 *** A0A2G2V344_CAPBA)
Solyc09g075640.4.1	1043	1015	1062	0.183	0.0294912	Protein FAR1-RELATED SEQUENCE 11 (AHRD V3.3 *** A0A2G2ZVM3_CAPAN)														Solyc04g009990.3.1	0.287	4.12932e-05	Transcription factor jumonji (Jmj) family protein / zinc finger (C5HC2 type) family protein (AHRD V3.3 *** A0A1P8AMS3_ARATH)
Solyc07g063710.2.1	28	11	38	-0.725	0.0295996	G-type lectin S-receptor-like serine/threonine-protein kinase (AHRD V3.3 *** A0A2G3C305_CAPCH)														Solyc07g008370.4.1	-0.403	4.14871e-05	60S ribosomal protein L7 (AHRD V3.3 *** A0A1U8FIV2_CAPAN)
Solyc10g081910.2.1	28	35	29	-0.501	0.0295996	Receptor-like kinase (AHRD V3.3 *** A0A2R6Q427_ACTCH)														Solyc10g074920.2.1	0.916	4.15082e-05	Mannan endo-1,4-beta-mannosidase (AHRD V3.3 *** A0A2K3PQN7_TRIPR)
Solyc10g006080.3.1	2805	3266	2685	0.27	0.0296353	Sodium/hydrogen exchanger (AHRD V3.3 *** A0A328CZZ7_9ASTE)														Solyc07g008180.4.1	-0.724	4.17912e-05	CRABS CLAW-like protein 5a
Solyc03g117480.4.1	19150	18065	18196	-0.257	0.0298225	Pyrophosphate-energized vacuolar membrane proton pump (AHRD V3.3 *** A0A1U8FVU1_CAPAN)														Solyc07g009435.1.1	-1.631	4.19264e-05	Unknown protein
Solyc06g084770.2.1	27	26	16	0.566	0.0298225	cytochrome P450 CYP72A219 (AHRD V3.3 --* XP_004244272.1)														Solyc03g116350.3.1	0.624	4.19892e-05	HVA22-like protein (AHRD V3.3 *** A0A1U8FVF2_CAPAN)
Solyc08g066310.3.1	3	0	4	0.673	0.0298225	Receptor-like protein kinase (AHRD V3.3 *-* A0A2D1PG71_9ROSI)														Solyc09g091960.3.1	1.064	4.22334e-05	High mobility group B protein 15 (AHRD V3.3 *** A0A1U8FAJ0_CAPAN)
Solyc11g030600.3.1	2297	2010	2079	-0.227	0.0298225	cytosine-5 DNA methyltransferase														Solyc03g117330.4.1	-1.135	4.25966e-05	Proline-tRNA ligase (AHRD V3.3 *** X8JBM9_9HOMO)
Solyc08g029190.3.1	673	668	706	-0.248	0.0299384	Octicosapeptide/Phox/Bem1p (PB1) domain-containing protein / tetratricopeptide repeat (TPR)-containing protein (AHRD V3.3 *** A0A1R7T3E1_ARATH)														Solyc10g080660.3.1	0.656	4.25966e-05	Eukaryotic translation initiation factor NCBP (AHRD V3.3 *** A0A2G2VVL4_CAPBA)
Solyc11g065190.3.1	185	150	189	-0.44	0.0299384	Ubiquitin-conjugating enzyme (AHRD V3.3 *** A0A200PMH3_9MAGN)														Solyc03g111680.3.1	-1.344	4.25969e-05	DNA polymerase III subunit gamma/tau (AHRD V3.3 *** A0A2K3PCP8_TRIPR)
Solyc12g042600.2.1	145	79	141	0.769	0.0299512	Glycosyltransferase (AHRD V3.3 *** B1Q468_ANTMA)														Solyc01g098340.3.1	0.632	4.26111e-05	DnaJ domain (AHRD V3.3 *** A0A200QQ07_9MAGN)
Solyc07g042560.4.1	18	8	12	-0.662	0.0299571	Kinesin-like protein NACK1 (AHRD V3.3 *** A0A2G2WBW6_CAPBA)														Solyc07g007410.4.1	1.012	4.26154e-05	Leucine-rich repeat (AHRD V3.3 *-* A0A200R908_9MAGN)
Solyc01g074030.3.1	38	25	49	-0.711	0.030019	Beta-glucosidase (AHRD V3.3 *** Q43014_PRUAV)														Solyc01g099710.4.1	0.412	4.27109e-05	Tafazzin family protein (AHRD V3.3 *** A0A2G2W842_CAPBA)
Solyc06g008210.4.1	120	102	170	-0.4	0.030019	Protein BREAST CANCER SUSCEPTIBILITY 1-like protein (AHRD V3.3 *** A0A1J3HZN2_NOCCA)														Solyc06g048950.3.1	-1.106	4.30688e-05	Leucine-rich receptor-like kinase family protein (AHRD V3.3 *** A0A072V1G8_MEDTR)
Solyc03g005030.3.1	547	525	488	0.228	0.0300573	hypothetical protein (AHRD V3.3 *-* AT3G01860.1)														Solyc06g073320.3.1	0.388	4.32683e-05	GDP-L-galactose phosphorylase 1 (AHRD V3.3 *** A0A1U8HAC0_CAPAN)
Solyc06g071010.4.1	2324	2295	2035	-0.182	0.0300573	hypothetical protein (AHRD V3.3 *** AT1G18850.1)														Solyc02g081780.3.1	1.626	4.36165e-05	High mobility group B protein 2 (AHRD V3.3 *-* A0A2G3D313_CAPCH)
Solyc07g063310.3.1	886	1117	866	0.396	0.0300957	LanC-like protein GCR2 (AHRD V3.3 *** A0A2G3C2B6_CAPCH)														Solyc08g059660.3.1	0.439	4.36165e-05	ANTH domain-containing protein (AHRD V3.3 *** A0A1Q3CZP3_CEPFO)
Solyc09g090910.3.1	585	592	506	-0.278	0.0300957	auxin-regulated IAA13														Solyc07g061950.4.1	0.566	4.3686e-05	C2 domain-containing protein (AHRD V3.3 *** A0A2G2WER0_CAPBA)
Solyc10g085170.3.1	0	0	0	0.676	0.0300957	GDSL esterase/lipase (AHRD V3.3 *** A0A2G2YM07_CAPAN)														Solyc03g033620.3.1	0.353	4.41706e-05	Serine carboxypeptidase S28 family protein (AHRD V3.3 *** A0A2U1LKS7_ARTAN)
Solyc11g071340.3.1	717	740	702	-0.188	0.0300957	FRIGIDA-like protein (AHRD V3.3 *** A0A2G2VQV0_CAPBA)														Solyc07g063960.3.1	-0.5	4.42998e-05	50S ribosomal protein L24, chloroplastic (AHRD V3.3 *** A0A1U8EMT5_CAPAN)
Solyc12g094630.2.1	813	861	686	0.315	0.0301485	Low-density receptor-like protein (AHRD V3.3 *** Q8H0X5_ARATH)														Solyc09g065540.3.1	0.614	4.45713e-05	biotin-binding protein
Solyc02g084400.4.1	48	60	49	0.347	0.0301572	Protein kinase superfamily protein (AHRD V3.3 *** F4I8V6_ARATH)														Solyc04g064550.1.1	0.46	4.46712e-05	gras6
Solyc03g119960.3.1	8	14	14	-0.767	0.0301572	NPH3 domain (AHRD V3.3 *** A0A200Q7U6_9MAGN)														Solyc11g012060.2.1	-0.684	4.46712e-05	hypothetical protein (AHRD V3.3 *-* AT1G12020.1)
Solyc11g013180.2.1	944	813	990	-0.285	0.0301872	Phosphatidylinositol 4-phosphate 5-kinase (AHRD V3.3 *** K4D6C2_SOLLC)														Solyc07g063650.4.1	-0.277	4.47929e-05	Ubiquitin carboxyl-terminal hydrolase (AHRD V3.3 *** A0A2G2Z5A0_CAPAN)
Solyc04g058140.3.1	1236	1053	1184	0.215	0.0304285	GTPase OBG (AHRD V3.3 *** A0A2K3NYU9_TRIPR)														Solyc09g065550.4.1	0.432	4.51249e-05	Kinase interacting (KIP1-like) family protein (AHRD V3.3 *** A0A2K3NUK8_TRIPR)
Solyc07g066210.3.1	537	558	539	0.175	0.0305161	Chloride channel protein (AHRD V3.3 *** Q9ARC6_SOLLC)														Solyc01g088000.4.1	0.695	4.52314e-05	S-adenosyl-L-methionine-dependent methyltransferases superfamily protein (AHRD V3.3 *** Q8RXT8_ARATH)
Solyc07g064550.3.1	443	446	458	-0.215	0.0306342	Polyadenylate-binding protein interacting protein (AHRD V3.3 *** Q93V36_ARATH)														Solyc01g102660.4.1	0.355	4.53844e-05	Glutathione S-transferase (AHRD V3.3 *** A0A2U1NYU9_ARTAN)
Solyc01g056850.3.1	663	562	657	-0.296	0.0306446	CTP synthase (AHRD V3.3 *** A0A2G2XFG8_CAPBA)														Solyc08g077410.4.1	0.932	4.57913e-05	Cytochrome c oxidase (AHRD V3.3 *** A0A200PLW7_9MAGN)
Solyc09g090320.2.1	14	10	15	-0.568	0.0306841	Kinesin (AHRD V3.3 *** A0A200PVY6_9MAGN)														Solyc12g014390.3.1	-0.545	4.57986e-05	50S ribosomal protein L13 (AHRD V3.3 *** A0A1U8E5A8_CAPAN)
Solyc10g076790.2.1	389	358	363	-0.329	0.0306841	Auxin transporter-like protein 1 (AHRD V3.3 *** A0A2G2YL11_CAPAN)														Solyc12g056300.3.1	-0.632	4.60239e-05	Receptor kinase, putative (AHRD V3.3 *** B9RC93_RICCO)
Solyc07g045450.1.1	286	341	283	-0.275	0.0307321	hypothetical protein (AHRD V3.3 *-* AT2G04480.1)														Solyc05g008270.3.1	-0.777	4.62993e-05	DUF3326 domain-containing protein (AHRD V3.3 *** A0A1Q3BC49_CEPFO)
Solyc09g007910.4.1	205	159	535	0.543	0.0307483	Phenylalanine ammonia-lyase (AHRD V3.3 *** A0A2G2YQ27_CAPAN)														Solyc01g107640.3.1	-0.277	4.63169e-05	Protein TIC 21, chloroplastic (AHRD V3.3 *** A0A2G2W952_CAPBA)
Solyc01g100960.3.1	732	685	732	0.209	0.0307779	Glucose-6-phosphate 1-dehydrogenase (AHRD V3.3 *** A0A1U8GXG1_CAPAN)														Solyc11g045350.2.1	0.534	4.64199e-05	Plant regulator RWP-RK family protein (AHRD V3.3 *** G7IS09_MEDTR)
Solyc03g007050.3.1	116	107	91	-0.414	0.0308781	LRR receptor-like kinase family protein (AHRD V3.3 *** A0A072VP04_MEDTR)														Solyc06g073310.3.1	-0.379	4.65292e-05	60S ribosomal protein L9 (AHRD V3.3 *** A0A2G3AX04_CAPCH)
Solyc02g089690.3.1	132	101	148	-0.375	0.0309721	Protein trichome birefringence-like 19 (AHRD V3.3 *** A0A2G2XIK2_CAPBA)														Solyc02g032330.3.1	-0.37	4.65351e-05	3beta-hydroxysteroid-dehydrogenase/decarboxylase isoform 3 (AHRD V3.3 *** HSDD3_ARATH)
Solyc07g040990.4.1	689	737	768	0.293	0.0309721	Protein phosphatase 2C 77 (AHRD V3.3 *** A0A2G3BYZ4_CAPCH)														Solyc06g064510.2.1	-1.385	4.6822e-05	O-methyltransferase (AHRD V3.3 *** A0A1B4Z3W3_9ROSA)
Solyc09g057607.1.1	321	453	314	0.427	0.0312264	Unknown protein														Solyc09g057607.1.1	0.942	4.72333e-05	Unknown protein
[truncated: 5,036 more rows]
