# Supplementary material for: Antimicrobial Peptides as Part of the Arsenal of Constitutive and Inducible Seed Defences in Tomato Seed Exudates Against Pathogens
Source: Mol Plant Pathol. 2025 Oct 27;26(10):e70164. doi: 10.1111/mpp.70164 (PMC12558808; doi:10.1111/mpp.70164)
Supplement: Supplementary file 6 — Table S3: Details of gene ontology analysis results of the seven over‐represented functional classes showed in Figure 4C. GeneRatio, number of differentially expressed genes (DEGs) belonging to the functional category over total number of DEGs considered; BgRatio, number of genes included expressed in tomato seeds belonging to the functional category over total number of genes expressed in tomato seeds. [file MPP-26-e70164-s001.xlsx]

## Sheet: Table S3
Table S3. Details of gene ontology analysis results of the 7 over-represented functional classes showed in Figure 4C. GeneRatio, number of DEGs belonging to the functional category over total number of DEGs considered; BgRatio, number of genes included expressed in tomato seeds belonging to the functional category over total number of genes expressed in tomato seeds.
Cluster ID	Description	GeneRatio	BgRatio	p-value	p-adjusted	gene ID	Count
15.5.45	RNA biosynthesis.transcriptional regulation.transcription factor (TIFY)	9/285	16/34071	1.92028e-15	9.21735e-14	Solyc03g122190.3.1/Solyc12g009220.2.1/Solyc08g036660.4.1/Solyc11g011030.2.1/Solyc08g036640.3.1/Solyc12g049400.2.1/Solyc07g042170.3.1/Solyc01g005440.4.1/Solyc03g118540.4.1	9
24.1.3.1.2	Solute transport.primary active transport.ABC superfamily.ABC1 family.subfamily ABCC transporter	4/285	14/34071	4.4921e-06	0.000215621	Solyc12g044820.3.1/Solyc03g007530.3.1/Solyc09g075020.3.1/Solyc01g080640.3.1	4
50.2.4	Enzyme classification.EC_2 transferases.EC_2.4 glycosyltransferase	10/285	204/34071	9.47852e-06	0.000454969	Solyc01g105360.3.1/Solyc08g006410.4.1/Solyc12g057060.2.1/Solyc05g053890.3.1/Solyc06g072880.2.1/Solyc07g043500.1.1/Solyc12g042600.2.1/Solyc10g085880.1.1/Solyc03g078780.3.1/Solyc03g078810.4.1	10
50.2.3	Enzyme classification.EC_2 transferases.EC_2.3 acyltransferase	6/285	76/34071	4.34911e-05	0.00208757	Solyc12g096770.1.1/Solyc08g075210.2.1/Solyc11g071470.1.1/Solyc07g008380.2.1/Solyc02g093180.3.1/Solyc04g079720.4.1	6
15.5.32	RNA biosynthesis.transcriptional regulation.transcription factor (bHLH)	7/285	176/34071	0.000736624	0.0353579	Solyc01g096370.4.1/Solyc01g086870.3.1/Solyc08g005050.4.1/Solyc01g096050.4.1/Solyc06g062460.3.1/Solyc08g076930.1.1/Solyc05g050560.1.1	7
15.5.22	RNA biosynthesis.transcriptional regulation.transcription factor (WRKY)	5/285	85/34071	0.000751469	0.0360705	Solyc03g116890.3.1/Solyc01g079360.4.1/Solyc02g032950.3.1/Solyc07g055280.4.1/Solyc05g015850.4.1	5
50.1.13	Enzyme classification.EC_1 oxidoreductases.EC_1.14 oxidoreductase acting on paired donor with incorporation or reduction of molecular oxygen	10/285	360/34071	0.000984381	0.0472503	Solyc02g090350.4.1/Solyc04g078340.3.1/Solyc10g076670.3.1/Solyc07g043420.3.1/Solyc06g061023.1.1/Solyc06g061027.1.1/Solyc10g085190.2.1/Solyc11g072110.2.1/Solyc04g078325.1.1/Solyc02g071490.4.1	10
