# Supplementary material for: Antimicrobial Peptides as Part of the Arsenal of Constitutive and Inducible Seed Defences in Tomato Seed Exudates Against Pathogens
Source: Mol Plant Pathol. 2025 Oct 27;26(10):e70164. doi: 10.1111/mpp.70164 (PMC12558808; doi:10.1111/mpp.70164)
Supplement: Supplementary file 7 — Table S4: Lists with details of the differentially accumulated metabolites (DAMs) resulted from the untargeted metabolomic analysis of exudates from the three genotypes Criollo, Micro‐Tom and Stupicke in relation to methyl jasmonate (MeJA) treatment. ND, not detected. [file MPP-26-e70164-s006.xlsx]

## Sheet: S4
Table S4. Lists with details of the differentially accumulated metabolites (DAMs) resulted from the untargeted metabolomic analysis of exudates from the three genotypes Criollo, Micro-Tom and Stupicke in relation to MeJA treatment. ND, Not Detected.
140 UNIQUE ANNOTATED DAMs MeJA									CRIOLLO DAMs MeJA										STUPICKE DAMs MeJA										MICRO-TOM DAMs MeJA
ID	m/z	Tr in min	Chemical formula proposition by Sirius software	Adduct form for the ion	Total explained intensity in MSMS spectrum	Pathway proposition for the chemical formula	Score of the Pathway annotation	MeJA effect (UP/DOWN)	Genotype	ID	m/z	Tr in min	Chemical formula proposition by Sirius software	Adduct form for the ion	Total explained intensity in MSMS spectrum	Pathway proposition for the chemical formula	Score of the Pathway annotation	MeJA effect (UP/DOWN)	Genotype	ID	m/z	Tr in min	Chemical formula proposition by Sirius software	Adduct form for the ion	Total explained intensity in MSMS spectrum	Pathway proposition for the chemical formula	Score of the Pathway annotation	MeJA effect (UP/DOWN)	Genotype	ID	m/z	Tr in min	Chemical formula proposition by Sirius software	Adduct form for the ion	Total explained intensity in MSMS spectrum	Pathway proposition for the chemical formula	Score of the Pathway annotation	MeJA effect (UP/DOWN)
n150	455.196	16.161	C19H38O8P2	[M - H]-	0.6969	ND	ND	DOWN	Criollo	n150	455.196	16.161	C19H38O8P2	[M - H]-	0.6969	ND	ND	DOWN	Stupicke	p362	442.228	4.06007	C18H32O11	[M + H3N + H]+	0.84016	Fatty acyl glycosides	0.67	DOWN	microTom	n217	569.246	5.9115	C23H40O13	[M + CH2O2 - H]-	0.842505	Terpenoids	0.739385	UP
p79	251.164	4.0673	C15H22O3	[M + H]+	0.81172	Terpenoids	0.9999	DOWN	Criollo	p79	251.164	4.0673	C15H22O3	[M + H]+	0.81172	Terpenoids	0.9999	DOWN	Stupicke	n257	611.256	10.0725	C26H44O16	[M - H]-	0.80494	Terpenoids	0.74	UP	microTom	n162	523.24	8.1536	C23H40O13	[M - H]-	0.866777	Terpenoids	0.775339	UP
p753	534.292	4.69866	C26H39N5O7	[M + H]+	0.72655	Alkaloids	0.92	DOWN	Criollo	p753	534.292	4.69866	C26H39N5O7	[M + H]+	0.72655	Alkaloids	0.92	DOWN	Stupicke	n232	583.262	11.8321	C24H42O13	[M + Fa]-	0.82959	Terpenoids	0.76	UP	microTom	n299	675.288	11.3347	C32H44N6O8	[M + Cl]-	0.68615	ND	ND	UP
p1782	753.406	10.7886	C39H60O14	[M + H]+	0.83042	Terpenoids	0.97	DOWN	Criollo	p1782	753.406	10.7886	C39H60O14	[M + H]+	0.83042	Terpenoids	0.97	DOWN	Stupicke	n258	611.256	8.92044	C26H44O16	[M - H]-	0.71706	Terpenoids	0.806519	UP	microTom	n288	661.272	8.15358	C30H46O16	[M - H]-	0.826956	Terpenoids	0.799429	UP
n241	593.282	13.404	C27H46O14	[M - H]-	0.797228	ND	ND	UP	Criollo	n241	593.282	13.404	C27H46O14	[M - H]-	0.797228	ND	ND	UP	Stupicke	n290	661.273	5.90686	C30H46O16	[M - H]-	0.714458	Terpenoids	0.74	UP	microTom	n246	599.256	8.74833	C27H36N8O8	[M - H]-	0.688306	ND	ND	UP
n245	599.256	8.15384	C25H44O16	[M - H]-	0.767517	Terpenoids	0.789127	UP	Criollo	n245	599.256	8.15384	C25H44O16	[M - H]-	0.767517	Terpenoids	0.789127	UP	Stupicke	n298	675.288	10.2691	C32H44N4O12	[M - H]-	0.7205	ND	ND	UP	microTom	n275	637.233	8.75046	C23H38N6O15	[M - H]-	0.6921	Carbohydrates	0.97	UP
n43	243.034	3.31745	C10H12O5S	[M - H]-	0.832823	Shikimates and Phenylpropanoids	0.686414	UP	Criollo	n43	243.034	3.31745	C10H12O5S	[M - H]-	0.832823	Shikimates and Phenylpropanoids	0.686414	UP	Stupicke	n261	613.272	8.15666	C26H46O16	[M - H]-	0.748267	Terpenoids	0.77	UP	microTom	n11	131.071	3.88732	C6H12O3	[M - H]-	1	Fatty acids	0.71	UP
n14	147.045	4.4325	C9H10O3	[M - H2O - H]-	1	Shikimates and Phenylpropanoids	0.852997	UP	Criollo	n14	147.045	4.4325	C9H10O3	[M - H2O - H]-	1	Shikimates and Phenylpropanoids	0.852997	UP	Stupicke	n138	425.167	10.2678	C17H30O12	[M - H]-	0.851562	Terpenoids	0.738138	UP	microTom	n17	163.113	7.95323	C11H16O	[M - H]-	0.77179	ND	ND	UP
n58	271.065	4.77632	C12H16O5S	[M - H]-	0.700451	ND	ND	UP	Criollo	n58	271.065	4.77632	C12H16O5S	[M - H]-	0.700451	ND	ND	UP	Stupicke	n168	523.24	5.90921	C23H40O13	[M - H]-	0.717258	ND	ND	UP	microTom	n19	165.092	4.2124	C10H14O2	[M - H]-	0.77778	ND	ND	UP
p1456	640.355	17.4498	C29H53NO14	[M + H]+	0.76968	ND	ND	UP	Criollo	p1456	640.355	17.4498	C29H53NO14	[M + H]+	0.76968	ND	ND	UP	Stupicke	n206	565.251	11.9465	C22H34N10O8	[M - H]-	0.696202	ND	ND	UP	microTom	n153	473.216	4.21878	C17H30N8O8	[M - H]-	0.813163	ND	ND	UP
p215	345.191	10.4004	C17H28O7	[M + H]+	0.93167	Fatty acids	0.77	UP	Criollo	p215	345.191	10.4004	C17H28O7	[M + H]+	0.93167	Fatty acids	0.77	UP	Stupicke	n251	607.261	12.9541	C28H40N4O11	[M - H]-	0.672763	ND	ND	UP	microTom	n163	523.24	8.7477	C23H40O13	[M - H]-	0.745378	Terpenoids	0.772396	UP
p975	567.265	8.63201	C25H42O14	[M + H]+	0.84222	fatty acyl glycosides	0.93	UP	Criollo	p975	567.265	8.63201	C25H42O14	[M + H]+	0.84222	fatty acyl glycosides	0.93	UP	Stupicke	n268	625.273	7.07567	C28H42N4O12	[M - H]-	0.67809	ND	ND	UP	microTom	n236	586.236	8.15678	C23H35N5O10	[M + CH2O2 - H]-	0.70147	ND	ND	UP
n257	611.256	10.0725	C26H44O16	[M - H]-	0.80494	Terpenoids	0.74	UP	Criollo	n257	611.256	10.0725	C26H44O16	[M - H]-	0.80494	Terpenoids	0.74	UP	Stupicke	n289	661.272	8.74012	C30H46O16	[M - H]-	0.692938	Terpenoids	0.770912	UP	microTom	p911	556.297	11.3379	C24H45NO13	[M + H]+	0.869201	ND	ND	UP
n232	583.262	11.8321	C24H42O13	[M + Fa]-	0.82959	Terpenoids	0.76	UP	Criollo	n232	583.262	11.8321	C24H42O13	[M + Fa]-	0.82959	Terpenoids	0.76	UP	Stupicke	p1375	626.303	12.5312	C27H47NO15	[M + H]+	0.854414	ND	ND	UP	microTom	p817	542.281	8.7592	C23H43NO13	[M + H]+	0.872305	ND	ND	UP
n258	611.256	8.92044	C26H44O16	[M - H]-	0.71706	Terpenoids	0.806519	UP	Criollo	n258	611.256	8.92044	C26H44O16	[M - H]-	0.71706	Terpenoids	0.806519	UP	Stupicke	p910	556.297	5.18508	C24H45NO13	[M + H]+	0.84156	ND	ND	UP	microTom	p403	458.223	3.69479	C18H35NO12	[M + H]+	0.901376	Fatty acids	0.824662	UP
n290	661.273	5.90686	C30H46O16	[M - H]-	0.714458	Terpenoids	0.74	UP	Criollo	n290	661.273	5.90686	C30H46O16	[M - H]-	0.714458	Terpenoids	0.74	UP	Stupicke	p816	542.281	8.16623	C23H43NO13	[M + H]+	0.851688	fatty acyl glycosides	0.65	UP	microTom	p217	345.191	10.851	C17H32O9	[M - H4O2 + H]+	0.853987	Fatty acids	0.863616	UP
n298	675.288	10.2691	C32H44N4O12	[M - H]-	0.7205	ND	ND	UP	Criollo	n298	675.288	10.2691	C32H44N4O12	[M - H]-	0.7205	ND	ND	UP	Stupicke	p404	458.224	4.0729	C18H32O12	[M + H3N + H]+	0.832902	Fatty acyl glycosides	0.68	UP	microTom	p422	461.275	16.8498	C23H40O9	[M + H]+	0.874148	Terpenoids	0.72956	UP
n261	613.272	8.15666	C26H46O16	[M - H]-	0.748267	Terpenoids	0.77	UP	Criollo	n261	613.272	8.15666	C26H46O16	[M - H]-	0.748267	Terpenoids	0.77	UP	Stupicke	p1195	598.308	14.0609	C26H44O14	[M + H3N + H]+	0.791683	Fatty acids	0.77536	UP	microTom	p238	363.202	8.75927	C17H32O9	[M - H2O + H]+	0.89979	Fatty acids	0.826205	UP
n138	425.167	10.2678	C17H30O12	[M - H]-	0.851562	Terpenoids	0.738138	UP	Criollo	n138	425.167	10.2678	C17H30O12	[M - H]-	0.851562	Terpenoids	0.738138	UP	Stupicke	p912	556.297	9.22919	C24H42O13	[M + H3N + H]+	0.805486	Fatty acids	0.838263	UP	microTom	p41	223.133	5.10425	C13H22O5	[M - H4O2 + H]+	0.8198	Fatty acids	0.988858	UP
n168	523.24	5.90921	C23H40O13	[M - H]-	0.717258	ND	ND	UP	Criollo	n168	523.24	5.90921	C23H40O13	[M - H]-	0.717258	ND	ND	UP	Stupicke	p1106	584.292	11.9581	C25H42O14	[M + H3N + H]+	0.832597	Fatty acyl glycosides	0.85	UP	microTom	p33	209.118	4.22896	C12H16O3	[M + H]+	0.90441	ND	ND	UP
n206	565.251	11.9465	C22H34N10O8	[M - H]-	0.696202	ND	ND	UP	Criollo	n206	565.251	11.9465	C22H34N10O8	[M - H]-	0.696202	ND	ND	UP	Stupicke	p1004	570.313	11.8889	C25H47NO13	[M + H]+	0.831389	Fatty acids	0.879903	UP	microTom	p1	110.097	3.98942	C7H11N	[M + H]+	0.813452	Alkaloids	0.882298	UP
n251	607.261	12.9541	C28H40N4O11	[M - H]-	0.672763	ND	ND	UP	Criollo	n251	607.261	12.9541	C28H40N4O11	[M - H]-	0.672763	ND	ND	UP	Stupicke	p836	545.29	8.16577	C25H46O11	[M + Na]+	0.93292	Fatty acyl glycosides	0.9	UP	microTom	p4	131.086	4.22303	C10H10	[M + H]+	0.926769	ND	ND	UP
n268	625.273	7.07567	C28H42N4O12	[M - H]-	0.67809	ND	ND	UP	Criollo	n268	625.273	7.07567	C28H42N4O12	[M - H]-	0.67809	ND	ND	UP	Stupicke	p818	542.282	5.91876	C23H43NO13	[M + H]+	0.876192	ND	ND	UP	microTom	p9	145.101	4.22182	C11H12	[M + H]+	0.806707	ND	ND	UP
n289	661.272	8.74012	C30H46O16	[M - H]-	0.692938	Terpenoids	0.770912	UP	Criollo	n289	661.272	8.74012	C30H46O16	[M - H]-	0.692938	Terpenoids	0.770912	UP	Stupicke	p909	556.297	7.56283	C24H45NO13	[M + H]+	0.850721	ND	ND	UP	microTom	p25	191.107	4.22494	C12H14O2	[M + H]+	0.888323	Polyketides	0.980111	UP
p1375	626.303	12.5312	C27H47NO15	[M + H]+	0.854414	ND	ND	UP	Criollo	p1375	626.303	12.5312	C27H47NO15	[M + H]+	0.854414	ND	ND	UP	Stupicke	p267	380.228	11.08	C17H33NO8	[M + H]+	0.885193	ND	ND	UP	microTom	p32	209.117	7.96736	C12H18O4	[M - H2O + H]+	0.86337	ND	ND	UP
p910	556.297	5.18508	C24H45NO13	[M + H]+	0.84156	ND	ND	UP	Criollo	p910	556.297	5.18508	C24H45NO13	[M + H]+	0.84156	ND	ND	UP	Stupicke	p300	401.217	11.914	C20H32O8	[M + H]+	0.859454	Fatty acids	0.703629	UP	microTom	p34	210.149	3.99174	C12H19NO2	[M + H]+	0.947574	Alkaloids	0.998232	UP
p816	542.281	8.16623	C23H43NO13	[M + H]+	0.851688	fatty acyl glycosides	0.65	UP	Criollo	p816	542.281	8.16623	C23H43NO13	[M + H]+	0.851688	fatty acyl glycosides	0.65	UP	Stupicke	p210	345.191	7.67787	C17H28O7	[M + H]+	0.896503	Fatty acids	0.846739	UP	microTom	p35	211.133	4.44914	C12H18O3	[M + H]+	0.90336	Fatty acids	0.928231	UP
p404	458.224	4.0729	C18H32O12	[M + H3N + H]+	0.832902	Fatty acyl glycosides	0.68	UP	Criollo	p404	458.224	4.0729	C18H32O12	[M + H3N + H]+	0.832902	Fatty acyl glycosides	0.68	UP	Stupicke	p262	377.218	10.5468	C18H32O8	[M + H]+	0.898454	Fatty acids	0.92	UP	microTom	p36	211.133	9.76222	C12H18O3	[M + H]+	0.903706	Fatty acids	0.952206	UP
p1195	598.308	14.0609	C26H44O14	[M + H3N + H]+	0.791683	Fatty acids	0.77536	UP	Criollo	p1195	598.308	14.0609	C26H44O14	[M + H3N + H]+	0.791683	Fatty acids	0.77536	UP	Stupicke	p258	377.217	8.03541	C18H32O8	[M + H]+	0.858077	Fatty acids	0.946597	UP	microTom	p46	227.128	4.25259	C12H18O4	[M + H]+	0.885822	Fatty acids	0.942372	UP
p912	556.297	9.22919	C24H42O13	[M + H3N + H]+	0.805486	Fatty acids	0.838263	UP	Criollo	p912	556.297	9.22919	C24H42O13	[M + H3N + H]+	0.805486	Fatty acids	0.838263	UP	Stupicke	p278	387.202	10.0709	C19H30O8	[M + H]+	0.806341	ND	ND	UP	microTom	p60	240.159	4.10814	C13H21NO3	[M + H]+	0.768892	Alkaloids	0.995181	UP
p1106	584.292	11.9581	C25H42O14	[M + H3N + H]+	0.832597	Fatty acyl glycosides	0.85	UP	Criollo	p1106	584.292	11.9581	C25H42O14	[M + H3N + H]+	0.832597	Fatty acyl glycosides	0.85	UP	Stupicke	p1373	626.302	11.5195	C27H47NO15	[M + H]+	0.844275	ND	ND	UP	microTom	p64	242.139	2.19859	C12H21NO5	[M - H2O + H]+	0.809289	ND	ND	UP
p1004	570.313	11.8889	C25H47NO13	[M + H]+	0.831389	Fatty acids	0.879903	UP	Criollo	p1004	570.313	11.8889	C25H47NO13	[M + H]+	0.831389	Fatty acids	0.879903	UP	Stupicke	p144	295.093	3.07182	C13H14N2O6	[M + H]+	0.908555	Amino acids and Peptides	0.926781	UP	microTom	p188	326.196	4.15019	C17H27NO5	[M + H]+	0.859268	Alkaloids	0.922538	UP
p836	545.29	8.16577	C25H46O11	[M + Na]+	0.93292	Fatty acyl glycosides	0.9	UP	Criollo	p836	545.29	8.16577	C25H46O11	[M + Na]+	0.93292	Fatty acyl glycosides	0.9	UP	Stupicke	p230	359.207	11.2281	C18H30O7	[M + H]+	0.92828	Fatty acids	0.78	UP	microTom	p218	345.192	16.8501	C17H28O7	[M + H]+	0.795675	Fatty acids	0.826815	UP
p818	542.282	5.91876	C23H43NO13	[M + H]+	0.876192	ND	ND	UP	Criollo	p818	542.282	5.91876	C23H43NO13	[M + H]+	0.876192	ND	ND	UP	Stupicke	p253	373.223	14.1451	C19H32O7	[M + H]+	0.874789	Fatty acids	0.98	UP	microTom	p434	463.179	4.07039	C19H28N4O8	[M + Na]+	0.76793	Amino acids and Peptides	0.837131	UP
p909	556.297	7.56283	C24H45NO13	[M + H]+	0.850721	ND	ND	UP	Criollo	p909	556.297	7.56283	C24H45NO13	[M + H]+	0.850721	ND	ND	UP	Stupicke	p829	543.285	8.16263	C17H35N9O10	[M + H3N + H]+	0.75828	ND	ND	UP	microTom	p470	475.231	4.22608	C24H36O8	[M + Na]+	0.864426	Terpenoids	0.826546	UP
p267	380.228	11.08	C17H33NO8	[M + H]+	0.885193	ND	ND	UP	Criollo	p267	380.228	11.08	C17H33NO8	[M + H]+	0.885193	ND	ND	UP	Stupicke	p1778	747.378	8.75416	C34H60O16	[M + Na]+	0.805829	ND	ND	UP	microTom	p1000	570.276	5.38692	C24H40O14	[M + H3N + H]+	0.829346	ND	ND	UP
p300	401.217	11.914	C20H32O8	[M + H]+	0.859454	Fatty acids	0.703629	UP	Criollo	p300	401.217	11.914	C20H32O8	[M + H]+	0.859454	Fatty acids	0.703629	UP	Stupicke	p1833	1094.56	10.267	C46H75N15O16	[M + H]+	0.72692	Amino acids and Peptides	0.87	UP	microTom	p1832	1080.54	10.33	C44H74N10O20	[M + H3N + H]+	0.708426	Amino acids and Peptides	0.926272	UP
p210	345.191	7.67787	C17H28O7	[M + H]+	0.896503	Fatty acids	0.846739	UP	Criollo	p210	345.191	7.67787	C17H28O7	[M + H]+	0.896503	Fatty acids	0.846739	UP	Stupicke	p26	193.123	9.75226	C12H16O2	[M + H]+	0.801119	Nd	ND	UP	microTom	p362	442.228	4.06007	C18H32O11	[M + H3N + H]+	0.840156	ND	ND	DOWN
p262	377.218	10.5468	C18H32O8	[M + H]+	0.898454	Fatty acids	0.92	UP	Criollo	p262	377.218	10.5468	C18H32O8	[M + H]+	0.898454	Fatty acids	0.92	UP	Stupicke	p69	247.118	2.168	C11H18O6	[M + H]+	0.726095	Fatty acids	0.73	UP
p258	377.217	8.03541	C18H32O8	[M + H]+	0.858077	Fatty acids	0.946597	UP	Criollo	p258	377.217	8.03541	C18H32O8	[M + H]+	0.858077	Fatty acids	0.946597	UP	Stupicke	p96	261.133	8.16636	C12H20O6	[M + H]+	0.860662	Fatty acids	0.73692	UP
p278	387.202	10.0709	C19H30O8	[M + H]+	0.806341	ND	ND	UP	Criollo	p278	387.202	10.0709	C19H30O8	[M + H]+	0.806341	ND	ND	UP	Stupicke	p121	279.144	3.39853	C12H22O7	[M + H]+	0.906724	Fatty acids	0.949638	UP
p1373	626.302	11.5195	C27H47NO15	[M + H]+	0.844275	ND	ND	UP	Criollo	p1373	626.302	11.5195	C27H47NO15	[M + H]+	0.844275	ND	ND	UP	Stupicke	p211	345.191	6.85335	C17H28O7	[M + H]+	0.704593	Fatty acids	0.798	UP
p144	295.093	3.07182	C13H14N2O6	[M + H]+	0.908555	Amino acids and Peptides	0.926781	UP	Criollo	p144	295.093	3.07182	C13H14N2O6	[M + H]+	0.908555	Amino acids and Peptides	0.926781	UP	Stupicke	p229	359.207	8.04484	C18H30O7	[M + H]+	0.91687	Fatty acids	0.83	UP
p230	359.207	11.2281	C18H30O7	[M + H]+	0.92828	Fatty acids	0.78	UP	Criollo	p230	359.207	11.2281	C18H30O7	[M + H]+	0.92828	Fatty acids	0.78	UP	Stupicke	p280	387.202	12.819	C19H34O8	[M + H]+	0.760432	Fatty acids	0.826353	UP
p253	373.223	14.1451	C19H32O7	[M + H]+	0.874789	Fatty acids	0.98	UP	Criollo	p253	373.223	14.1451	C19H32O7	[M + H]+	0.874789	Fatty acids	0.98	UP	Stupicke	p324	419.228	11.7058	C21H30N4O5	[M + H]+	0.69408	Alkaloids	0.740417	UP
p829	543.285	8.16263	C17H35N9O10	[M + H3N + H]+	0.75828	ND	ND	UP	Criollo	p829	543.285	8.16263	C17H35N9O10	[M + H3N + H]+	0.75828	ND	ND	UP	Stupicke	p359	441.197	3.46139	C19H28N4O8	[M + H]+	0.749182	Carbohydrates	0.734791	UP
p1778	747.378	8.75416	C34H60O16	[M + Na]+	0.805829	ND	ND	UP	Criollo	p1778	747.378	8.75416	C34H60O16	[M + Na]+	0.805829	ND	ND	UP	Stupicke	p787	539.27	11.8514	C24H42O13	[M + H]+	0.828686	Fatty acids	0.825217	UP
p1833	1094.56	10.267	C46H75N15O16	[M + H]+	0.72692	Amino acids and Peptides	0.87	UP	Criollo	p1833	1094.56	10.267	C46H75N15O16	[M + H]+	0.72692	Amino acids and Peptides	0.87	UP	Stupicke	p789	539.271	12.2823	C25H38N4O9	[M + H]+	0.706991	Amino acids and Peptides	0.87085	UP
p26	193.123	9.75226	C12H16O2	[M + H]+	0.801119	Nd	ND	UP	Criollo	p26	193.123	9.75226	C12H16O2	[M + H]+	0.801119	Nd	ND	UP	Stupicke	p852	547.237	8.76626	C23H40O13	[M + Na]+	0.83161	ND	ND	UP
p69	247.118	2.168	C11H18O6	[M + H]+	0.726095	Fatty acids	0.73	UP	Criollo	p69	247.118	2.168	C11H18O6	[M + H]+	0.726095	Fatty acids	0.73	UP	Stupicke	p886	551.231	1.53893	C22H40O14	[M + Na]+	0.83012	ND	ND	UP
p96	261.133	8.16636	C12H20O6	[M + H]+	0.860662	Fatty acids	0.73692	UP	Criollo	p96	261.133	8.16636	C12H20O6	[M + H]+	0.860662	Fatty acids	0.73692	UP	Stupicke	p1193	598.307	7.54576	C26H44O14	[M + H3N + H]+	0.798482	Fatty acids	0.760061	UP
p121	279.144	3.39853	C12H22O7	[M + H]+	0.906724	Fatty acids	0.949638	UP	Criollo	p121	279.144	3.39853	C12H22O7	[M + H]+	0.906724	Fatty acids	0.949638	UP	Stupicke	p1774	742.423	11.0773	C31H55N11O10	[M + H]+	0.966313	ND	ND	UP
p211	345.191	6.85335	C17H28O7	[M + H]+	0.704593	Fatty acids	0.798	UP	Criollo	p211	345.191	6.85335	C17H28O7	[M + H]+	0.704593	Fatty acids	0.798	UP	Stupicke	n252	607.261	12.5259	C27H46O16	[M - H2O - H]-	0.832876	Terpenoids	0.766151	UP
p229	359.207	8.04484	C18H30O7	[M + H]+	0.91687	Fatty acids	0.83	UP	Criollo	p229	359.207	8.04484	C18H30O7	[M + H]+	0.91687	Fatty acids	0.83	UP	Stupicke	n286	655.282	10.8422	C28H48O17	[M - H]-	0.68258	Terpenoids	0.736004	UP
p280	387.202	12.819	C19H34O8	[M + H]+	0.760432	Fatty acids	0.826353	UP	Criollo	p280	387.202	12.819	C19H34O8	[M + H]+	0.760432	Fatty acids	0.826353	UP	Stupicke	n105	352.177	6.74053	C18H27NO6	[M - H]-	0.815683	ND	ND	UP
p324	419.228	11.7058	C21H30N4O5	[M + H]+	0.69408	Alkaloids	0.740417	UP	Criollo	p324	419.228	11.7058	C21H30N4O5	[M + H]+	0.69408	Alkaloids	0.740417	UP	Stupicke	n93	322.203	13.5926	C18H29NO4	[M - H]-	0.719482	ND	ND	UP
p359	441.197	3.46139	C19H28N4O8	[M + H]+	0.749182	Carbohydrates	0.734791	UP	Criollo	p359	441.197	3.46139	C19H28N4O8	[M + H]+	0.749182	Carbohydrates	0.734791	UP	Stupicke	n254	611.256	5.93154	C23H36N10O10	[M - H]-	0.755243	Carbohydrates	0.825114	UP
p787	539.27	11.8514	C24H42O13	[M + H]+	0.828686	Fatty acids	0.825217	UP	Criollo	p787	539.27	11.8514	C24H42O13	[M + H]+	0.828686	Fatty acids	0.825217	UP	Stupicke	n266	623.265	12.1653	C26H44N2O15	[M - H]-	0.859157	Carbohydrates	0.87	UP
p789	539.271	12.2823	C25H38N4O9	[M + H]+	0.706991	Amino acids and Peptides	0.87085	UP	Criollo	p789	539.271	12.2823	C25H38N4O9	[M + H]+	0.706991	Amino acids and Peptides	0.87085	UP	Stupicke	n280	641.267	10.8461	C27H46O17	[M - H]-	0.74642	Terpenoids	0.73	UP
p852	547.237	8.76626	C23H40O13	[M + Na]+	0.83161	ND	ND	UP	Criollo	p852	547.237	8.76626	C23H40O13	[M + Na]+	0.83161	ND	ND	UP	Stupicke	p1102	584.292	11.496	C25H42O14	[M + H3N + H]+	0.855684	ND	ND	UP
p886	551.231	1.53893	C22H40O14	[M + Na]+	0.83012	ND	ND	UP	Criollo	p886	551.231	1.53893	C22H40O14	[M + Na]+	0.83012	ND	ND	UP	Stupicke	p976	567.265	12.508	C25H42O14	[M + H]+	0.869015	ND	ND	UP
p1193	598.307	7.54576	C26H44O14	[M + H3N + H]+	0.798482	Fatty acids	0.760061	UP	Criollo	p1193	598.307	7.54576	C26H44O14	[M + H3N + H]+	0.798482	Fatty acids	0.760061	UP	Stupicke	p1668	682.365	14.6999	C31H55NO15	[M + H]+	0.822218	Fatty acids	0.656118	UP
p1774	742.423	11.0773	C31H55N11O10	[M + H]+	0.966313	ND	ND	UP	Criollo	p1774	742.423	11.0773	C31H55N11O10	[M + H]+	0.966313	ND	ND	UP	Stupicke	p1374	626.303	13.6446	C27H47NO15	[M + H]+	0.784392	Fatty acyl glycosides	0.88	UP
n162	523.24	8.1536	C23H40O13	[M - H]-	0.866777	Terpenoids	0.775339	UP	Criollo	n162	523.24	8.1536	C23H40O13	[M - H]-	0.866777	Terpenoids	0.775339	UP	Stupicke	p978	567.266	10.854	C25H42O14	[M + H]+	0.867036	Fatty acyl glycosides	0.89	UP
n163	523.24	8.7477	C23H40O13	[M - H]-	0.745378	Terpenoids	0.772396	UP	Criollo	n163	523.24	8.7477	C23H40O13	[M - H]-	0.745378	Terpenoids	0.772396	UP	Stupicke	p1548	654.369	15.7673	C30H55NO14	[M + H]+	0.788525	Fatty acids	0.9	UP
n17	163.113	7.95323	C11H16O	[M - H]-	0.77179	ND	ND	UP	Criollo	n17	163.113	7.95323	C11H16O	[M - H]-	0.77179	ND	ND	UP	Stupicke	p364	443.264	13.1624	C23H38O8	[M + H]+	0.86456	Fatty acids	0.806332	UP
n173	537.253	9.2196	C24H42O13	[M - H]-	0.300119	Fatty acids	0.688398	UP	Criollo	n173	537.253	9.2196	C24H42O13	[M - H]-	0.300119	Fatty acids	0.688398	UP	Stupicke	p44	226.144	3.7616	C12H19NO3	[M + H]+	0.938229	Alkaloids	0.937574	UP
n217	569.246	5.9115	C23H40O13	[M + CH2O2 - H]-	0.842505	Terpenoids	0.739385	UP	Criollo	n217	569.246	5.9115	C23H40O13	[M + CH2O2 - H]-	0.842505	Terpenoids	0.739385	UP	Stupicke	p1667	682.365	14.2868	C31H52O15	[M + H3N + H]+	0.845117	Fatty acids	0.861814	UP
n236	586.236	8.15678	C23H35N5O10	[M + CH2O2 - H]-	0.70147	ND	ND	UP	Criollo	n236	586.236	8.15678	C23H35N5O10	[M + CH2O2 - H]-	0.70147	ND	ND	UP	Stupicke	p341	432.348	10.5706	C27H45NO3	[M + H]+	0.841443	Alkaloids	0.999574	UP
n275	637.233	8.75046	C23H38N6O15	[M - H]-	0.6921	Carbohydrates	0.97	UP	Criollo	n275	637.233	8.75046	C23H38N6O15	[M - H]-	0.6921	Carbohydrates	0.97	UP	Stupicke	p1173	594.401	5.95505	C33H55NO8	[M + H]+	0.779479	Alkaloids	0.99965	UP
n288	661.272	8.15358	C30H46O16	[M - H]-	0.826956	Terpenoids	0.799429	UP	Criollo	n288	661.272	8.15358	C30H46O16	[M - H]-	0.826956	Terpenoids	0.799429	UP	Stupicke	p1785	756.453	5.88797	C39H65NO13	[M + H]+	0.74023	Alkaloids	0.999771	UP
p1832	1080.54	10.33	C44H74N10O20	[M + H3N + H]+	0.708426	Amino acids and Peptides	0.926272	UP	Criollo	p1832	1080.54	10.33	C44H74N10O20	[M + H3N + H]+	0.708426	Amino acids and Peptides	0.926272	UP	Stupicke	p95	261.133	3.90751	C12H20O6	[M + H]+	0.87194	ND	ND	UP
p238	363.202	8.75927	C17H32O9	[M - H2O + H]+	0.89979	Fatty acids	0.826205	UP	Criollo	p238	363.202	8.75927	C17H32O9	[M - H2O + H]+	0.89979	Fatty acids	0.826205	UP	Stupicke	p868	549.255	10.8543	C25H40O13	[M + H]+	0.899365	Fatty acids	0.687485	UP
p35	211.133	4.44914	C12H18O3	[M + H]+	0.90336	Fatty acids	0.928231	UP	Criollo	p35	211.133	4.44914	C12H18O3	[M + H]+	0.90336	Fatty acids	0.928231	UP	Stupicke	p856	547.3	10.7681	C29H42N2O8	[M + H]+	0.733329	Alkaloids	0.952226	UP
p36	211.133	9.76222	C12H18O3	[M + H]+	0.903706	Fatty acids	0.952206	UP	Criollo	p36	211.133	9.76222	C12H18O3	[M + H]+	0.903706	Fatty acids	0.952206	UP	Stupicke	p42	224.165	3.94411	C13H21NO2	[M + H]+	0.854995	Alkaloids	0.995748	UP
p403	458.223	3.69479	C18H35NO12	[M + H]+	0.901376	Fatty acids	0.824662	UP	Criollo	p403	458.223	3.69479	C18H35NO12	[M + H]+	0.901376	Fatty acids	0.824662	UP	Stupicke	p120	277.082	3.06579	C13H12N2O5	[M + H]+	0.69158	ND	ND	UP
p41	223.133	5.10425	C13H22O5	[M - H4O2 + H]+	0.8198	Fatty acids	0.988858	UP	Criollo	p41	223.133	5.10425	C13H22O5	[M - H4O2 + H]+	0.8198	Fatty acids	0.988858	UP	Stupicke	p133	285.134	10.8554	C14H20O6	[M + H]+	0.822623	ND	ND	UP
p434	463.179	4.07039	C19H28N4O8	[M + Na]+	0.76793	Amino acids and Peptides	0.837131	UP	Criollo	p434	463.179	4.07039	C19H28N4O8	[M + Na]+	0.76793	Amino acids and Peptides	0.837131	UP	Stupicke	p156	299.149	12.1549	C15H22O6	[M + H]+	0.76875	ND	ND	UP
p46	227.128	4.25259	C12H18O4	[M + H]+	0.885822	Fatty acids	0.942372	UP	Criollo	p46	227.128	4.25259	C12H18O4	[M + H]+	0.885822	Fatty acids	0.942372	UP	Stupicke	p202	340.212	6.84047	C18H29NO5	[M + H]+	0.916502	ND	ND	UP
p470	475.231	4.22608	C24H36O8	[M + Na]+	0.864426	Terpenoids	0.826546	UP	Criollo	p470	475.231	4.22608	C24H36O8	[M + Na]+	0.864426	Terpenoids	0.826546	UP	Stupicke	p216	345.191	12.1179	C17H28O7	[M + H]+	0.84652	Fatty acids	0.8	UP
p60	240.159	4.10814	C13H21NO3	[M + H]+	0.768892	Alkaloids	0.995181	UP	Criollo	p60	240.159	4.10814	C13H21NO3	[M + H]+	0.768892	Alkaloids	0.995181	UP	Stupicke	p231	359.207	13.7779	C18H30O7	[M + H]+	0.748632	Fatty acids	0.8	UP
n153	473.216	4.21878	C17H30N8O8	[M - H]-	0.813163	ND	ND	UP	Criollo	n153	473.216	4.21878	C17H30N8O8	[M - H]-	0.813163	ND	ND	UP	Stupicke	p526	489.276	6.85416	C23H40N2O9	[M + H]+	0.761674	Alkaloids	0.839453	UP
n19	165.092	4.2124	C10H14O2	[M - H]-	0.77778	ND	ND	UP	Criollo	n19	165.092	4.2124	C10H14O2	[M - H]-	0.77778	ND	ND	UP	Stupicke	p528	489.276	7.39368	C19H36N8O7	[M + H]+	0.660857	Carbohydrates	0.96	UP
p1000	570.276	5.38692	C24H40O14	[M + H3N + H]+	0.829346	ND	ND	UP	Criollo	p1000	570.276	5.38692	C24H40O14	[M + H3N + H]+	0.829346	ND	ND	UP	Stupicke	p683	525.255	10.3455	C23H40O13	[M + H]+	0.700468	Fatty acids	0.766667	UP
p32	209.117	7.96736	C12H18O4	[M - H2O + H]+	0.86337	ND	ND	UP	Criollo	p32	209.117	7.96736	C12H18O4	[M - H2O + H]+	0.86337	ND	ND	UP	Stupicke	p729	531.245	10.8603	C25H38O12	[M + H]+	0.842696	Fatty acyl glycosides of mono and disaccharides	0.81	UP
p33	209.118	4.22896	C12H16O3	[M + H]+	0.90441	ND	ND	UP	Criollo	p33	209.118	4.22896	C12H16O3	[M + H]+	0.90441	ND	ND	UP	Stupicke	p954	562.288	5.66362	C26H43NO12	[M + H]+	0.764733	Alkaloids	0.981616	UP
p4	131.086	4.22303	C10H10	[M + H]+	0.926769	ND	ND	UP	Criollo	p4	131.086	4.22303	C10H10	[M + H]+	0.926769	ND	ND	UP	Stupicke	p1001	570.276	8.52859	C24H40O14	[M + H3N + H]+	0.797947	ND	ND	UP
p817	542.281	8.7592	C23H43NO13	[M + H]+	0.872305	ND	ND	UP	Criollo	p817	542.281	8.7592	C23H43NO13	[M + H]+	0.872305	ND	ND	UP	Stupicke	p1771	738.443	6.3197	C39H63NO12	[M + H]+	0.796246	Alkaloids	0.999848	UP
p9	145.101	4.22182	C11H12	[M + H]+	0.806707	ND	ND	UP	Criollo	p9	145.101	4.22182	C11H12	[M + H]+	0.806707	ND	ND	UP	Stupicke	p1811	900.496	7.56057	C45H73NO17	[M + H]+	0.79645	Alkaloids	1	UP
p911	556.297	11.3379	C24H45NO13	[M + H]+	0.869201	ND	ND	UP	Criollo	p911	556.297	11.3379	C24H45NO13	[M + H]+	0.869201	ND	ND	UP	Stupicke	p1813	902.512	8.25348	C45H75NO17	[M + H]+	0.75825	Alkaloids	1	UP
n299	675.288	11.3347	C32H44N6O8	[M + Cl]-	0.68615	ND	ND	UP	Criollo	n299	675.288	11.3347	C32H44N6O8	[M + Cl]-	0.68615	ND	ND	UP	Stupicke	p1	110.097	3.98942	C7H11N	[M + H]+	0.813452	Alkaloids	0.882298	UP
n246	599.256	8.74833	C27H36N8O8	[M - H]-	0.688306	ND	ND	UP	Criollo	n246	599.256	8.74833	C27H36N8O8	[M - H]-	0.688306	ND	ND	UP	Stupicke	p188	326.196	4.15019	C17H27NO5	[M + H]+	0.859268	Alkaloids	0.922538	UP
p362	442.228	4.06007	C18H32O11	[M + H3N + H]+	0.84016	Fatty acyl glycosides	0.67	DOWN											Stupicke	p217	345.191	10.851	C17H32O9	[M - H4O2 + H]+	0.853987	Fatty acids	0.863616	UP
n252	607.261	12.5259	C27H46O16	[M - H2O - H]-	0.832876	Terpenoids	0.766151	UP											Stupicke	p25	191.107	4.22494	C12H14O2	[M + H]+	0.888323	Polyketides	0.980111	UP
n286	655.282	10.8422	C28H48O17	[M - H]-	0.68258	Terpenoids	0.736004	UP											Stupicke	p34	210.149	3.99174	C12H19NO2	[M + H]+	0.947574	Alkaloids	0.998232	UP
n105	352.177	6.74053	C18H27NO6	[M - H]-	0.815683	ND	ND	UP											Stupicke	p422	461.275	16.8498	C23H40O9	[M + H]+	0.874148	Terpenoids	0.72956	UP
n93	322.203	13.5926	C18H29NO4	[M - H]-	0.719482	ND	ND	UP											Stupicke	p64	242.139	2.19859	C12H21NO5	[M - H2O + H]+	0.809289	Alkaloids	0.589375	UP
n254	611.256	5.93154	C23H36N10O10	[M - H]-	0.755243	Carbohydrates	0.825114	UP											Stupicke	n162	523.24	8.1536	C23H40O13	[M - H]-	0.866777	Terpenoids	0.775339	UP
n266	623.265	12.1653	C26H44N2O15	[M - H]-	0.859157	Carbohydrates	0.87	UP											Stupicke	n163	523.24	8.7477	C23H40O13	[M - H]-	0.745378	Terpenoids	0.772396	UP
n280	641.267	10.8461	C27H46O17	[M - H]-	0.74642	Terpenoids	0.73	UP											Stupicke	n17	163.113	7.95323	C11H16O	[M - H]-	0.77179	ND	ND	UP
p1102	584.292	11.496	C25H42O14	[M + H3N + H]+	0.855684	ND	ND	UP											Stupicke	n173	537.253	9.2196	C24H42O13	[M - H]-	0.300119	Fatty acids	0.688398	UP
p976	567.265	12.508	C25H42O14	[M + H]+	0.869015	ND	ND	UP											Stupicke	n217	569.246	5.9115	C23H40O13	[M + CH2O2 - H]-	0.842505	Terpenoids	0.739385	UP
p1668	682.365	14.6999	C31H55NO15	[M + H]+	0.822218	Fatty acids	0.656118	UP											Stupicke	n236	586.236	8.15678	C23H35N5O10	[M + CH2O2 - H]-	0.70147	ND	ND	UP
p1374	626.303	13.6446	C27H47NO15	[M + H]+	0.784392	Fatty acyl glycosides	0.88	UP											Stupicke	n275	637.233	8.75046	C23H38N6O15	[M - H]-	0.6921	Carbohydrates	0.97	UP
p978	567.266	10.854	C25H42O14	[M + H]+	0.867036	Fatty acyl glycosides	0.89	UP											Stupicke	n288	661.272	8.15358	C30H46O16	[M - H]-	0.826956	Terpenoids	0.799429	UP
p1548	654.369	15.7673	C30H55NO14	[M + H]+	0.788525	Fatty acids	0.9	UP											Stupicke	p1832	1080.54	10.33	C44H74N10O20	[M + H3N + H]+	0.708426	Amino acids and Peptides	0.926272	UP
p364	443.264	13.1624	C23H38O8	[M + H]+	0.86456	Fatty acids	0.806332	UP											Stupicke	p238	363.202	8.75927	C17H32O9	[M - H2O + H]+	0.89979	Fatty acids	0.826205	UP
p44	226.144	3.7616	C12H19NO3	[M + H]+	0.938229	Alkaloids	0.937574	UP											Stupicke	p35	211.133	4.44914	C12H18O3	[M + H]+	0.90336	Fatty acids	0.928231	UP
p1667	682.365	14.2868	C31H52O15	[M + H3N + H]+	0.845117	Fatty acids	0.861814	UP											Stupicke	p36	211.133	9.76222	C12H18O3	[M + H]+	0.903706	Fatty acids	0.952206	UP
p341	432.348	10.5706	C27H45NO3	[M + H]+	0.841443	Alkaloids	0.999574	UP											Stupicke	p403	458.223	3.69479	C18H35NO12	[M + H]+	0.901376	Fatty acids	0.824662	UP
p1173	594.401	5.95505	C33H55NO8	[M + H]+	0.779479	Alkaloids	0.99965	UP											Stupicke	p41	223.133	5.10425	C13H22O5	[M - H4O2 + H]+	0.8198	Fatty acids	0.988858	UP
p1785	756.453	5.88797	C39H65NO13	[M + H]+	0.74023	Alkaloids	0.999771	UP											Stupicke	p434	463.179	4.07039	C19H28N4O8	[M + Na]+	0.76793	Amino acids and Peptides	0.837131	UP
p95	261.133	3.90751	C12H20O6	[M + H]+	0.87194	ND	ND	UP											Stupicke	p46	227.128	4.25259	C12H18O4	[M + H]+	0.885822	Fatty acids	0.942372	UP
p868	549.255	10.8543	C25H40O13	[M + H]+	0.899365	Fatty acids	0.687485	UP											Stupicke	p470	475.231	4.22608	C24H36O8	[M + Na]+	0.864426	Terpenoids	0.826546	UP
p856	547.3	10.7681	C29H42N2O8	[M + H]+	0.733329	Alkaloids	0.952226	UP											Stupicke	p60	240.159	4.10814	C13H21NO3	[M + H]+	0.768892	Alkaloids	0.995181	UP
p42	224.165	3.94411	C13H21NO2	[M + H]+	0.854995	Alkaloids	0.995748	UP											Stupicke	n153	473.216	4.21878	C17H30N8O8	[M - H]-	0.813163	ND	ND	UP
p120	277.082	3.06579	C13H12N2O5	[M + H]+	0.69158	ND	ND	UP											Stupicke	n19	165.092	4.2124	C10H14O2	[M - H]-	0.77778	ND	ND	UP
p133	285.134	10.8554	C14H20O6	[M + H]+	0.822623	ND	ND	UP											Stupicke	p1000	570.276	5.38692	C24H40O14	[M + H3N + H]+	0.829346	ND	ND	UP
p156	299.149	12.1549	C15H22O6	[M + H]+	0.76875	ND	ND	UP											Stupicke	p32	209.117	7.96736	C12H18O4	[M - H2O + H]+	0.86337	ND	ND	UP
p202	340.212	6.84047	C18H29NO5	[M + H]+	0.916502	ND	ND	UP											Stupicke	p33	209.118	4.22896	C12H16O3	[M + H]+	0.90441	ND	ND	UP
p216	345.191	12.1179	C17H28O7	[M + H]+	0.84652	Fatty acids	0.8	UP											Stupicke	p4	131.086	4.22303	C10H10	[M + H]+	0.926769	ND	ND	UP
p231	359.207	13.7779	C18H30O7	[M + H]+	0.748632	Fatty acids	0.8	UP											Stupicke	p817	542.281	8.7592	C23H43NO13	[M + H]+	0.872305	ND	ND	UP
p526	489.276	6.85416	C23H40N2O9	[M + H]+	0.761674	Alkaloids	0.839453	UP											Stupicke	p9	145.101	4.22182	C11H12	[M + H]+	0.806707	ND	ND	UP
p528	489.276	7.39368	C19H36N8O7	[M + H]+	0.660857	Carbohydrates	0.96	UP											Stupicke	p911	556.297	11.3379	C24H45NO13	[M + H]+	0.869201	ND	ND	UP
p683	525.255	10.3455	C23H40O13	[M + H]+	0.700468	Fatty acids	0.766667	UP											Stupicke	n299	675.288	11.3347	C32H44N6O8	[M + Cl]-	0.68615	ND	ND	UP
p729	531.245	10.8603	C25H38O12	[M + H]+	0.842696	Fatty acyl glycosides of mono and disaccharides	0.81	UP
p954	562.288	5.66362	C26H43NO12	[M + H]+	0.764733	Alkaloids	0.981616	UP
p1001	570.276	8.52859	C24H40O14	[M + H3N + H]+	0.797947	ND	ND	UP
p1771	738.443	6.3197	C39H63NO12	[M + H]+	0.796246	Alkaloids	0.999848	UP
p1811	900.496	7.56057	C45H73NO17	[M + H]+	0.79645	Alkaloids	1	UP
p1813	902.512	8.25348	C45H75NO17	[M + H]+	0.75825	Alkaloids	1	UP
p1	110.097	3.98942	C7H11N	[M + H]+	0.813452	Alkaloids	0.882298	UP
p188	326.196	4.15019	C17H27NO5	[M + H]+	0.859268	Alkaloids	0.922538	UP
p217	345.191	10.851	C17H32O9	[M - H4O2 + H]+	0.853987	Fatty acids	0.863616	UP
p25	191.107	4.22494	C12H14O2	[M + H]+	0.888323	Polyketides	0.980111	UP
p34	210.149	3.99174	C12H19NO2	[M + H]+	0.947574	Alkaloids	0.998232	UP
p422	461.275	16.8498	C23H40O9	[M + H]+	0.874148	Terpenoids	0.72956	UP
p64	242.139	2.19859	C12H21NO5	[M - H2O + H]+	0.809289	Alkaloids	0.589375	UP
n11	131.071	3.88732	C6H12O3	[M - H]-	1	Fatty acids	0.71	UP
p218	345.192	16.8501	C17H28O7	[M + H]+	0.795675	Fatty acids	0.826815	UP
