# Supplementary material for: Antimicrobial Peptides as Part of the Arsenal of Constitutive and Inducible Seed Defences in Tomato Seed Exudates Against Pathogens
Source: Mol Plant Pathol. 2025 Oct 27;26(10):e70164. doi: 10.1111/mpp.70164 (PMC12558808; doi:10.1111/mpp.70164)
Supplement: Supplementary file 8 — Table S5: List of detected peptides and proteins in exudates from methyl jasmonate (MeJA)‐treated seeds following cleanup processing with the Phoenix kit. Heat shock, redox and defence‐related proteins are highlighted in red, yellow and blue, respectively. Asterisks indicate defensins. Annotations are from the ITAG4.0 Solanum lycopersicum genome functional annotation version. Exudates represent a pool of the three genotypes Criollo, Micro‐Tom and Stupicke. [file MPP-26-e70164-s005.xlsx]

## Sheet: S5
Table S5. List of detected peptides and proteins in exudates from MeJA-treated Stupicke seeds following cleanup processing with the Phoenix kit. Heat shock, redox, and defense-related proteins are highlighted in red, yellow, and blue, respectively. Asterisks indicate defensins. Annotations are from the ITAG4.0 S. lycopersicum genome functional annotation version.Exudates represent a pool of the t…
ID	Annotation ITAG4
Solyc00g500063	Ribulose bisphosphate carboxylase large chain (AHRD V3.3 *** A0A2G2Z7Q2_CAPAN)
Solyc01g006160	60S acidic ribosomal protein P1 (AHRD V3.3 *** A0A2G2W8Q0_CAPBA),Pfam:PF00428			LEGEND
Solyc01g006290	Peroxidase (AHRD V3.3 *** K4ASJ5_SOLLC)			Heat shock proteins
Solyc01g006900	MD-2-related lipid recognition domain-containing protein / ML domain-containing protein (AHRD V3.3 *** A0A2U1NF61_ARTAN)			Redox proteins
Solyc01g007940	Alanine aminotransferase 2 (AHRD V3.3 *** A0A2G2YVW4_CAPAN)			Defence-related proteins
Solyc01g008950	Calmodulin 1			* defensins
Solyc01g009100	60S ribosomal protein L30 (AHRD V3.3 *-* A0A2G2XP72_CAPBA)
Solyc01g009660	Low-temperature-induced 65 kDa protein (AHRD V3.3 *** A0A1J3DLF3_NOCCA)
Solyc01g010700	SNF1-related protein kinase regulatory subunit gamma-1-like (AHRD V3.3 *** A0A2G3DFN0_CAPCH)
Solyc01g010750	Ricin B lectin domain (AHRD V3.3 *-* A0A200Q0G6_9MAGN)
Solyc01g011000	Eukaryotic translation initiation factor 5A (AHRD V3.3 *** A0A1U8HES8_CAPAN)
Solyc01g011430	O-acyltransferase WSD1-like (AHRD V3.3 *** A0A2I4EG31_9ROSI)
Solyc01g049650	Pyruvate kinase (AHRD V3.3 *** A0A2G2XPN6_CAPBA)
Solyc01g057000	Universal stress protein
Solyc01g067740	Superoxide dismutase [Cu-Zn] 1
Solyc01g079870	CONSTANS interacting protein 2b
Solyc01g080460	Pyruvate, phosphate dikinase (AHRD V3.3 *** A0A0M8KRU1_NICAT)
Solyc01g081250	Glutathione S-transferase (AHRD V3.3 *** A0A200PVK3_9MAGN)
Solyc01g087540	DUF642 domain-containing protein (AHRD V3.3 *** A0A1Q3AUQ6_CEPFO)
Solyc01g088020	Protein transport protein SEC31-like protein B (AHRD V3.3 *** A0A2G3AKI6_CAPAN)
Solyc01g090350	Non-specific lipid-transfer protein (AHRD V3.3 *** K4AYX6_SOLLC)
Solyc01g090360	Non-specific lipid-transfer protein (AHRD V3.3 *** K4AYX7_SOLLC)
Solyc01g091530	Fasciclin-like arabinogalactan protein (AHRD V3.3 *** E3WHD6_9ROSI)
Solyc01g095490	Ubiquitin-conjugating enzyme (AHRD V3.3 *** H6VUS9_9FABA)
Solyc01g096270	Cytochrome b5 (AHRD V3.3 *** A0A2G2W6T4_CAPBA)
Solyc01g098770	Eukaryotic aspartyl protease family protein (AHRD V3.3 *** A0A2U1M5P2_ARTAN)
Solyc01g098850	NAD(P)-binding Rossmann-fold superfamily protein (AHRD V3.3 *** A0A1P8AU36_ARATH),Pfam:PF13561
Solyc01g098860	Glycoprotein membrane GPI-anchored (AHRD V3.3 *** A0A2U1LIH4_ARTAN)
Solyc01g099240	2-hydroxy-3-oxopropionate reductase (AHRD V3.3 *** A0A2Z5T525_9BACI)
Solyc01g099410	Histone H2A (AHRD V3.3 *** A0A0H5QLQ1_9EUKA)
Solyc01g100360	Dihydrolipoyl dehydrogenase (AHRD V3.3 *** A0A2U1LTA9_ARTAN)
Solyc01g100380	Calreticulin (AHRD V3.3 *** A0A2G3AWT5_CAPCH)
Solyc01g100390	Pyrophosphate-energized vacuolar membrane proton pump (AHRD V3.3 *** A0A2G2V5M7_CAPBA)
Solyc01g100760	DUF538 domain-containing protein (AHRD V3.3 *** A0A1Q3CLQ5_CEPFO)
Solyc01g103450	70 kDa heat shock protein (AHRD V3.3 *** Q2QV45_ORYSJ)
Solyc01g104370	60S acidic ribosomal protein P1 (AHRD V3.3 *** A0A2G2W8Q0_CAPBA),Pfam:PF00428
Solyc01g104380	Chemocyanin (AHRD V3.3 *** A0A2G3CNC8_CAPCH)
Solyc01g104590	ribosomal protein L3
Solyc01g106210	Heat shock protein 70 kDa (AHRD V3.3 *** A0A2K3MZA1_TRIPR)
Solyc01g109540	Coatomer subunit gamma (AHRD V3.3 *** A0A1Q3D0F6_CEPFO)
Solyc01g111170	cyclophilin
Solyc02g005370	enhancer of mRNA-decapping protein 4-like (AHRD V3.3 *-* A0A2I4F2H1_9ROSI)
Solyc02g014310	glycine rich protein X55695
Solyc02g021560	RNA-binding (RRM/RBD/RNP motif) family protein (AHRD V3.3 *** A0A2K3L2Z0_TRIPR)
Solyc02g062770	late embryogenesis abundant protein (AHRD V3.3 *** AT5G66780)
Solyc02g063130	RAD23 protein (AHRD V3.3 *** Q9STA6_SOLLC)
Solyc02g063490	Malate dehydrogenase (AHRD V3.3 *** A0A2G2XBH7_CAPBA)
Solyc02g071760	oil body-associated protein 2A-like (AHRD V3.3 *** A0A2I4FEE8_9ROSI)
Solyc02g078040	Pistil-specific extensin-like protein (AHRD V3.3 *-* A0A2G3A881_CAPAN)
Solyc02g078540	Clathrin light chain (AHRD V3.3 *-* A0A2G3D6A8_CAPCH)
Solyc02g078940	Oxidoreductase, zinc-binding dehydrogenase family protein (AHRD V3.3 *** A0A2U1PX72_ARTAN)
Solyc02g079290	FLOWERING LOCUS T/ TERMINAL FLOWER 1-like protein (AHRD V3.3 *** Q6L5N9_POPNI)
Solyc02g079440	FAD-binding Berberine family protein (AHRD V3.3 *** A0A2U1MQE5_ARTAN)
Solyc02g080630	Lactoylglutathione lyase (AHRD V3.3 *** A0A1U8FLK7_CAPAN)
Solyc02g080880	Aspartic proteinase (AHRD V3.3 *** A0A1U8FF23_CAPAN)
Solyc02g081140	plant UBX domain-containing protein 4 (AHRD V3.3 *** A0A2G3A9D5_CAPAN)
Solyc02g081160	Pyrophosphate--fructose 6-phosphate 1-phosphotransferase subunit beta (AHRD V3.3 *** A0A1U8FN75_CAPAN)
Solyc02g083510	plasma membrane intrinsic protein 21
Solyc02g084840	Dehydrin (AHRD V3.3 *** A0A2R4KWH2_9SOLN)
Solyc02g085590	vicilin-like seed storage protein At2g18540 (AHRD V3.3 *-* A0A2I4F3W3_9ROSI)
Solyc02g085730	allene oxide cyclase
Solyc02g086240	60S ribosomal protein L11 (AHRD V3.3 *-* A0A2G2VRP4_CAPBA)
Solyc02g086880	formate dehydrogenase
Solyc02g088260	glycine-rich protein (AHRD V3.3 *-* AT3G29075)
Solyc02g089150	PI-PLC X domain-containing protein (AHRD V3.3 *** A0A1U8FSV1_CAPAN)
Solyc02g090370	Reticulon-like protein (AHRD V3.3 *** A0A2G3ABJ1_CAPAN)
Solyc02g093530	Rab family GTPase (AHRD V3.3 *** A0A1Y1I8A7_KLENI)
Solyc03g005290	swi5-dependent recombination DNA repair protein 1 homolog isoform X1 (AHRD V3.3 *-* XP_010317398)
Solyc03g005580	Seed storage protein (AHRD V3.3 *** Q2TPW5_9ROSI)
Solyc03g005940	oil body-associated protein 2A-like (AHRD V3.3 *** A0A2I4FEE8_9ROSI)
Solyc03g006980	Alpha-L-fucosidase 1 (AHRD V3.3 *** A0A2G2X6A5_CAPBA)
Solyc03g019820	tonoplast intrinsic protein 3.2
Solyc03g025430	Transmembrane protein (AHRD V3.3 *** Q9FHB8_ARATH)
Solyc03g025810	Low-temperature-induced 65 kDa protein (AHRD V3.3 *-* LTI65_ARATH)
Solyc03g025950	Membrane steroid-binding protein (AHRD V3.3 *** G5DXK7_SILLA)
Solyc03g046380	Seed maturation protein PM41 (AHRD V3.3 *** A0A2K3K2J9_TRIPR)
Solyc03g058330	18 kDa seed maturation protein-like (AHRD V3.3 *** XP_004234770)
Solyc03g078400	actin
Solyc03g082920	Heat shock protein 70 family (AHRD V3.3 *** A0A200QNK9_9MAGN)
Solyc03g083970	BAG family molecular chaperone regulator 7-like (AHRD V3.3 *** A0A2I4H718_9ROSI)
Solyc03g083996	Bifunctional inhibitor/lipid-transfer protein/seed storage 2S albumin superfamily protein (AHRD V3.3 *-* A0A2U1PU47_ARTAN)
Solyc03g096040	1-Cys peroxiredoxin (AHRD V3.3 *** A0A2I4FQD8_9ROSI)
Solyc03g097270	cystatin 9
Solyc03g111200	Adenylate kinase (AHRD V3.3 *** A0A200R495_9MAGN),Pfam:PF00406
Solyc03g111640	programmed cell death protein 4-like (AHRD V3.3 *** A0A2I4H0D9_9ROSI)
Solyc03g112440	Oleosin (AHRD V3.3 *** A0A2G3A1E3_CAPAN)
Solyc03g114150	Aldehyde dehydrogenase (AHRD V3.3 *** A0A2U1M8J4_ARTAN)
Solyc03g115230	Solanum lycopersicum heat shock protein
Solyc03g115990	Malate dehydrogenase (AHRD V3.3 *** O48906_MEDSA)
Solyc03g116390	Late embryogenesis abundant protein Dc3 (AHRD V3.3 *** A0A1U8FUJ0_CAPAN)
Solyc03g117480	Pyrophosphate-energized vacuolar membrane proton pump (AHRD V3.3 *** A0A1U8FVU1_CAPAN)
Solyc03g117630	Heat shock 70 kDa protein (AHRD V3.3 *** A0A1U8FVW2_CAPAN)
Solyc03g118040	calnexin
Solyc03g118650	Aldose 1-epimerase (AHRD V3.3 *** A0A2G3A308_CAPAN)
Solyc03g120270	Coatomer subunit beta' (AHRD V3.3 *** A0A200PNW4_9MAGN)
Solyc04g005340	Alpha-1,4-glucan-protein synthase [udp-forming] 1 (AHRD V3.3 *** A0A1J6JE64_NICAT)
Solyc04g007550	ATP synthase subunit beta (AHRD V3.3 *** A0A2G2WS30_CAPBA)
Solyc04g007570	GDSL esterase/lipase (AHRD V3.3 *** A0A2R6PGV6_ACTCH)
Solyc04g011440	ethylene-responsive heat shock protein cognate 70
Solyc04g015620	DUF642 domain-containing protein (AHRD V3.3 *** A0A1Q3AUQ6_CEPFO)
Solyc04g015830	Villin (AHRD V3.3 *** A0A2P5EN25_TREOI)
Solyc04g045340	Phosphoglucomutase, cytoplasmic (AHRD V3.3 *** A0A2G2XRQ6_CAPBA)
Solyc04g051280	nucleolin (AHRD V3.3 *-* AT1G65090.3)
Solyc04g063290	40S ribosomal protein S2 (AHRD V3.3 *** A0A2G2ZPD5_CAPAN)
Solyc04g064710	Alcohol dehydrogenase (AHRD V3.3 *** Q42953_TOBAC)
Solyc04g072032	Microsomal signal peptidase 25 kDa subunit(SPC25)-like protein (AHRD V3.3 *** Q6Z7E3_ORYSJ)
Solyc04g072470	defensin Tk-AMP-D6-like (AHRD V3.3 *** A0A1U8GDD3_CAPAN)	*
Solyc04g074230	SIG74 14-3-3 family protein
Solyc04g079200	26S proteasome non-ATPase regulatory subunit 14 homolog (AHRD V3.3 *** A0A2I4G2M0_9ROSI)
Solyc04g080850	Thioredoxin (AHRD V3.3 *** Q201Z4_9SOLN)
Solyc04g082880	Pyrophosphate--fructose 6-phosphate 1-phosphotransferase subunit alpha (AHRD V3.3 *** A0A1U8GHK4_CAPAN)
Solyc05g008460	ATP synthase subunit beta (AHRD V3.3 *** A0A2G2VK08_CAPBA)
Solyc05g008600	ripening regulated protein (DDTFR6/A)
Solyc05g012070	UDP-glucose:protein transglucosylase-like protein
Solyc05g012380	Carbohydrate-binding X8 domain superfamily protein (AHRD V3.3 *-* A0A1P8AME0_ARATH)
Solyc05g023800	Ran protein/TC4 protein 1
Solyc05g049980	Pectin lyase-like superfamily protein (AHRD V3.3 *** A0A1I9LS88_ARATH)
Solyc05g052140	ATP synthase subunit delta', mitochondrial (AHRD V3.3 *** A0A2G2WIK8_CAPBA)
Solyc05g052390	Laccase (AHRD V3.3 *** K4C1S0_SOLLC)
Solyc05g052510	Clathrin heavy chain (AHRD V3.3 *** A0A2G2WTL3_CAPBA)
Solyc05g053160	AWPM-19-like family protein (AHRD V3.3 *** O23029_ARATH)
Solyc05g053650	26S proteasome non-ATPase regulatory subunit 1 homolog (AHRD V3.3 *** A0A2G3CI27_CAPCH)
Solyc05g053810	Serine hydroxymethyltransferase (AHRD V3.3 *** A0A2G3CI35_CAPCH)
Solyc05g054580	60S acidic ribosomal protein P0 (AHRD V3.3 *** A0A1U8FJI2_CAPAN)
Solyc05g054760	dehydroascorbate reductase 1
Solyc05g055230	40S ribosomal protein S17 (AHRD V3.3 *** A0A2G2WU93_CAPBA)
Solyc06g005060	elongation factor 1-alpha
Solyc06g005940	Protein disulfide-isomerase (AHRD V3.3 *** A0A1U8GX36_CAPAN)
Solyc06g007470	40S ribosomal protein S26 (AHRD V3.3 *** A0A2G2X986_CAPBA)
Solyc06g009020	Glutathione S-transferase (AHRD V3.3 *** A0A2G3C3Q3_CAPCH)
Solyc06g009210	Ribosomal protein L19 (AHRD V3.3 *** A0A2G2WGH9_CAPBA)
Solyc06g011280	Elongation factor 1-gamma (AHRD V3.3 *** A0A2G2YHE8_CAPAN)
Solyc06g034040	Oleosin (AHRD V3.3 *** A0A2G3C5Y7_CAPCH)
Solyc06g048840	Late embryogenesis abundant protein (AHRD V3.3 *** H2E688_HORVU)
Solyc06g049080	thioredoxin peroxidase 1
Solyc06g053480	Acyl-[acyl-carrier-protein] desaturase (AHRD V3.3 *** A0A2G2WJJ9_CAPBA)
Solyc06g059740	Alcohol dehydrogenase (AHRD V3.3 *** A0A2U1MN94_ARTAN)
Solyc06g060290	Protein disulfide-isomerase (AHRD V3.3 *** A0A1U8GVQ2_CAPAN)
Solyc06g061110	late embryogenesis abundant protein 6 (AHRD V3.3 *** XP_004241969)
Solyc06g064650	11-beta-hydroxysteroid dehydrogenase-like 5 (AHRD V3.3 *** A0A2G3AJQ9_CAPAN)
Solyc06g065050	Late embryogenesis abundant domain-containing protein / LEA domain-containing protein (AHRD V3.3 *** Q9C7H3_ARATH)
Solyc06g065520	T-complex protein 1 subunit eta (AHRD V3.3 *** A0A2G2WKI3_CAPBA)
Solyc06g067980	repressed By RIM101 protein 1 (AHRD V3.3 --* XP_011091441)
Solyc06g068090	phospholipase PLDa1
Solyc06g068140	Methyl-CpG-binding domain-containing protein 11 (AHRD V3.3 *** A0A2G2ZBW5_CAPAN)
Solyc06g071920	Glyceraldehyde-3-phosphate dehydrogenase (AHRD V3.3 *** A0A0F7JJ49_NICBE)
Solyc06g072120	40S ribosomal protein SA (AHRD V3.3 *** A0A1U8H4B1_CAPAN)
Solyc06g072130	tonoplast intrinsic protein 3
Solyc06g072670	Hydroxysteroid dehydrogenase (AHRD V3.3 *** Q2R3W3_ORYSJ)
Solyc06g073540	Argonaute4b
Solyc06g073760	Glycosyl hydrolase family protein (AHRD V3.3 *** A0A1P8BG25_ARATH)
Solyc06g074820	tonoplast intrinsic protein 1
Solyc06g074980	Cell division cycle protein 48-like protein (AHRD V3.3 *** A0A1U8H311_CAPAN)
Solyc06g075990	Glyoxalase-like domain (AHRD V3.3 *** A0A200R6M5_9MAGN),Pfam:PF18029
Solyc06g076520	Class I heat shock protein (AHRD V3.3 *** A0A2K3M3P7_TRIPR)
Solyc06g076540	Class I heat shock protein (AHRD V3.3 *** A0A2K3M3P7_TRIPR)
Solyc06g082220	Transcription initiation factor TFIID subunit 15b (AHRD V3.3 *-* A0A2G3CBW1_CAPCH)
Solyc06g084090	Histone H2A (AHRD V3.3 *** A0A2G3CCJ9_CAPCH)
Solyc07g005210	Outer membrane lipoprotein blc-like (AHRD V3.3 *** A0A2K3KEW8_TRIPR)
Solyc07g005810	Eukaryotic translation initiation factor isoform 4G-1 (AHRD V3.3 *** A0A2G3BWP5_CAPCH)
Solyc07g005820	Heat shock 70 kDa protein (AHRD V3.3 *** A0A2G2WB37_CAPBA)
Solyc07g007710	Defensin protein (AHRD V3.3 *** B1N680_SOLLC),Pfam:PF00304	*
Solyc07g007750	Defensin protein (AHRD V3.3 *** B1N678_SOLLC),Pfam:PF00304	*
Solyc07g007790	sucrose-phosphate synthase
Solyc07g009330	60S acidic ribosomal protein P3 (AHRD V3.3 *** A0A2G2Z2E6_CAPAN)
Solyc07g014700	Dolichyl-diphosphooligosaccharide--protein glycosyltransferase subunit 2 (AHRD V3.3 *** A0A2G2WC86_CAPBA)
Solyc07g044840	2,3-bisphosphoglycerate-independent phosphoglycerate mutase (AHRD V3.3 *** A0A2G2WBT5_CAPBA)
Solyc07g049260	plant UBX domain-containing protein 4-like (AHRD V3.3 *** A0A1S3YUP2_TOBAC)
Solyc07g049450	Protein disulfide-isomerase like 2-2 (AHRD V3.3 *** A0A2G3C063_CAPCH)
Solyc07g052480	isocitrate lyase LEU18678
Solyc07g053360	Late embryogenesis abundant protein (AHRD V3.3 *-* A0A200QFG9_9MAGN)
Solyc07g053650	26S proteasome non-ATPase regulatory subunit 2 homolog (AHRD V3.3 *** A0A2G2Z400_CAPAN)
Solyc07g061790	Heme-binding protein 2-like (AHRD V3.3 *** A0A2K3NGA7_TRIPR)
Solyc07g062990	late embryogenesis abundant protein 1-like (AHRD V3.3 --* A0A2I4H8I2_9ROSI)
Solyc07g064210	Preproalbumin PawS1 (AHRD V3.3 *** A0A023GYI9_9ASTR)
Solyc07g064280	Tryptophan synthase beta chain (AHRD V3.3 *** B2J8R2_NOSP7)
Solyc07g065090	Polygalacturonase inhibiting protein (AHRD V3.3 *** C4PG28_SOLTO)
Solyc07g065990	oleosin S1-2-like (AHRD V3.3 *** XP_010324233)
Solyc08g006510	Rossmann-fold NAD(P)-binding domain-containing protein (AHRD V3.3 *** G5DW32_SILLA)
Solyc08g007620	Subtilisin-like protease (AHRD V3.3 *** Q9LWA3_SOLLC)
Solyc08g015690	Late embryogenesis abundant protein (AHRD V3.3 *** A0A2K3L9G4_TRIPR)
Solyc08g062437	17.9 kDa class II heat shock protein (AHRD V3.3 *** A0A2G3CY92_CAPCH)
Solyc08g065780	Vacuolar processing enzyme (AHRD V3.3 *** Q9SMD0_SOLLC)
Solyc08g065790	vacuolar processing enzyme
Solyc08g067030	DUF642 domain-containing protein (AHRD V3.3 *** A0A1Q3BRG3_CEPFO)
Solyc08g067100	Eukaryotic aspartyl protease family protein (AHRD V3.3 *** A0A2U1P524_ARTAN)
Solyc08g068150	BURP domain-containing protein (AHRD V3.3 *-* A0A2U1QID7_ARTAN)
Solyc08g074917	Eukaryotic aspartyl protease family protein, putative (AHRD V3.3 *-* A0A061EZ29_THECC)
Solyc08g076880	Succinate dehydrogenase [ubiquinone] iron-sulfur subunit, mitochondrial (AHRD V3.3 *-* A0A2G2XLC0_CAPBA)
Solyc08g078250	Alpha/beta-Hydrolases superfamily protein (AHRD V3.3 *-* A0A2U1MCE4_ARTAN)
Solyc08g078510	GRAM domain family protein (AHRD V3.3 *-* A0A2U1NIK8_ARTAN)
Solyc08g078700	mitochondrial small heat shock protein
Solyc08g078890	Bifunctional inhibitor/lipid-transfer protein/seed storage 2S albumin superfamily protein (AHRD V3.3 *-* Q9SXE7_ARATH)
Solyc08g080490	2S albumin (AHRD V3.3 *-* B6EU55_BEREX)
Solyc09g005060	Phosphatidylethanolamine-binding protein PEBP (AHRD V3.3 *** A0A200PX07_9MAGN)
Solyc09g008280	S-adenosyl-L-methionine synthetase Z24743
Solyc09g008770	Late embryogenesis abundant protein (AHRD V3.3 *** A0A200R5C6_9MAGN)
Solyc09g009020	enolase
Solyc09g010400	Histone H2A (AHRD V3.3 *** A0A2G2VY95_CAPBA)
Solyc09g010460	Eukaryotic translation initiation factor 3 subunit A (AHRD V3.3 *** A0A2G2VY82_CAPBA)
Solyc09g011450	Proteasome inhibitor-related protein (AHRD V3.3 *** A0A2U1KX98_ARTAN)
Solyc09g013130	Defective in exine formation protein, putative, expressed (AHRD V3.3 *** Q10BA5_ORYSJ)
Solyc09g025210	alcohol dehydrogenase-2
Solyc09g057670	Peptidylprolyl isomerase (AHRD V3.3 *** A0A2G2VYT9_CAPBA)
Solyc09g065260	Plastocyanin-like (AHRD V3.3 *-* A0A200QQ44_9MAGN)
Solyc09g065470	Vicilin-like antimicrobial peptides 2-1 (AHRD V3.3 *** AMP21_MACIN)
Solyc09g072560	11S globulin seed storage protein 2 (AHRD V3.3 *** A0A2G2X5V4_CAPBA)
Solyc09g075950	Heat shock protein 70 kDa (AHRD V3.3 *** A0A2K3P5L8_TRIPR)
Solyc09g082060	Cysteine synthase (AHRD V3.3 *** A0A1U8GCP9_CAPAN)
Solyc09g082100	Late embryogenesis abundant protein D-34 (AHRD V3.3 *** A0A2G3CT36_CAPCH)
Solyc09g082110	Late embryogenesis abundant protein D-34 (AHRD V3.3 *** A0A2G2ZVC9_CAPAN)
Solyc09g082340	vicilin
Solyc09g082920	Unknown protein
Solyc09g082930	Unknown protein
Solyc09g089820	2-oxoglutarate (2OG) and Fe(II)-dependent oxygenase superfamily protein (AHRD V3.3 *** O80851_ARATH)
Solyc09g090150	Seed storage protein (AHRD V3.3 *** Q2TPW5_9ROSI)
Solyc09g090800	AWPM-19-like family protein (AHRD V3.3 *** O23029_ARATH)
Solyc09g090970	pathogenesis-related protein STH-2-like (AHRD V3.3 *** A0A1U7Y3H6_NICSY)
Solyc09g090980	pathogenesis-related protein STH-2-like (AHRD V3.3 *** A0A1U7Y3H6_NICSY)
Solyc09g098120	DUF1264 domain-containing protein (AHRD V3.3 *** A0A1Q3BQQ5_CEPFO)
Solyc10g007960	cytochrome P450 CYP74C3
Solyc10g008040	Seed biotin-containing protein SBP65 (AHRD V3.3 *-* SBP65_PEA)
Solyc10g017540	Remorin (AHRD V3.3 *** A0A1U8DSP8_CAPAN)
Solyc10g047650	CHCH domain containing protein, expressed (AHRD V3.3 *-* Q7XXS3_ORYSJ)
Solyc10g055250	Cold-shock protein (AHRD V3.3 *-* A0A200RAC1_9MAGN)
Solyc10g074500	mitochondrial NAD-dependent isocitrate dehydrogenase
Solyc10g076350	Macrophage migration inhibitory factor (AHRD V3.3 *** A0A2U1PAA1_ARTAN)
Solyc10g076510	Pyruvate decarboxylase (AHRD V3.3 *** Q8H9C6_SOLTU)
Solyc10g078740	Enoyl-[acyl-carrier-protein] reductase [NADH] (AHRD V3.3 *** B6TFF6_MAIZE)
Solyc10g078770	11 kDa late embryogenesis abundant protein (AHRD V3.3 *-* A0A2G3BHR7_CAPCH)
Solyc10g078780	11 kDa late embryogenesis abundant protein (AHRD V3.3 *-* A0A2G2YPD1_CAPAN)
Solyc10g081440	NADH-cytochrome b5 reductase (AHRD V3.3 *** K4D331_SOLLC)
Solyc10g081510	ethylene-responsive methionine synthase
Solyc10g081800	MD-2-related lipid recognition domain-containing protein / ML domain-containing protein (AHRD V3.3 *** A0A2U1NF61_ARTAN)
Solyc10g083570	Fructose-bisphosphate aldolase (AHRD V3.3 *** A0A1U8EHW1_CAPAN)
Solyc10g084400	Glutathione S-transferase (AHRD V3.3 *** Q76KW1_PEA)
Solyc10g086410	LEHSC270 hsc-2heat shock protein cognate 70
Solyc11g007720	Dihydrolipoamide acetyltransferase component of pyruvate dehydrogenase complex (AHRD V3.3 *** A0A1U8F4C0_CAPAN)
Solyc11g011380	glutamine synthetase
Solyc11g011470	NADH-quinone oxidoreductase (AHRD V3.3 *** A0A248JWT1_9PROT)
Solyc11g011960	UTP--glucose-1-phosphate uridylyltransferase (AHRD V3.3 *** Q5F1U6_SOLTU)
Solyc11g020040	heat shock protein 70
Solyc11g040370	RNA-binding KH domain protein (AHRD V3.3 *** A0A2K3P1D4_TRIPR)
Solyc11g043110	GDSL esterase/lipase (AHRD V3.3 *** A0A2G3CYS5_CAPCH)
Solyc11g066130	osmotin
Solyc11g067100	60S acidic ribosomal protein family (AHRD V3.3 *-* F4IGR3_ARATH),Pfam:PF00428
Solyc11g067250	Poly [ADP-ribose] polymerase (AHRD V3.3 *** A0A2G2Y1R0_CAPAN)
Solyc11g069040	glyoxalase 1
Solyc11g069270	beta-galactosidase 5
Solyc11g072380	Cupin_1 domain-containing protein (AHRD V3.3 *** A0A1Q3B294_CEPFO)
Solyc11g072640	Zinc-binding dehydrogenase (AHRD V3.3 *** A0A162PTR1_9PEZI)
Solyc12g005860	Aconitate hydratase (AHRD V3.3 *** Q9FVE9_TOBAC)
Solyc12g007030	Aldehyde dehydrogenase (AHRD V3.3 *** Q70T30_BIXOR)
Solyc12g008430	Malic enzyme (AHRD V3.3 *** A0A2G3BMK9_CAPCH)
Solyc12g010820	Late embryogenesis abundant protein (AHRD V3.3 *-* A0A200QFG9_9MAGN)
Solyc12g010920	Oleosin (AHRD V3.3 *** A0A2G2YTI7_CAPAN)
Solyc12g014080	RAB GTPase (AHRD V3.3 *** A0A2U1Q460_ARTAN)
Solyc12g014180	Malate dehydrogenase (AHRD V3.3 *** A0A2G2X2U9_CAPBA)
Solyc12g044290	Malonate--CoA ligase (AHRD V3.3 *-* A0A2G3A3J5_CAPAN)
Solyc12g088720	Polyadenylate-binding protein (AHRD V3.3 *** A0A2G3B416_CAPCH)
Solyc12g095960	RNA-binding KH domain protein (AHRD V3.3 *-* A0A2K3P1D4_TRIPR)
Solyc12g099100	Dihydrolipoyl dehydrogenase (AHRD V3.3 *** A0A2G3B580_CAPCH)
Solyc12g099440	Glyoxysomal fatty acid beta-oxidation multifunctional protein MFP-a (AHRD V3.3 *** A0A2G2VJQ0_CAPBA)
Solyc09g010630	HSC2-like heat shock protein
Solyc11g066100	Heat shock protein 70 (AHRD V3.3 *** S8C6K2_9LAMI) heat shock protein
Solyc10g085550	Enolase (AHRD V3.3 *** A0A200Q2G1_9MAGN)
Solyc06g075180	60S ribosomal protein L12 (AHRD V3.3 *** Q6RJY1_CAPAN)
Solyc07g062650	Malate dehydrogenase (AHRD V3.3 *** Q645N1_SOLLC)
Solyc08g014340	Cysteine synthase (AHRD V3.3 *** S6A7M4_NICAT)
Solyc07g052350	Aconitate hydratase (AHRD V3.3 *** A0A200Q7Z0_9MAGN)
Solyc04g077020	Tubulin alpha chain (AHRD V3.3 *** A0A1U8GD16_CAPAN)
Solyc03g096000	Clathrin heavy chain (AHRD V3.3 *** A0A2G3CUD9_CAPCH)
Solyc03g111010	Glyceraldehyde-3-phosphate dehydrogenase (AHRD V3.3 *** A0A0F7JIC2_NICBE)
Solyc08g062910	Elongation factor (AHRD V3.3 *** Q7XTK1_ORYSJ)
Solyc01g094690	plasma membrane intrinsic protein 1.2
Solyc10g078150	Nascent polypeptide-associated complex subunit alpha-like protein (AHRD V3.3 *** A0A2I0WF00_9ASPA)
Solyc01g060070	Outer envelope pore protein 16-2, chloroplastic (AHRD V3.3 *** A0A2G2XR36_CAPBA),Pfam:PF02466
Solyc01g087850	serine protease SBT3
Solyc01g106080	Methylmalonate-semialdehyde dehydrogenase (AHRD V3.3 *** A0A200PUD7_9MAGN)
Solyc02g038803	Eukaryotic translation initiation factor 6 (AHRD V3.3 *** A0A2G3A551_CAPAN)
Solyc02g067460	Mitochondrial outer membrane protein porin (AHRD V3.3 *** A0A2K3KY08_TRIPR)
Solyc03g025720	Oxalate--CoA ligase (AHRD V3.3 *** A0A2G2X724_CAPBA)
Solyc06g034220	Vesicle-associated protein 1-1 (AHRD V3.3 *** A0A1U8GX77_CAPAN)
Solyc06g076970	Peptidyl-prolyl cis-trans isomerase (AHRD V3.3 *** A0A2G3CBN4_CAPCH)
Solyc07g051850	aspartic proteinase-like (AHRD V3.3 *** A0A2I4H0Z7_9ROSI)
Solyc09g009260	fructose-1,6-bisphosphate aldolase
Solyc09g066100	Histone H1 (AHRD V3.3 *-* A0A2G2WIH1_CAPBA)
Solyc09g075010	HSP20-like chaperones superfamily protein (AHRD V3.3 *-* F4JHJ0_ARATH) heat shock protein
Solyc06g062800	RNA helicase DEAD19
Solyc01g011340	protein phosphatase 2A catalytic subunit 2
Solyc04g011510	Triosephosphate isomerase (AHRD V3.3 *** S8E0E9_9LAMI)
Solyc07g064800	Dihydrolipoyllysine-residue succinyltransferase component of 2-oxoglutarate dehydrogenase complex (AHRD V3.3 *** B6TRW8_MAIZE)
Solyc01g016470	60S acidic ribosomal protein P1 (AHRD V3.3 *-* A0A2G2XN91_CAPBA),Pfam:PF00428
Solyc01g059930	Adenine nucleotide alpha hydrolases-like superfamily protein (AHRD V3.3 *** Q9M9P5_ARATH)
Solyc01g090190	Nuclear RNA binding protein (AHRD V3.3 *** C7TPG6_SOLTU)
Solyc02g050240	Oligopeptidase B (AHRD V3.3 *-* A0A0G2RJN8_CAPAN)
Solyc03g111170	4-coumarate-CoA ligase (AHRD V3.3 *** E5GBV5_CUCME)
Solyc04g056350	Zinc finger (C2H2 type) family protein (AHRD V3.3 *** A0A2U1L3F9_ARTAN)
Solyc04g076200	Adenine nucleotide alpha hydrolases-like superfamily protein (AHRD V3.3 *** Q84TF6_ARATH)
Solyc04g078380	MFP1 attachment factor 1 (AHRD V3.3 *** MAF1_SOLLC)
Solyc05g018417	3-hydroxyisobutyryl-CoA hydrolase-like protein 3, mitochondrial (AHRD V3.3 *** A0A1J3EB91_NOCCA)
Solyc05g054640	2-oxoglutarate dehydrogenase, E1 component (AHRD V3.3 *** Q9FLH2_ARATH)
Solyc06g068160	SNF4
Solyc06g073740	Glycosyl hydrolase family protein (AHRD V3.3 *** A0A1P8BG25_ARATH)
Solyc07g041970	Subtilisin-like protease (AHRD V3.3 *** A0A1J3J113_NOCCA)
Solyc07g049360	Small ubiquitin-related modifier (AHRD V3.3 *** A0A1U8FER0_CAPAN)
Solyc07g062610	Protein DJ-1-like protein B (AHRD V3.3 *** A0A2G2Z591_CAPAN)
Solyc07g064790	Threonine--tRNA ligase, cytoplasmic (AHRD V3.3 *-* A0A2G2WFC7_CAPBA)
Solyc08g006487	GDSL esterase/lipase (AHRD V3.3 *** A0A199UFA2_ANACO)
Solyc08g065640	PITH domain-containing protein (AHRD V3.3 *** A0A1Q3BPB8_CEPFO)
Solyc08g067990	Subtilisin-like protease (AHRD V3.3 *** A0A1J3GF32_NOCCA)
Solyc08g079160	Vacuolar-processing enzyme (AHRD V3.3 *** A0A2G2XLA7_CAPBA)
Solyc08g081150	GMP synthase [glutamine-hydrolyzing] (AHRD V3.3 *** A0A2G3DAK4_CAPCH)
Solyc08g082340	glycerol-3-phosphate acyltransferase 3-like (AHRD V3.3 *** A0A2I4GCC2_9ROSI)
Solyc09g005350	DnaJ-like protein (AHRD V3.3 *** Q9SP09_TOBAC)
Solyc09g090520	RNA-binding (RRM/RBD/RNP motifs) family protein (AHRD V3.3 *-* F4K4W6_ARATH)
Solyc10g079500	Inosine-5'-monophosphate dehydrogenase (AHRD V3.3 *** A0A2G2VW93_CAPBA)
Solyc10g083720	Pyruvate kinase (AHRD V3.3 *** A0A1U8EAH7_CAPAN)
Solyc11g005080	Protein TolB (AHRD V3.3 *** A0A1J3FFV4_NOCCA)
Solyc11g066250	Carboxypeptidase (AHRD V3.3 *** A0A1U8EWA6_CAPAN)
Solyc11g070050	hypothetical protein (AHRD V3.3 *** AT4G32930.1)
Solyc12g009250	10 kDa chaperonin (AHRD V3.3 *** A0A1U8HGQ0_CAPAN)
Solyc12g042900	Cytochrome c oxidase subunit 5b-1, mitochondrial (AHRD V3.3 *** A0A1U8EZG2_CAPAN)
